# Supplementary material for: Human genes escaping X-inactivation revealed by single cell expression data
Source: BMC Genomics. 2019 Mar 12;20:201. doi: 10.1186/s12864-019-5507-6 (PMC6419355; doi:10.1186/s12864-019-5507-6)
Supplement: Supplementary file 4 — Table S3. Gene-centric tagging determined by iSNPs and a read-based method for the Fibroblast, Lymphoblast and Pool100 datasets on ChrX, Chr17 and all autosomal chromosomes. (XLSX 2939 kb) [file 12864_2019_5507_MOESM4_ESM.xlsx]

## Sheet: ChrX
Table S3. Gene-centric tagging in ChrX determined by iSNPs and a read-based methods for of all 3 Datasest (see legend sheet).
geneSymbol	chrom	start	end	genes_lengths	SNPs_per_Gene.fib	readsRef	readsAlt	ReadsTotal.fib	AltRatio	Ref_iSNP	Alt_iSNP	Balanced_iSNP.fib	Total_iSNP.fib	BalancedRatio	ncells_with_observation.fib	n_cells_per_biallelic	iSNP_Protocol_Identification.fib	SNPs_per_Gene.lymph	readsMat	readsPat	ReadsTotal.lymph	patRatio	By_Reads_Protocol_Identification	Maternal_iSNP	Paternal_iSNP	Balanced_iSNP.lymph	Escaper_iSNP	Total_iSNP.lymph	EscaperRatio	ncells_with_observation.lymph	n_cells_per_paternal	iSNP_Protocol_Identification.lymph	protocols_Used	overall_Identification	SNPs_per_Gene	readsMat.lpool100	readsPat.lpool100	ReadsTotal	patRatio.lpool100	By_Reads_Protocol_Identification.lpool100
PLCXD1	chrX	198060	220022	21963	4	229	243	472	0.514831	4	6	0	10	0	6	0	Inactivated	1	0	81	81	1	Escaper	0	1	0	1	1	1	1	1	less than 2 iSNPs	R	Escaper by Reads only	1	4	0	4	0	Inactivated
TCONS_00017110	chrX	287991	288942	952	2	5.0003	5.0003	10.0006	0.5	3	5	0	8	0	5	0	Inactivated	NA	NA	NA	NA	NA	NA	NA	NA	NA	NA	NA	NA	NA	NA	NA	NA	NA	NA	NA	NA	NA	NA	NA
PPP2R3B	chrX	294667	347690	53024	12	127	396	523	0.75717	6	12	0	18	0	10	0	Inactivated	2	179	0	179	0	Inactivated	2	0	0	0	2	0	1	0	Inactivated	R+S	Inactivated by both methods	2	5	2	7	0.285714	Inactivated
TCONS_00017114	chrX	404881	420768	15888	1	1	1	2	0.5	0	1	0	1	0	1	0	Inactivated	NA	NA	NA	NA	NA	NA	NA	NA	NA	NA	NA	NA	NA	NA	NA	NA	NA	NA	NA	NA	NA	NA	NA
SHOX	chrX	585078	607558	22481	NA	NA	NA	NA	NA	NA	NA	NA	NA	NA	NA	NA	NA	1	14	0	14	0	Inactivated	1	0	0	0	1	0	1	0	less than 2 iSNPs	R	Inactivated by Reads only	NA	NA	NA	NA	NA	NA
CRLF2	chrX	1314886	1331529	16644	NA	NA	NA	NA	NA	NA	NA	NA	NA	NA	NA	NA	NA	NA	NA	NA	NA	NA	NA	NA	NA	NA	NA	NA	NA	NA	NA	NA	NA	NA	1	1	0	1	0	Inactivated
CSF2RA	chrX	1401570	1428828	27259	NA	NA	NA	NA	NA	NA	NA	NA	NA	NA	NA	NA	NA	3	2	56	58	0.965517	Escaper	0	3	0	3	3	1	1	1	Escaper	R+S	Escaper by both methods	NA	NA	NA	NA	NA	NA
IL3RA	chrX	1455508	1501582	46075	6	308	81	389	0.208226	8	2	0	10	0	6	0	Inactivated	6	717	120	837	0.143369	Escaper	10	3	0	3	13	0.230769	6	1	Escaper	R+S	Escaper by both methods	4	46	23	69	0.333333	Escaper
SLC25A6	chrX	1505044	1511039	5996	1	2392	2106	4498	0.468208	20	17	51	88	0.579545	88	50	Escaper	2	4295	4887	9182	0.532237	Escaper	4	12	18	30	34	0.882353	18	16	Escaper	R+S	Escaper by both methods	2	660	592	1252	0.472843	Escaper
ASMTL	chrX	1522031	1571870	49840	7	161	64	225	0.284444	5	3	0	8	0	4	0	Inactivated	NA	NA	NA	NA	NA	NA	NA	NA	NA	NA	NA	NA	NA	NA	NA	NA	NA	NA	NA	NA	NA	NA	NA
P2RY8	chrX	1581465	1656037	74573	NA	NA	NA	NA	NA	NA	NA	NA	NA	NA	NA	NA	NA	12	389	454	843	0.538553	Escaper	9	4	0	4	13	0.307692	5	2	Escaper	R+S	Escaper by both methods	23	33	51	84	0.607143	Escaper
AKAP17A	chrX	1710485	1721411	10927	1	159	142	301	0.471761	3	4	0	7	0	7	0	Inactivated	2	284	438	722	0.606648	Escaper	4	2	1	3	7	0.428571	7	3	Escaper	R+S	Escaper by both methods	2	172	148	320	0.4625	Escaper
TCONS_00017125	chrX	1895251	1902285	7035	NA	NA	NA	NA	NA	NA	NA	NA	NA	NA	NA	NA	NA	4	0	156	156	1	Escaper	0	8	0	8	8	1	2	2	Escaper	R+S	Escaper by both methods	1	0	12	12	1	Escaper
DHRSX	chrX	2137554	2419015	281462	60	1616	1697	3313	0.512225	65	56	13	134	0.0970149	63	12	Escaper	11	564	1815	2379	0.762926	Escaper	9	8	0	8	17	0.470588	8	5	Escaper	R+S	Escaper by both methods	8	115	87	202	0.430693	Escaper
TCONS_00017281	chrX	2484069	2527190	43122	3	2.0003	2.0003	4.0006	0.5	3	2	0	5	0	4	0	Inactivated	1	101	24	125	0.192	Escaper	1	1	0	1	2	0.5	2	1	Escaper	R+S	Escaper by both methods	NA	NA	NA	NA	NA	NA
CD99P1	chrX	2527305	2575270	47966	23	1112	1346	2458	0.5476	35	36	0	71	0	26	0	Inactivated	NA	NA	NA	NA	NA	NA	NA	NA	NA	NA	NA	NA	NA	NA	NA	NA	NA	4	12	5	17	0.294118	Inactivated
CD99	chrX	2609227	2659350	50124	28	7187	7505	14692	0.510822	70	70	108	248	0.435484	101	97	Escaper	3	3178	2027	5205	0.389433	Escaper	15	6	17	23	38	0.605263	17	10	Escaper	R+S	Escaper by both methods	9	569	428	997	0.429288	Escaper
XG	chrX	2670092	2734541	64450	7	163	80	243	0.329218	3	4	0	7	0	2	0	Inactivated	1	0	7	7	1	Escaper	0	1	0	1	1	1	1	1	less than 2 iSNPs	R	Escaper by Reads only	NA	NA	NA	NA	NA	NA
GYG2	chrX	2746862	2800861	54000	10	318	0	318	0	11	0	0	11	0	4	0	Inactivated	NA	NA	NA	NA	NA	NA	NA	NA	NA	NA	NA	NA	NA	NA	NA	NA	NA	NA	NA	NA	NA	NA	NA
ARSD	chrX	2822010	2847416	25407	3	8	180	188	0.957447	1	4	0	5	0	5	0	Inactivated	NA	NA	NA	NA	NA	NA	NA	NA	NA	NA	NA	NA	NA	NA	NA	NA	NA	NA	NA	NA	NA	NA	NA
ARSE	chrX	2852672	2882494	29823	2	74	8	82	0.097561	2	1	0	3	0	3	0	Inactivated	NA	NA	NA	NA	NA	NA	NA	NA	NA	NA	NA	NA	NA	NA	NA	NA	NA	NA	NA	NA	NA	NA	NA
MXRA5	chrX	3226608	3264684	38077	17	518	603	1121	0.537913	14	15	0	29	0	12	0	Inactivated	NA	NA	NA	NA	NA	NA	NA	NA	NA	NA	NA	NA	NA	NA	NA	NA	NA	NA	NA	NA	NA	NA	NA
PRKX	chrX	3522383	3631675	109293	12	225	406	631	0.643423	9	13	0	22	0	18	0	Inactivated	2	0	36	36	1	Escaper	0	2	0	2	2	1	1	1	Escaper	R+S	Escaper by both methods	3	6	4	10	0.4	Inactivated
LOC389906	chrX	3735575	3761935	26361	NA	NA	NA	NA	NA	NA	NA	NA	NA	NA	NA	NA	NA	1	0	9	9	1	Escaper	0	1	0	1	1	1	1	1	less than 2 iSNPs	R	Escaper by Reads only	1	0	1	1	1	Inactivated
TCONS_l2_00030780	chrX	5571461	5644346	72886	NA	NA	NA	NA	NA	NA	NA	NA	NA	NA	NA	NA	NA	1	109	0	109	0	Inactivated	1	0	0	0	1	0	1	0	less than 2 iSNPs	R	Inactivated by Reads only	NA	NA	NA	NA	NA	NA
NLGN4X	chrX	5808082	6146706	338625	1	8	0	8	0	1	0	0	1	0	1	0	Inactivated	NA	NA	NA	NA	NA	NA	NA	NA	NA	NA	NA	NA	NA	NA	NA	NA	NA	NA	NA	NA	NA	NA	NA
TCONS_00017288	chrX	6687404	6895201	207798	15	4.0014	4.0014	8.0028	0.5	14	4	0	18	0	8	0	Inactivated	1	8	1	9	0.111111	Inactivated	0	0	1	1	1	1	1	1	less than 2 iSNPs	R	Inactivated by Reads only	NA	NA	NA	NA	NA	NA
HDHD1	chrX	6966960	7066231	99272	19	4150	2946	7096	0.415163	105	64	17	186	0.0913978	49	8	Escaper	NA	NA	NA	NA	NA	NA	NA	NA	NA	NA	NA	NA	NA	NA	NA	NA	NA	NA	NA	NA	NA	NA	NA
STS	chrX	7137471	7272682	135212	10	563	300	863	0.347625	17	11	0	28	0	22	0	Inactivated	NA	NA	NA	NA	NA	NA	NA	NA	NA	NA	NA	NA	NA	NA	NA	NA	NA	NA	NA	NA	NA	NA	NA
PNPLA4	chrX	7866803	7895780	28978	2	0	122	122	1	0	2	0	2	0	1	0	Inactivated	NA	NA	NA	NA	NA	NA	NA	NA	NA	NA	NA	NA	NA	NA	NA	NA	NA	NA	NA	NA	NA	NA	NA
TCONS_00017403	chrX	7896715	8030696	133982	1	1.0001	1.0001	2.0002	0.5	1	1	0	2	0	2	0	Inactivated	NA	NA	NA	NA	NA	NA	NA	NA	NA	NA	NA	NA	NA	NA	NA	NA	NA	NA	NA	NA	NA	NA	NA
TCONS_00017137	chrX	8196411	8423740	227330	10	7.97428	7.97428	15.9486	0.5	6	8	0	14	0	4	0	Inactivated	NA	NA	NA	NA	NA	NA	NA	NA	NA	NA	NA	NA	NA	NA	NA	NA	NA	NA	NA	NA	NA	NA	NA
KAL1	chrX	8496914	8700227	203314	1	7	77	84	0.916667	1	1	0	2	0	2	0	Inactivated	NA	NA	NA	NA	NA	NA	NA	NA	NA	NA	NA	NA	NA	NA	NA	NA	NA	NA	NA	NA	NA	NA	NA
TBL1X	chrX	9433200	9687780	254581	58	2070	1326	3396	0.390459	73	58	1	132	0.00757576	68	0	less than 2 iSNPs	5	653	10	663	0.015083	Escaper	7	0	0	0	7	0	3	0	Inactivated	R+S	Escaper by both methods	7	49	0	49	0	Inactivated
GPR143	chrX	9693452	9734005	40554	2	0	51	51	1	0	3	0	3	0	3	0	Inactivated	NA	NA	NA	NA	NA	NA	NA	NA	NA	NA	NA	NA	NA	NA	NA	NA	NA	NA	NA	NA	NA	NA	NA
SHROOM2	chrX	9754495	9917481	162987	11	361	116	477	0.243187	9	6	0	15	0	9	0	Inactivated	1	9	0	9	0	Inactivated	1	0	0	0	1	0	1	0	less than 2 iSNPs	R	Inactivated by Reads only	NA	NA	NA	NA	NA	NA
WWC3	chrX	9983794	10112518	128725	4	326	26	352	0.0738636	7	2	0	9	0	8	0	Inactivated	3	109	1	110	0.00909091	Inactivated	3	0	0	0	3	0	2	0	Inactivated	R+S	Inactivated by both methods	3	5	0	5	0	Inactivated
CLCN4	chrX	10124984	10205699	80716	3	187	178	365	0.487671	6	7	0	13	0	8	0	Inactivated	6	1438	5	1443	0.003465	Inactivated	6	0	0	0	6	0	3	0	Inactivated	R+S	Inactivated by both methods	1	1	0	1	0	Inactivated
MID1	chrX	10413349	10851809	438461	4	250	155	405	0.382716	8	4	1	13	0.0769231	13	1	less than 2 iSNPs	NA	NA	NA	NA	NA	NA	NA	NA	NA	NA	NA	NA	NA	NA	NA	NA	NA	NA	NA	NA	NA	NA	NA
MID1	chrX	10466857	10468872	2016	4	250	155	405	0.382716	8	4	1	13	0.0769231	13	1	less than 2 iSNPs	NA	NA	NA	NA	NA	NA	NA	NA	NA	NA	NA	NA	NA	NA	NA	NA	NA	NA	NA	NA	NA	NA	NA
AY660578	chrX	10988010	11129258	141249	1	33	0	33	0	1	0	0	1	0	1	0	Inactivated	NA	NA	NA	NA	NA	NA	NA	NA	NA	NA	NA	NA	NA	NA	NA	NA	NA	NA	NA	NA	NA	NA	NA
ARHGAP6	chrX	11155662	11683821	528160	3	12	49	61	0.803279	1	3	0	4	0	3	0	Inactivated	1	48	0	48	0	Inactivated	1	0	0	0	1	0	1	0	less than 2 iSNPs	R	Inactivated by Reads only	NA	NA	NA	NA	NA	NA
MSL3	chrX	11776277	11793872	17596	1	25	0	25	0	2	0	0	2	0	2	0	Inactivated	1	0	96	96	1	Escaper	0	1	0	1	1	1	1	1	less than 2 iSNPs	R	Escaper by Reads only	2	24	13	37	0.351351	Escaper
FRMPD4	chrX	12156584	12742642	586059	44	676	856	1532	0.558747	21	27	1	49	0.0204082	16	1	less than 2 iSNPs	3	1	118	119	0.991597	Escaper	0	3	0	3	3	1	1	1	Escaper	R+S	Escaper by both methods	NA	NA	NA	NA	NA	NA
PRPS2	chrX	12809473	12842346	32874	4	269	73	342	0.21345	7	2	0	9	0	6	0	Inactivated	2	27	0	27	0	Inactivated	2	0	0	0	2	0	2	0	Inactivated	R+S	Inactivated by both methods	1	4	0	4	0	Inactivated
TLR7	chrX	12885201	12908480	23280	NA	NA	NA	NA	NA	NA	NA	NA	NA	NA	NA	NA	NA	1	58	0	58	0	Inactivated	2	0	0	0	2	0	2	0	Inactivated	R+S	Inactivated by both methods	1	12	2	14	0.142857	Inactivated
TMSB4X	chrX	12993225	12995346	2122	NA	NA	NA	NA	NA	NA	NA	NA	NA	NA	NA	NA	NA	1	302	70	372	0.188172	Escaper	3	2	0	2	5	0.4	5	2	Escaper	R+S	Escaper by both methods	1	16	10	26	0.384615	Escaper
TCONS_00017139	chrX	13066230	13104187	37958	NA	NA	NA	NA	NA	NA	NA	NA	NA	NA	NA	NA	NA	1	69	0	69	0	Inactivated	1	0	0	0	1	0	1	0	less than 2 iSNPs	R	Inactivated by Reads only	NA	NA	NA	NA	NA	NA
TCEANC	chrX	13671306	13682247	10942	5	27	126	153	0.823529	2	4	0	6	0	4	0	Inactivated	2	64	1	65	0.0153846	Inactivated	2	0	0	0	2	0	1	0	Inactivated	R+S	Inactivated by both methods	5	29	2	31	0.0645161	Inactivated
RAB9A	chrX	13707239	13727944	20706	1	41	43	84	0.511905	1	1	0	2	0	2	0	Inactivated	NA	NA	NA	NA	NA	NA	NA	NA	NA	NA	NA	NA	NA	NA	NA	NA	NA	1	2	0	2	0	Inactivated
TRAPPC2	chrX	13730360	13752754	22395	7	1539	2958	4497	0.657772	28	51	1	80	0.0125	57	1	less than 2 iSNPs	4	3637	790	4427	0.17845	Escaper	15	1	3	4	19	0.210526	12	4	Escaper	R+S	Escaper by both methods	4	260	50	310	0.16129	Escaper
GPM6B	chrX	13789061	13835314	46254	1	0	55	55	1	0	1	0	1	0	1	0	Inactivated	2	439	0	439	0	Inactivated	2	0	0	0	2	0	2	0	Inactivated	R+S	Inactivated by both methods	1	5	0	5	0	Inactivated
GEMIN8	chrX	14024844	14048035	23192	1	18	0	18	0	1	0	0	1	0	1	0	Inactivated	NA	NA	NA	NA	NA	NA	NA	NA	NA	NA	NA	NA	NA	NA	NA	NA	NA	1	12	0	12	0	Inactivated
GLRA2	chrX	14547419	14749933	202515	7	294	42	336	0.125	9	3	1	13	0.0769231	10	1	less than 2 iSNPs	NA	NA	NA	NA	NA	NA	NA	NA	NA	NA	NA	NA	NA	NA	NA	NA	NA	NA	NA	NA	NA	NA	NA
FANCB	chrX	14861528	14891184	29657	1	19	33	52	0.634615	1	1	0	2	0	2	0	Inactivated	3	702	21	723	0.0290456	Escaper	3	0	0	0	3	0	3	0	Inactivated	R+S	Escaper by both methods	1	35	0	35	0	Inactivated
MOSPD2	chrX	14891526	14939459	47934	NA	NA	NA	NA	NA	NA	NA	NA	NA	NA	NA	NA	NA	3	91	0	91	0	Inactivated	3	0	0	0	3	0	1	0	Inactivated	R+S	Inactivated by both methods	1	13	0	13	0	Inactivated
ASB11	chrX	15299830	15333746	33917	1	0	7	7	1	0	1	0	1	0	1	0	Inactivated	NA	NA	NA	NA	NA	NA	NA	NA	NA	NA	NA	NA	NA	NA	NA	NA	NA	NA	NA	NA	NA	NA	NA
PIGA	chrX	15337572	15353676	16105	3	150	286	436	0.655963	7	11	1	19	0.0526316	8	1	less than 2 iSNPs	2	1702	4	1706	0.00234467	Inactivated	6	0	0	0	6	0	4	0	Inactivated	R+S	Inactivated by both methods	2	19	0	19	0	Inactivated
FIGF	chrX	15363712	15402535	38824	2	0	51	51	1	0	2	0	2	0	1	0	Inactivated	NA	NA	NA	NA	NA	NA	NA	NA	NA	NA	NA	NA	NA	NA	NA	NA	NA	NA	NA	NA	NA	NA	NA
PIR	chrX	15402923	15511711	108789	6	948	359	1307	0.274675	33	13	0	46	0	27	0	Inactivated	2	153	0	153	0	Inactivated	4	0	0	0	4	0	4	0	Inactivated	R+S	Inactivated by both methods	1	2	0	2	0	Inactivated
CA5BP1	chrX	15693038	15721474	28437	18	1084	1542	2626	0.587205	29	45	3	77	0.038961	39	2	Escaper	NA	NA	NA	NA	NA	NA	NA	NA	NA	NA	NA	NA	NA	NA	NA	NA	NA	NA	NA	NA	NA	NA	NA
CA5B	chrX	15756411	15805748	49338	8	66	70	136	0.514706	5	3	0	8	0	4	0	Inactivated	NA	NA	NA	NA	NA	NA	NA	NA	NA	NA	NA	NA	NA	NA	NA	NA	NA	NA	NA	NA	NA	NA	NA
ZRSR2	chrX	15808573	15841382	32810	11	967	506	1473	0.343517	24	12	6	42	0.142857	34	6	Escaper	NA	NA	NA	NA	NA	NA	NA	NA	NA	NA	NA	NA	NA	NA	NA	NA	NA	NA	NA	NA	NA	NA	NA
AP1S2	chrX	15843928	15873137	29210	4	172	100	272	0.367647	5	3	0	8	0	6	0	Inactivated	1	45	54	99	0.545455	Escaper	0	0	3	3	3	1	3	3	Escaper	R+S	Escaper by both methods	1	30	27	57	0.473684	Escaper
GRPR	chrX	16141423	16171641	30219	2	0	43	43	1	0	2	0	2	0	1	0	Inactivated	NA	NA	NA	NA	NA	NA	NA	NA	NA	NA	NA	NA	NA	NA	NA	NA	NA	NA	NA	NA	NA	NA	NA
CTPS2	chrX	16606121	16731059	124939	1	8	0	8	0	1	0	0	1	0	1	0	Inactivated	NA	NA	NA	NA	NA	NA	NA	NA	NA	NA	NA	NA	NA	NA	NA	NA	NA	NA	NA	NA	NA	NA	NA
SYAP1	chrX	16737706	16780807	43102	8	150	192	342	0.561404	6	6	0	12	0	11	0	Inactivated	3	133	57	190	0.3	Escaper	2	1	0	1	3	0.333333	2	1	Escaper	R+S	Escaper by both methods	NA	NA	NA	NA	NA	NA
TXLNG	chrX	16804554	16862642	58089	19	1151	1546	2697	0.57323	35	51	1	87	0.0114943	34	1	less than 2 iSNPs	6	27	170	197	0.862944	Escaper	0	5	1	6	6	1	1	1	Escaper	R+S	Escaper by both methods	7	148	62	210	0.295238	Escaper
RBBP7	chrX	16862774	16887978	25205	15	827	1077	1904	0.565651	23	25	0	48	0	34	0	Inactivated	NA	NA	NA	NA	NA	NA	NA	NA	NA	NA	NA	NA	NA	NA	NA	NA	NA	2	18	2	20	0.1	Inactivated
NHS	chrX	17393542	17754113	360572	2	41	0	41	0	2	0	0	2	0	2	0	Inactivated	NA	NA	NA	NA	NA	NA	NA	NA	NA	NA	NA	NA	NA	NA	NA	NA	NA	NA	NA	NA	NA	NA	NA
SCML1	chrX	17755591	17773105	17515	1	161	569	730	0.779452	5	15	0	20	0	20	0	Inactivated	NA	NA	NA	NA	NA	NA	NA	NA	NA	NA	NA	NA	NA	NA	NA	NA	NA	NA	NA	NA	NA	NA	NA
SCML2	chrX	18257432	18372844	115413	3	43	41	84	0.488095	2	3	0	5	0	4	0	Inactivated	NA	NA	NA	NA	NA	NA	NA	NA	NA	NA	NA	NA	NA	NA	NA	NA	NA	NA	NA	NA	NA	NA	NA
CDKL5	chrX	18443724	18671749	228026	2	66	9	75	0.12	1	1	0	2	0	2	0	Inactivated	NA	NA	NA	NA	NA	NA	NA	NA	NA	NA	NA	NA	NA	NA	NA	NA	NA	1	2	0	2	0	Inactivated
PPEF1	chrX	18709044	18846034	136991	NA	NA	NA	NA	NA	NA	NA	NA	NA	NA	NA	NA	NA	1	11	0	11	0	Inactivated	1	0	0	0	1	0	1	0	less than 2 iSNPs	R	Inactivated by Reads only	NA	NA	NA	NA	NA	NA
SH3KBP1	chrX	19552082	19905744	353663	2	0	166	166	1	0	4	0	4	0	2	0	Inactivated	1	12	0	12	0	Inactivated	1	0	0	0	1	0	1	0	less than 2 iSNPs	R	Inactivated by Reads only	1	1	0	1	0	Inactivated
RPS6KA3	chrX	20168028	20284750	116723	2	79	0	79	0	2	0	0	2	0	2	0	Inactivated	1	202	0	202	0	Inactivated	1	0	0	0	1	0	1	0	less than 2 iSNPs	R	Inactivated by Reads only	NA	NA	NA	NA	NA	NA
MBTPS2	chrX	21857655	21903541	45887	10	796	520	1316	0.395137	29	15	0	44	0	35	0	Inactivated	2	901	1	902	0.00110865	Inactivated	2	0	0	0	2	0	1	0	Inactivated	R+S	Inactivated by both methods	5	14	0	14	0	Inactivated
SMS	chrX	21958690	22012955	54266	28	1768	780	2548	0.306122	57	29	0	86	0	38	0	Inactivated	1	489	0	489	0	Inactivated	1	0	0	0	1	0	1	0	less than 2 iSNPs	R	Inactivated by Reads only	1	8	0	8	0	Inactivated
PHEX	chrX	22050920	22266478	215559	1	12	0	12	0	1	0	0	1	0	1	0	Inactivated	1	1	15	16	0.9375	Escaper	0	1	0	1	1	1	1	1	less than 2 iSNPs	R	Escaper by Reads only	NA	NA	NA	NA	NA	NA
LOC100873065	chrX	22277913	23311263	1033351	1	8	0	8	0	1	0	0	1	0	1	0	Inactivated	1	0	9	9	1	Escaper	0	1	0	1	1	1	1	1	less than 2 iSNPs	R	Escaper by Reads only	NA	NA	NA	NA	NA	NA
PRDX4	chrX	23685644	23704514	18871	NA	NA	NA	NA	NA	NA	NA	NA	NA	NA	NA	NA	NA	1	23	0	23	0	Inactivated	1	0	0	0	1	0	1	0	less than 2 iSNPs	R	Inactivated by Reads only	3	15	0	15	0	Inactivated
ACOT9	chrX	23721776	23761407	39632	25	3561	2575	6136	0.419654	76	59	1	136	0.00735294	77	1	less than 2 iSNPs	1	253	0	253	0	Inactivated	4	0	0	0	4	0	4	0	Inactivated	R+S	Inactivated by both methods	2	11	0	11	0	Inactivated
EIF2S3	chrX	24073064	24096927	23864	NA	NA	NA	NA	NA	NA	NA	NA	NA	NA	NA	NA	NA	1	616	706	1322	0.534039	Escaper	4	3	3	6	10	0.6	10	6	Escaper	R+S	Escaper by both methods	6	137	42	179	0.234637	Escaper
ZFX	chrX	24167761	24234372	66612	36	11361	10126	21487	0.471262	187	166	103	456	0.225877	100	80	Escaper	15	9476	2221	11697	0.189878	Escaper	27	13	8	21	48	0.4375	21	12	Escaper	R+S	Escaper by both methods	19	715	329	1044	0.315134	Escaper
PDK3	chrX	24483343	24568583	85241	NA	NA	NA	NA	NA	NA	NA	NA	NA	NA	NA	NA	NA	8	1490	0	1490	0	Inactivated	18	0	0	0	18	0	9	0	Inactivated	R+S	Inactivated by both methods	13	143	0	143	0	Inactivated
PCYT1B	chrX	24576203	24665455	89253	NA	NA	NA	NA	NA	NA	NA	NA	NA	NA	NA	NA	NA	1	16	0	16	0	Inactivated	1	0	0	0	1	0	1	0	less than 2 iSNPs	R	Inactivated by Reads only	NA	NA	NA	NA	NA	NA
POLA1	chrX	24712063	25015102	303040	12	444	253	697	0.362984	18	8	0	26	0	19	0	Inactivated	1	38	0	38	0	Inactivated	1	0	0	0	1	0	1	0	less than 2 iSNPs	R	Inactivated by Reads only	2	49	0	49	0	Inactivated
BC024027	chrX	27193032	27417114	224083	NA	NA	NA	NA	NA	NA	NA	NA	NA	NA	NA	NA	NA	1	14	0	14	0	Inactivated	1	0	0	0	1	0	1	0	less than 2 iSNPs	R	Inactivated by Reads only	NA	NA	NA	NA	NA	NA
IL1RAPL1	chrX	28605680	29974017	1368338	46	589	1025	1614	0.635068	22	35	1	58	0.0172414	13	1	less than 2 iSNPs	2	230	0	230	0	Inactivated	2	0	0	0	2	0	1	0	Inactivated	R+S	Inactivated by both methods	4	32	48	80	0.6	Escaper
CXorf21	chrX	30576940	30596033	19094	NA	NA	NA	NA	NA	NA	NA	NA	NA	NA	NA	NA	NA	3	576	2	578	0.00346021	Inactivated	10	0	0	0	10	0	6	0	Inactivated	R+S	Inactivated by both methods	3	154	56	210	0.266667	Escaper
GK	chrX	30671475	30749577	78103	12	537	297	834	0.356115	17	8	0	25	0	20	0	Inactivated	NA	NA	NA	NA	NA	NA	NA	NA	NA	NA	NA	NA	NA	NA	NA	NA	NA	NA	NA	NA	NA	NA	NA
TAB3	chrX	30845558	30907511	61954	7	66	253	319	0.793103	2	7	0	9	0	6	0	Inactivated	NA	NA	NA	NA	NA	NA	NA	NA	NA	NA	NA	NA	NA	NA	NA	NA	NA	NA	NA	NA	NA	NA	NA
DMD	chrX	31137344	33229673	2092330	82	3912	965	4877	0.197868	98	39	1	138	0.00724638	30	1	less than 2 iSNPs	9	1373	160	1533	0.104371	Escaper	7	4	0	4	11	0.363636	6	4	Escaper	R+S	Escaper by both methods	1	12	2	14	0.142857	Inactivated
DYNLT3	chrX	37698088	37706889	8802	1	2136	1464	3600	0.406667	40	27	1	68	0.0147059	68	1	less than 2 iSNPs	NA	NA	NA	NA	NA	NA	NA	NA	NA	NA	NA	NA	NA	NA	NA	NA	NA	NA	NA	NA	NA	NA	NA
OTC	chrX	38211735	38280703	68969	NA	NA	NA	NA	NA	NA	NA	NA	NA	NA	NA	NA	NA	4	0	44	44	1	Escaper	0	4	0	4	4	1	1	1	Escaper	R+S	Escaper by both methods	NA	NA	NA	NA	NA	NA
TSPAN7	chrX	38420730	38548172	127443	3	77	0	77	0	3	0	0	3	0	1	0	Inactivated	NA	NA	NA	NA	NA	NA	NA	NA	NA	NA	NA	NA	NA	NA	NA	NA	NA	NA	NA	NA	NA	NA	NA
ATP6AP2	chrX	40440215	40465888	25674	1	45	0	45	0	1	0	0	1	0	1	0	Inactivated	NA	NA	NA	NA	NA	NA	NA	NA	NA	NA	NA	NA	NA	NA	NA	NA	NA	NA	NA	NA	NA	NA	NA
CXorf38	chrX	40486172	40506819	20648	1	77	96	173	0.554913	2	3	0	5	0	5	0	Inactivated	1	416	3	419	0.00715991	Inactivated	2	0	0	0	2	0	2	0	Inactivated	R+S	Inactivated by both methods	1	6	5	11	0.454545	Inactivated
MED14	chrX	40508794	40594804	86011	1	18	0	18	0	1	0	0	1	0	1	0	Inactivated	1	75	0	75	0	Inactivated	1	0	0	0	1	0	1	0	less than 2 iSNPs	R	Inactivated by Reads only	2	115	12	127	0.0944882	Escaper
TCONS_l2_00030181	chrX	40693886	40721317	27432	2	0.0002	0.0002	0.0004	0.5	2	0	0	2	0	1	0	Inactivated	NA	NA	NA	NA	NA	NA	NA	NA	NA	NA	NA	NA	NA	NA	NA	NA	NA	NA	NA	NA	NA	NA	NA
USP9X	chrX	40944887	41095832	150946	9	497	378	875	0.432	12	12	1	25	0.04	23	1	less than 2 iSNPs	NA	NA	NA	NA	NA	NA	NA	NA	NA	NA	NA	NA	NA	NA	NA	NA	NA	2	16	2	18	0.111111	Inactivated
DDX3X	chrX	41192650	41209524	16875	9	1200	1417	2617	0.54146	45	45	9	99	0.0909091	41	6	Escaper	3	636	367	1003	0.365902	Escaper	2	3	8	11	13	0.846154	12	10	Escaper	R+S	Escaper by both methods	2	144	67	211	0.317536	Escaper
CASK	chrX	41374188	41782287	408100	61	2279	1098	3377	0.325141	69	36	0	105	0	47	0	Inactivated	2	162	3	165	0.0181818	Inactivated	2	0	0	0	2	0	2	0	Inactivated	R+S	Inactivated by both methods	1	2	0	2	0	Inactivated
MAOA	chrX	43514154	43606071	91918	1	0	63	63	1	0	1	0	1	0	1	0	Inactivated	NA	NA	NA	NA	NA	NA	NA	NA	NA	NA	NA	NA	NA	NA	NA	NA	NA	NA	NA	NA	NA	NA	NA
KDM6A	chrX	44732422	44971845	239424	14	644	457	1101	0.415077	17	16	1	34	0.0294118	26	1	less than 2 iSNPs	1	1	414	415	0.99759	Escaper	0	1	0	1	1	1	1	1	less than 2 iSNPs	R	Escaper by Reads only	2	11	10	21	0.47619	Escaper
KRBOX4	chrX	46306623	46334074	27452	2	179	0	179	0	4	0	0	4	0	4	0	Inactivated	NA	NA	NA	NA	NA	NA	NA	NA	NA	NA	NA	NA	NA	NA	NA	NA	NA	NA	NA	NA	NA	NA	NA
ZNF674	chrX	46357159	46404892	47734	2	95	68	163	0.417178	3	2	0	5	0	5	0	Inactivated	NA	NA	NA	NA	NA	NA	NA	NA	NA	NA	NA	NA	NA	NA	NA	NA	NA	NA	NA	NA	NA	NA	NA
CHST7	chrX	46433191	46457838	24648	1	146	115	261	0.440613	8	5	0	13	0	13	0	Inactivated	NA	NA	NA	NA	NA	NA	NA	NA	NA	NA	NA	NA	NA	NA	NA	NA	NA	NA	NA	NA	NA	NA	NA
SLC9A7	chrX	46458685	46618607	159923	11	1206	787	1993	0.394882	31	24	0	55	0	38	0	Inactivated	1	86	1	87	0.0114943	Inactivated	2	0	0	0	2	0	2	0	Inactivated	R+S	Inactivated by both methods	4	33	0	33	0	Inactivated
RP2	chrX	46696346	46741791	45446	2	20	76	96	0.791667	1	4	0	5	0	5	0	Inactivated	NA	NA	NA	NA	NA	NA	NA	NA	NA	NA	NA	NA	NA	NA	NA	NA	NA	NA	NA	NA	NA	NA	NA
CXorf31	chrX	46746853	46759139	12287	1	21	0	21	0	1	0	0	1	0	1	0	Inactivated	NA	NA	NA	NA	NA	NA	NA	NA	NA	NA	NA	NA	NA	NA	NA	NA	NA	NA	NA	NA	NA	NA	NA
PHF16	chrX	46771735	46920641	148907	3	188	104	292	0.356164	12	7	0	19	0	18	0	Inactivated	NA	NA	NA	NA	NA	NA	NA	NA	NA	NA	NA	NA	NA	NA	NA	NA	NA	NA	NA	NA	NA	NA	NA
UBA1	chrX	47050198	47074527	24330	3	95	16	111	0.144144	2	1	0	3	0	3	0	Inactivated	1	141	1	142	0.00704225	Inactivated	1	0	0	0	1	0	1	0	less than 2 iSNPs	R	Inactivated by Reads only	1	9	0	9	0	Inactivated
CFP	chrX	47483611	47489704	6094	1	0	16	16	1	0	1	0	1	0	1	0	Inactivated	NA	NA	NA	NA	NA	NA	NA	NA	NA	NA	NA	NA	NA	NA	NA	NA	NA	NA	NA	NA	NA	NA	NA
ELK1	chrX	47494918	47510003	15086	1	0	54	54	1	0	1	0	1	0	1	0	Inactivated	NA	NA	NA	NA	NA	NA	NA	NA	NA	NA	NA	NA	NA	NA	NA	NA	NA	NA	NA	NA	NA	NA	NA
ZNF81	chrX	47696300	47781655	85356	9	215	146	361	0.404432	6	6	0	12	0	8	0	Inactivated	1	86	0	86	0	Inactivated	1	0	0	0	1	0	1	0	less than 2 iSNPs	R	Inactivated by Reads only	1	2	0	2	0	Inactivated
FTSJ1	chrX	48334548	48344752	10205	2	46	63	109	0.577982	3	3	0	6	0	6	0	Inactivated	NA	NA	NA	NA	NA	NA	NA	NA	NA	NA	NA	NA	NA	NA	NA	NA	NA	NA	NA	NA	NA	NA	NA
EBP	chrX	48380163	48387104	6942	2	0	40	40	1	0	2	0	2	0	2	0	Inactivated	1	3748	2	3750	0.000533333	Inactivated	18	0	0	0	18	0	18	0	Inactivated	R+S	Inactivated by both methods	1	171	0	171	0	Inactivated
TBC1D25	chrX	48398074	48420997	22924	1	27	0	27	0	1	0	0	1	0	1	0	Inactivated	2	38	0	38	0	Inactivated	2	0	0	0	2	0	1	0	Inactivated	R+S	Inactivated by both methods	1	4	0	4	0	Inactivated
RBM3	chrX	48432740	48439553	6814	7	2458	4942	7400	0.667838	36	71	3	110	0.0272727	100	3	Escaper	1	8	0	8	0	Inactivated	1	0	0	0	1	0	1	0	less than 2 iSNPs	R	Inactivated by Reads only	2	26	0	26	0	Inactivated
SLC35A2	chrX	48760458	48769235	8778	1	514	428	942	0.454352	14	9	1	24	0.0416667	24	1	less than 2 iSNPs	NA	NA	NA	NA	NA	NA	NA	NA	NA	NA	NA	NA	NA	NA	NA	NA	NA	NA	NA	NA	NA	NA	NA
TCONS_l2_00030488	chrX	48995950	49003812	7863	22	0.0022	0.0022	0.0044	0.5	22	0	0	22	0	1	0	Inactivated	NA	NA	NA	NA	NA	NA	NA	NA	NA	NA	NA	NA	NA	NA	NA	NA	NA	NA	NA	NA	NA	NA	NA
USP27X	chrX	49644469	49647168	2700	1	5	48	53	0.90566	0	2	2	4	0.5	4	2	Escaper	NA	NA	NA	NA	NA	NA	NA	NA	NA	NA	NA	NA	NA	NA	NA	NA	NA	NA	NA	NA	NA	NA	NA
CLCN5	chrX	49687224	49863892	176669	1	0	49	49	1	0	1	0	1	0	1	0	Inactivated	NA	NA	NA	NA	NA	NA	NA	NA	NA	NA	NA	NA	NA	NA	NA	NA	NA	NA	NA	NA	NA	NA	NA
SHROOM4	chrX	50334642	50557044	222403	3	129	173	302	0.572848	3	4	0	7	0	5	0	Inactivated	NA	NA	NA	NA	NA	NA	NA	NA	NA	NA	NA	NA	NA	NA	NA	NA	NA	NA	NA	NA	NA	NA	NA
KDM5C	chrX	53220502	53254604	34103	NA	NA	NA	NA	NA	NA	NA	NA	NA	NA	NA	NA	NA	1	0	47	47	1	Escaper	0	1	0	1	1	1	1	1	less than 2 iSNPs	R	Escaper by Reads only	NA	NA	NA	NA	NA	NA
IQSEC2	chrX	53262057	53350522	88466	2	73	0	73	0	3	0	0	3	0	3	0	Inactivated	NA	NA	NA	NA	NA	NA	NA	NA	NA	NA	NA	NA	NA	NA	NA	NA	NA	NA	NA	NA	NA	NA	NA
TCONS_00017515	chrX	53388440	53393518	5079	1	1	1	2	0.5	0	1	0	1	0	1	0	Inactivated	NA	NA	NA	NA	NA	NA	NA	NA	NA	NA	NA	NA	NA	NA	NA	NA	NA	NA	NA	NA	NA	NA	NA
SMC1A	chrX	53401069	53449618	48550	2	1008	1205	2213	0.54451	18	29	19	66	0.287879	64	18	Escaper	1	296	511	807	0.633209	Escaper	4	3	2	5	9	0.555556	9	5	Escaper	R+S	Escaper by both methods	1	16	4	20	0.2	Inactivated
HUWE1	chrX	53559056	53713697	154642	3	272	348	620	0.56129	9	7	0	16	0	14	0	Inactivated	1	64	0	64	0	Inactivated	1	0	0	0	1	0	1	0	less than 2 iSNPs	R	Inactivated by Reads only	1	8	1	9	0.111111	Inactivated
PHF8	chrX	53963112	54071569	108458	2	34	0	34	0	2	0	0	2	0	2	0	Inactivated	NA	NA	NA	NA	NA	NA	NA	NA	NA	NA	NA	NA	NA	NA	NA	NA	NA	NA	NA	NA	NA	NA	NA
FAM120C	chrX	54094756	54209714	114959	NA	NA	NA	NA	NA	NA	NA	NA	NA	NA	NA	NA	NA	NA	NA	NA	NA	NA	NA	NA	NA	NA	NA	NA	NA	NA	NA	NA	NA	NA	2	5	1	6	0.166667	Inactivated
GNL3L	chrX	54556643	54593720	37078	1	0	85	85	1	0	3	0	3	0	3	0	Inactivated	2	293	0	293	0	Inactivated	3	0	0	0	3	0	3	0	Inactivated	R+S	Inactivated by both methods	3	55	0	55	0	Inactivated
MAGED2	chrX	54834170	54842445	8276	NA	NA	NA	NA	NA	NA	NA	NA	NA	NA	NA	NA	NA	4	6018	7	6025	0.00116183	Escaper	34	0	0	0	34	0	10	0	Inactivated	R+S	Escaper by both methods	4	68	0	68	0	Inactivated
FAM104B	chrX	55169534	55187628	18095	17	39558	28	39586	0.000707321	935	0	2	937	0.00213447	63	2	Escaper	NA	NA	NA	NA	NA	NA	NA	NA	NA	NA	NA	NA	NA	NA	NA	NA	NA	NA	NA	NA	NA	NA	NA
MTRNR2L10	chrX	55207823	55208944	1122	10	378	7864	8242	0.954137	0	559	140	699	0.200286	98	80	Escaper	NA	NA	NA	NA	NA	NA	NA	NA	NA	NA	NA	NA	NA	NA	NA	NA	NA	NA	NA	NA	NA	NA	NA
MAGEH1	chrX	55478537	55479999	1463	1	583	1038	1621	0.640345	17	23	0	40	0	40	0	Inactivated	NA	NA	NA	NA	NA	NA	NA	NA	NA	NA	NA	NA	NA	NA	NA	NA	NA	NA	NA	NA	NA	NA	NA
USP51	chrX	55511048	55515631	4584	1	8	0	8	0	1	0	0	1	0	1	0	Inactivated	NA	NA	NA	NA	NA	NA	NA	NA	NA	NA	NA	NA	NA	NA	NA	NA	NA	NA	NA	NA	NA	NA	NA
RRAGB	chrX	55744109	55785207	41099	6	111	311	422	0.736967	3	10	0	13	0	10	0	Inactivated	NA	NA	NA	NA	NA	NA	NA	NA	NA	NA	NA	NA	NA	NA	NA	NA	NA	1	2	0	2	0	Inactivated
TCONS_l2_00030220	chrX	55934675	56041429	106755	1	0.0001	0.0001	0.0002	0.5	1	0	0	1	0	1	0	Inactivated	NA	NA	NA	NA	NA	NA	NA	NA	NA	NA	NA	NA	NA	NA	NA	NA	NA	NA	NA	NA	NA	NA	NA
TCONS_00017180	chrX	56098008	56231479	133472	5	2.0004	2.0004	4.0008	0.5	4	2	0	6	0	4	0	Inactivated	NA	NA	NA	NA	NA	NA	NA	NA	NA	NA	NA	NA	NA	NA	NA	NA	NA	NA	NA	NA	NA	NA	NA
TCONS_l2_00030225	chrX	56755684	56844804	89121	1	1.0004	1.0004	2.0008	0.5	4	1	0	5	0	5	0	Inactivated	NA	NA	NA	NA	NA	NA	NA	NA	NA	NA	NA	NA	NA	NA	NA	NA	NA	1	8	0	8	0	Inactivated
LOC550643	chrX	56755717	56844004	88288	5	2093	3738	5831	0.641056	33	64	2	99	0.020202	94	2	Escaper	2	2450	1	2451	0.000407997	Inactivated	15	0	0	0	15	0	15	0	Inactivated	R+S	Inactivated by both methods	6	433	2	435	0.0045977	Inactivated
TCONS_l2_00030703	chrX	57244099	57251237	7139	1	0.0001	0.0001	0.0002	0.5	1	0	0	1	0	1	0	Inactivated	NA	NA	NA	NA	NA	NA	NA	NA	NA	NA	NA	NA	NA	NA	NA	NA	NA	NA	NA	NA	NA	NA	NA
FAAH2	chrX	57313109	57515629	202521	NA	NA	NA	NA	NA	NA	NA	NA	NA	NA	NA	NA	NA	2	0	35	35	1	Escaper	0	2	0	2	2	1	2	2	Escaper	R+S	Escaper by both methods	NA	NA	NA	NA	NA	NA
TCONS_00017185	chrX	57667297	57680873	13577	1	1	1	2	0.5	0	1	0	1	0	1	0	Inactivated	NA	NA	NA	NA	NA	NA	NA	NA	NA	NA	NA	NA	NA	NA	NA	NA	NA	NA	NA	NA	NA	NA	NA
TCONS_00017187	chrX	64295360	64311672	16313	1	1.0002	1.0002	2.0004	0.5	2	1	0	3	0	3	0	Inactivated	NA	NA	NA	NA	NA	NA	NA	NA	NA	NA	NA	NA	NA	NA	NA	NA	NA	NA	NA	NA	NA	NA	NA
TCONS_00017189	chrX	64588723	64618554	29832	1	0.0001	0.0001	0.0002	0.5	1	0	0	1	0	1	0	Inactivated	NA	NA	NA	NA	NA	NA	NA	NA	NA	NA	NA	NA	NA	NA	NA	NA	NA	NA	NA	NA	NA	NA	NA
MSN	chrX	64887510	64961793	74284	1	33	17	50	0.34	1	1	0	2	0	2	0	Inactivated	NA	NA	NA	NA	NA	NA	NA	NA	NA	NA	NA	NA	NA	NA	NA	NA	NA	NA	NA	NA	NA	NA	NA
HEPH	chrX	65382432	65487230	104799	1	56	0	56	0	1	0	0	1	0	1	0	Inactivated	2	111	1	112	0.00892857	Inactivated	2	0	0	0	2	0	1	0	Inactivated	R+S	Inactivated by both methods	NA	NA	NA	NA	NA	NA
EDA2R	chrX	65815481	65835872	20392	4	343	870	1213	0.71723	17	21	0	38	0	19	0	Inactivated	2	1755	3	1758	0.00170648	Inactivated	6	0	0	0	6	0	4	0	Inactivated	R+S	Inactivated by both methods	3	187	0	187	0	Inactivated
OPHN1	chrX	67262185	67653299	391115	22	438	1408	1846	0.76273	12	35	0	47	0	25	0	Inactivated	1	20	0	20	0	Inactivated	1	0	0	0	1	0	1	0	less than 2 iSNPs	R	Inactivated by Reads only	NA	NA	NA	NA	NA	NA
YIPF6	chrX	67718623	67757127	38505	2	141	129	270	0.477778	6	8	0	14	0	14	0	Inactivated	NA	NA	NA	NA	NA	NA	NA	NA	NA	NA	NA	NA	NA	NA	NA	NA	NA	NA	NA	NA	NA	NA	NA
EDA	chrX	68835910	69259321	423412	3	200	0	200	0	4	0	0	4	0	3	0	Inactivated	1	0	58	58	1	Escaper	0	1	0	1	1	1	1	1	less than 2 iSNPs	R	Escaper by Reads only	NA	NA	NA	NA	NA	NA
IGBP1	chrX	69353317	69386173	32857	NA	NA	NA	NA	NA	NA	NA	NA	NA	NA	NA	NA	NA	1	34	0	34	0	Inactivated	1	0	0	0	1	0	1	0	less than 2 iSNPs	R	Inactivated by Reads only	6	29	1	30	0.0333333	Inactivated
DGAT2L6	chrX	69397335	69425553	28219	NA	NA	NA	NA	NA	NA	NA	NA	NA	NA	NA	NA	NA	1	553	1	554	0.00180505	Inactivated	1	0	0	0	1	0	1	0	less than 2 iSNPs	R	Inactivated by Reads only	NA	NA	NA	NA	NA	NA
ARR3	chrX	69488184	69501690	13507	1	0	65	65	1	0	2	0	2	0	2	0	Inactivated	NA	NA	NA	NA	NA	NA	NA	NA	NA	NA	NA	NA	NA	NA	NA	NA	NA	NA	NA	NA	NA	NA	NA
RAB41	chrX	69502021	69504852	2832	2	15	61	76	0.802632	0	0	2	2	1	1	1	Escaper	NA	NA	NA	NA	NA	NA	NA	NA	NA	NA	NA	NA	NA	NA	NA	NA	NA	NA	NA	NA	NA	NA	NA
KIF4A	chrX	69509878	69640774	130897	10	1098	1381	2479	0.557079	29	45	0	74	0	43	0	Inactivated	3	238	27	265	0.101887	Escaper	2	1	0	1	3	0.333333	3	1	Escaper	R+S	Escaper by both methods	1	21	0	21	0	Inactivated
DLG3	chrX	69664704	69725339	60636	4	370	288	658	0.43769	9	6	0	15	0	15	0	Inactivated	NA	NA	NA	NA	NA	NA	NA	NA	NA	NA	NA	NA	NA	NA	NA	NA	NA	NA	NA	NA	NA	NA	NA
TEX11	chrX	69748789	70128567	379779	NA	NA	NA	NA	NA	NA	NA	NA	NA	NA	NA	NA	NA	4	160	84	244	0.344262	Escaper	3	1	0	1	4	0.25	3	1	Escaper	R+S	Escaper by both methods	NA	NA	NA	NA	NA	NA
SNX12	chrX	70279096	70288298	9203	2	1187	698	1885	0.370292	28	20	0	48	0	48	0	Inactivated	1	70	0	70	0	Inactivated	3	0	0	0	3	0	3	0	Inactivated	R+S	Inactivated by both methods	1	31	0	31	0	Inactivated
CXorf65	chrX	70323738	70326638	2901	NA	NA	NA	NA	NA	NA	NA	NA	NA	NA	NA	NA	NA	NA	NA	NA	NA	NA	NA	NA	NA	NA	NA	NA	NA	NA	NA	NA	NA	NA	2	19	0	19	0	Inactivated
TCONS_00017066	chrX	70403408	70418025	14618	NA	NA	NA	NA	NA	NA	NA	NA	NA	NA	NA	NA	NA	3	255	0	255	0	Inactivated	4	0	0	0	4	0	3	0	Inactivated	R+S	Inactivated by both methods	2	22	1	23	0.0434783	Inactivated
NHSL2	chrX	71130937	71363424	232488	1	0	7	7	1	0	1	0	1	0	1	0	Inactivated	NA	NA	NA	NA	NA	NA	NA	NA	NA	NA	NA	NA	NA	NA	NA	NA	NA	NA	NA	NA	NA	NA	NA
FLJ44635	chrX	71364033	71381600	17568	NA	NA	NA	NA	NA	NA	NA	NA	NA	NA	NA	NA	NA	1	0	45	45	1	Escaper	0	1	0	1	1	1	1	1	less than 2 iSNPs	R	Escaper by Reads only	1	0	6	6	1	Inactivated
PIN4	chrX	71401525	71418194	16670	3	42	124	166	0.746988	1	3	0	4	0	3	0	Inactivated	NA	NA	NA	NA	NA	NA	NA	NA	NA	NA	NA	NA	NA	NA	NA	NA	NA	NA	NA	NA	NA	NA	NA
ERCC6L	chrX	71424506	71458858	34353	3	878	449	1327	0.338357	20	12	0	32	0	23	0	Inactivated	1	96	0	96	0	Inactivated	3	0	0	0	3	0	3	0	Inactivated	R+S	Inactivated by both methods	1	40	0	40	0	Inactivated
HDAC8	chrX	71549365	71792953	243589	NA	NA	NA	NA	NA	NA	NA	NA	NA	NA	NA	NA	NA	1	18	0	18	0	Inactivated	1	0	0	0	1	0	1	0	less than 2 iSNPs	R	Inactivated by Reads only	NA	NA	NA	NA	NA	NA
MAP2K4P1	chrX	72744110	72782921	38812	NA	NA	NA	NA	NA	NA	NA	NA	NA	NA	NA	NA	NA	1	0	34	34	1	Escaper	0	1	0	1	1	1	1	1	less than 2 iSNPs	R	Escaper by Reads only	NA	NA	NA	NA	NA	NA
CHIC1	chrX	72782983	72906937	123955	1	9	0	9	0	1	0	0	1	0	1	0	Inactivated	1	40	1	41	0.0243902	Inactivated	1	0	0	0	1	0	1	0	less than 2 iSNPs	R	Inactivated by Reads only	2	4	0	4	0	Inactivated
XIST	chrX	73040485	73072588	32104	3	277	358	635	0.56378	7	16	1	24	0.0416667	23	1	less than 2 iSNPs	7	12	1640	1652	0.992736	Escaper	1	19	0	19	20	0.95	10	10	Escaper	R+S	Escaper by both methods	NA	NA	NA	NA	NA	NA
JPX	chrX	73164158	73220326	56169	1	335	120	455	0.263736	8	1	5	14	0.357143	14	5	Escaper	10	892	1039	1931	0.538063	Escaper	8	8	3	11	19	0.578947	10	8	Escaper	R+S	Escaper by both methods	12	229	106	335	0.316418	Escaper
FTX	chrX	73247970	73513409	265440	43	2994	1503	4497	0.334223	95	55	0	150	0	74	0	Inactivated	8	681	35	716	0.0488827	Escaper	7	1	0	1	8	0.125	3	1	Escaper	R+S	Escaper by both methods	14	119	0	119	0	Inactivated
SLC16A2	chrX	73641327	73753764	112438	6	336	30	366	0.0819672	6	2	0	8	0	4	0	Inactivated	NA	NA	NA	NA	NA	NA	NA	NA	NA	NA	NA	NA	NA	NA	NA	NA	NA	NA	NA	NA	NA	NA	NA
RLIM	chrX	73802810	73834461	31652	14	1697	450	2147	0.209595	47	12	1	60	0.0166667	31	1	less than 2 iSNPs	NA	NA	NA	NA	NA	NA	NA	NA	NA	NA	NA	NA	NA	NA	NA	NA	NA	NA	NA	NA	NA	NA	NA
KIAA2022	chrX	73952690	74145287	192598	NA	NA	NA	NA	NA	NA	NA	NA	NA	NA	NA	NA	NA	NA	NA	NA	NA	NA	NA	NA	NA	NA	NA	NA	NA	NA	NA	NA	NA	NA	1	1	0	1	0	Inactivated
ABCB7	chrX	74273006	74376175	103170	3	96	83	179	0.463687	3	3	0	6	0	6	0	Inactivated	NA	NA	NA	NA	NA	NA	NA	NA	NA	NA	NA	NA	NA	NA	NA	NA	NA	NA	NA	NA	NA	NA	NA
ZDHHC15	chrX	74588261	74743337	155077	NA	NA	NA	NA	NA	NA	NA	NA	NA	NA	NA	NA	NA	1	94	0	94	0	Inactivated	2	0	0	0	2	0	2	0	Inactivated	R+S	Inactivated by both methods	NA	NA	NA	NA	NA	NA
TCONS_l2_00030263	chrX	74743967	74844631	100665	NA	NA	NA	NA	NA	NA	NA	NA	NA	NA	NA	NA	NA	1	0	10	10	1	Escaper	0	1	0	1	1	1	1	1	less than 2 iSNPs	R	Escaper by Reads only	NA	NA	NA	NA	NA	NA
PBDC1	chrX	75392770	75398033	5264	4	74	106	180	0.588889	4	4	0	8	0	4	0	Inactivated	1	43	0	43	0	Inactivated	1	0	0	0	1	0	1	0	less than 2 iSNPs	R	Inactivated by Reads only	NA	NA	NA	NA	NA	NA
ATRX	chrX	76760355	77041719	281365	18	1320	737	2057	0.358289	53	23	1	77	0.012987	58	1	less than 2 iSNPs	6	1340	1	1341	0.000745712	Inactivated	11	0	0	0	11	0	6	0	Inactivated	R+S	Inactivated by both methods	4	157	0	157	0	Inactivated
MAGT1	chrX	77081861	77151065	69205	3	0	60	60	1	0	3	0	3	0	3	0	Inactivated	NA	NA	NA	NA	NA	NA	NA	NA	NA	NA	NA	NA	NA	NA	NA	NA	NA	NA	NA	NA	NA	NA	NA
ATP7A	chrX	77166193	77305892	139700	NA	NA	NA	NA	NA	NA	NA	NA	NA	NA	NA	NA	NA	NA	NA	NA	NA	NA	NA	NA	NA	NA	NA	NA	NA	NA	NA	NA	NA	NA	4	10	0	10	0	Inactivated
PGK1	chrX	77359665	77382324	22660	1	18	0	18	0	1	0	0	1	0	1	0	Inactivated	1	707	2	709	0.00282087	Inactivated	6	0	0	0	6	0	6	0	Inactivated	R+S	Inactivated by both methods	1	16	0	16	0	Inactivated
TAF9B	chrX	77385244	77395179	9936	NA	NA	NA	NA	NA	NA	NA	NA	NA	NA	NA	NA	NA	1	95	0	95	0	Inactivated	1	0	0	0	1	0	1	0	less than 2 iSNPs	R	Inactivated by Reads only	1	4	0	4	0	Inactivated
CYSLTR1	chrX	77528129	77583087	54959	NA	NA	NA	NA	NA	NA	NA	NA	NA	NA	NA	NA	NA	NA	NA	NA	NA	NA	NA	NA	NA	NA	NA	NA	NA	NA	NA	NA	NA	NA	1	2	0	2	0	Inactivated
BRWD3	chrX	79924986	80065233	140248	3	166	0	166	0	6	0	0	6	0	5	0	Inactivated	4	40	48	88	0.545455	Escaper	2	2	0	2	4	0.5	3	1	Escaper	R+S	Escaper by both methods	5	16	0	16	0	Inactivated
HMGN5	chrX	80369199	80457441	88243	NA	NA	NA	NA	NA	NA	NA	NA	NA	NA	NA	NA	NA	1	5210	5	5215	0.000958773	Inactivated	13	0	0	0	13	0	13	0	Inactivated	R+S	Inactivated by both methods	1	547	0	547	0	Inactivated
SH3BGRL	chrX	80457302	80554046	96745	NA	NA	NA	NA	NA	NA	NA	NA	NA	NA	NA	NA	NA	1	26	0	26	0	Inactivated	1	0	0	0	1	0	1	0	less than 2 iSNPs	R	Inactivated by Reads only	NA	NA	NA	NA	NA	NA
RPS6KA6	chrX	83313353	83442943	129591	8	127	177	304	0.582237	5	8	0	13	0	11	0	Inactivated	NA	NA	NA	NA	NA	NA	NA	NA	NA	NA	NA	NA	NA	NA	NA	NA	NA	NA	NA	NA	NA	NA	NA
HDX	chrX	83572881	83757487	184607	12	218	483	701	0.689016	8	13	0	21	0	16	0	Inactivated	4	181	1	182	0.00549451	Inactivated	5	0	0	0	5	0	3	0	Inactivated	R+S	Inactivated by both methods	5	20	0	20	0	Inactivated
APOOL	chrX	84258897	84348323	89427	NA	NA	NA	NA	NA	NA	NA	NA	NA	NA	NA	NA	NA	3	686	0	686	0	Inactivated	6	0	0	0	6	0	5	0	Inactivated	R+S	Inactivated by both methods	3	36	0	36	0	Inactivated
ZNF711	chrX	84498996	84528368	29373	NA	NA	NA	NA	NA	NA	NA	NA	NA	NA	NA	NA	NA	NA	NA	NA	NA	NA	NA	NA	NA	NA	NA	NA	NA	NA	NA	NA	NA	NA	1	9	0	9	0	Inactivated
CHM	chrX	85116184	85302566	186383	39	2006	2077	4083	0.508695	62	71	0	133	0	58	0	Inactivated	NA	NA	NA	NA	NA	NA	NA	NA	NA	NA	NA	NA	NA	NA	NA	NA	NA	NA	NA	NA	NA	NA	NA
DACH2	chrX	85403454	86087605	684152	NA	NA	NA	NA	NA	NA	NA	NA	NA	NA	NA	NA	NA	3	80	0	80	0	Inactivated	3	0	0	0	3	0	1	0	Inactivated	R+S	Inactivated by both methods	NA	NA	NA	NA	NA	NA
KLHL4	chrX	86772714	86924596	151883	15	537	235	772	0.304404	18	7	2	27	0.0740741	9	1	Escaper	NA	NA	NA	NA	NA	NA	NA	NA	NA	NA	NA	NA	NA	NA	NA	NA	NA	NA	NA	NA	NA	NA	NA
PCDH11X	chrX	91090459	91878228	787770	5	72	0	72	0	5	0	0	5	0	3	0	Inactivated	1	61	1	62	0.016129	Inactivated	1	0	0	0	1	0	1	0	less than 2 iSNPs	R	Inactivated by Reads only	NA	NA	NA	NA	NA	NA
DIAPH2	chrX	95939661	96855597	915937	75	2871	2829	5700	0.496316	89	82	1	172	0.00581395	51	1	less than 2 iSNPs	11	752	83	835	0.0994012	Escaper	10	2	0	2	12	0.166667	7	2	Escaper	R+S	Escaper by both methods	18	73	1	74	0.0135135	Inactivated
PCDH19	chrX	99546641	99665271	118631	NA	NA	NA	NA	NA	NA	NA	NA	NA	NA	NA	NA	NA	1	16	0	16	0	Inactivated	1	0	0	0	1	0	1	0	less than 2 iSNPs	R	Inactivated by Reads only	NA	NA	NA	NA	NA	NA
TSPAN6	chrX	99883794	99891794	8001	1	1285	1789	3074	0.581978	23	34	4	61	0.0655738	61	4	Escaper	NA	NA	NA	NA	NA	NA	NA	NA	NA	NA	NA	NA	NA	NA	NA	NA	NA	NA	NA	NA	NA	NA	NA
SRPX2	chrX	99899162	99926296	27135	2	173	73	246	0.296748	4	1	0	5	0	4	0	Inactivated	NA	NA	NA	NA	NA	NA	NA	NA	NA	NA	NA	NA	NA	NA	NA	NA	NA	NA	NA	NA	NA	NA	NA
SYTL4	chrX	99929488	99986522	57035	11	472	519	991	0.523713	11	14	0	25	0	14	0	Inactivated	NA	NA	NA	NA	NA	NA	NA	NA	NA	NA	NA	NA	NA	NA	NA	NA	NA	NA	NA	NA	NA	NA	NA
CSTF2	chrX	100075347	100095923	20577	2	434	79	513	0.153996	9	3	0	12	0	11	0	Inactivated	NA	NA	NA	NA	NA	NA	NA	NA	NA	NA	NA	NA	NA	NA	NA	NA	NA	NA	NA	NA	NA	NA	NA
NOX1	chrX	100098312	100129334	31023	5	100	7	107	0.0654206	4	1	0	5	0	2	0	Inactivated	1	53	0	53	0	Inactivated	1	0	0	0	1	0	1	0	less than 2 iSNPs	R	Inactivated by Reads only	NA	NA	NA	NA	NA	NA
TCONS_00017001	chrX	100258820	100262956	4137	NA	NA	NA	NA	NA	NA	NA	NA	NA	NA	NA	NA	NA	1	0	16	16	1	Escaper	0	1	0	1	1	1	1	1	less than 2 iSNPs	R	Escaper by Reads only	1	10	0	10	0	Inactivated
TRMT2B	chrX	100264333	100307105	42773	NA	NA	NA	NA	NA	NA	NA	NA	NA	NA	NA	NA	NA	1	10	0	10	0	Inactivated	1	0	0	0	1	0	1	0	less than 2 iSNPs	R	Inactivated by Reads only	1	3	0	3	0	Inactivated
CENPI	chrX	100354797	100417978	63182	17	1025	852	1877	0.453916	32	30	1	63	0.015873	34	1	less than 2 iSNPs	NA	NA	NA	NA	NA	NA	NA	NA	NA	NA	NA	NA	NA	NA	NA	NA	NA	NA	NA	NA	NA	NA	NA
DRP2	chrX	100474932	100519485	44554	3	8	53	61	0.868852	1	2	0	3	0	3	0	Inactivated	NA	NA	NA	NA	NA	NA	NA	NA	NA	NA	NA	NA	NA	NA	NA	NA	NA	NA	NA	NA	NA	NA	NA
BTK	chrX	100604434	100641212	36779	NA	NA	NA	NA	NA	NA	NA	NA	NA	NA	NA	NA	NA	3	3521	2	3523	0.000567698	Inactivated	13	0	0	0	13	0	12	0	Inactivated	R+S	Inactivated by both methods	3	230	0	230	0	Inactivated
RPL36A-HNRNPH2	chrX	100645877	100669128	23252	NA	NA	NA	NA	NA	NA	NA	NA	NA	NA	NA	NA	NA	NA	NA	NA	NA	NA	NA	NA	NA	NA	NA	NA	NA	NA	NA	NA	NA	NA	2	15	1	16	0.0625	Inactivated
ARMCX3	chrX	100878119	100882831	4713	NA	NA	NA	NA	NA	NA	NA	NA	NA	NA	NA	NA	NA	1	32	0	32	0	Inactivated	2	0	0	0	2	0	2	0	Inactivated	R+S	Inactivated by both methods	1	114	0	114	0	Inactivated
ZMAT1	chrX	101137259	101187039	49781	NA	NA	NA	NA	NA	NA	NA	NA	NA	NA	NA	NA	NA	3	348	1	349	0.00286533	Inactivated	3	0	0	0	3	0	2	0	Inactivated	R+S	Inactivated by both methods	1	20	0	20	0	Inactivated
ARMCX5-GPRASP2	chrX	101854275	101972661	118387	5	123	60	183	0.327869	4	3	0	7	0	7	0	Inactivated	1	67	0	67	0	Inactivated	1	0	0	0	1	0	1	0	less than 2 iSNPs	R	Inactivated by Reads only	NA	NA	NA	NA	NA	NA
LINC00630	chrX	102024094	102140338	116245	5	29	158	187	0.84492	2	8	0	10	0	9	0	Inactivated	NA	NA	NA	NA	NA	NA	NA	NA	NA	NA	NA	NA	NA	NA	NA	NA	NA	NA	NA	NA	NA	NA	NA
TCONS_l2_00030303	chrX	102085070	102160695	75626	1	0.0001	0.0001	0.0002	0.5	1	0	0	1	0	1	0	Inactivated	NA	NA	NA	NA	NA	NA	NA	NA	NA	NA	NA	NA	NA	NA	NA	NA	NA	NA	NA	NA	NA	NA	NA
TCONS_00017441	chrX	102213937	102219282	5346	NA	NA	NA	NA	NA	NA	NA	NA	NA	NA	NA	NA	NA	3	218	2	220	0.00909091	Inactivated	3	0	0	0	3	0	1	0	Inactivated	R+S	Inactivated by both methods	NA	NA	NA	NA	NA	NA
BEX2	chrX	102564273	102565883	1611	1	0	50	50	1	0	1	0	1	0	1	0	Inactivated	NA	NA	NA	NA	NA	NA	NA	NA	NA	NA	NA	NA	NA	NA	NA	NA	NA	NA	NA	NA	NA	NA	NA
TCEAL4	chrX	102840418	102842655	2238	1	2178	1060	3238	0.327363	45	27	1	73	0.0136986	73	1	less than 2 iSNPs	1	177	0	177	0	Inactivated	2	0	0	0	2	0	2	0	Inactivated	R+S	Inactivated by both methods	NA	NA	NA	NA	NA	NA
MORF4L2	chrX	102930425	102943086	12662	8	798	966	1764	0.547619	30	46	1	77	0.012987	27	1	less than 2 iSNPs	NA	NA	NA	NA	NA	NA	NA	NA	NA	NA	NA	NA	NA	NA	NA	NA	NA	NA	NA	NA	NA	NA	NA
AK090973	chrX	103173478	103187485	14008	NA	NA	NA	NA	NA	NA	NA	NA	NA	NA	NA	NA	NA	2	54	1	55	0.0181818	Inactivated	2	0	0	0	2	0	1	0	Inactivated	R+S	Inactivated by both methods	2	11	0	11	0	Inactivated
SLC25A53	chrX	103343897	103401708	57812	1	60	45	105	0.428571	1	1	0	2	0	2	0	Inactivated	1	25	0	25	0	Inactivated	1	0	0	0	1	0	1	0	less than 2 iSNPs	R	Inactivated by Reads only	2	20	0	20	0	Inactivated
IL1RAPL2	chrX	103810995	105011822	1200828	1	2	39	41	0.95122	0	1	0	1	0	1	0	Inactivated	1	52	0	52	0	Inactivated	1	0	0	0	1	0	1	0	less than 2 iSNPs	R	Inactivated by Reads only	NA	NA	NA	NA	NA	NA
CXorf57	chrX	105855159	105922673	67515	3	54	21	75	0.28	1	2	0	3	0	2	0	Inactivated	NA	NA	NA	NA	NA	NA	NA	NA	NA	NA	NA	NA	NA	NA	NA	NA	NA	NA	NA	NA	NA	NA	NA
MORC4	chrX	106057100	106236592	179493	6	562	342	904	0.378319	15	9	0	24	0	22	0	Inactivated	1	11	0	11	0	Inactivated	1	0	0	0	1	0	1	0	less than 2 iSNPs	R	Inactivated by Reads only	NA	NA	NA	NA	NA	NA
MORC4	chrX	106183963	106243474	59512	6	562	342	904	0.378319	15	9	0	24	0	22	0	Inactivated	1	11	0	11	0	Inactivated	1	0	0	0	1	0	1	0	less than 2 iSNPs	R	Inactivated by Reads only	NA	NA	NA	NA	NA	NA
RBM41	chrX	106309532	106362057	52526	16	855	1154	2009	0.574415	24	34	5	63	0.0793651	29	5	Escaper	NA	NA	NA	NA	NA	NA	NA	NA	NA	NA	NA	NA	NA	NA	NA	NA	NA	NA	NA	NA	NA	NA	NA
NUP62CL	chrX	106366656	106449670	83015	1	0	34	34	1	0	1	0	1	0	1	0	Inactivated	NA	NA	NA	NA	NA	NA	NA	NA	NA	NA	NA	NA	NA	NA	NA	NA	NA	1	11	0	11	0	Inactivated
MID2	chrX	107069083	107174867	105785	4	106	130	236	0.550847	4	4	0	8	0	6	0	Inactivated	NA	NA	NA	NA	NA	NA	NA	NA	NA	NA	NA	NA	NA	NA	NA	NA	NA	NA	NA	NA	NA	NA	NA
ATG4A	chrX	107334898	107397901	63004	2	24	93	117	0.794872	1	2	0	3	0	3	0	Inactivated	2	219	0	219	0	Inactivated	2	0	0	0	2	0	2	0	Inactivated	R+S	Inactivated by both methods	3	131	0	131	0	Inactivated
COL4A6	chrX	107398836	107681658	282823	15	402	898	1300	0.690769	12	20	0	32	0	20	0	Inactivated	1	1	102	103	0.990291	Escaper	0	1	0	1	1	1	1	1	less than 2 iSNPs	R	Escaper by Reads only	NA	NA	NA	NA	NA	NA
COL4A5	chrX	107683073	107940775	257703	15	779	1114	1893	0.588484	20	29	0	49	0	30	0	Inactivated	NA	NA	NA	NA	NA	NA	NA	NA	NA	NA	NA	NA	NA	NA	NA	NA	NA	NA	NA	NA	NA	NA	NA
NXT2	chrX	108779009	108787927	8919	1	222	157	379	0.414248	8	4	0	12	0	12	0	Inactivated	NA	NA	NA	NA	NA	NA	NA	NA	NA	NA	NA	NA	NA	NA	NA	NA	NA	NA	NA	NA	NA	NA	NA
KCNE1L	chrX	108866928	108868393	1466	NA	NA	NA	NA	NA	NA	NA	NA	NA	NA	NA	NA	NA	NA	NA	NA	NA	NA	NA	NA	NA	NA	NA	NA	NA	NA	NA	NA	NA	NA	1	9	0	9	0	Inactivated
ACSL4	chrX	108884563	108976621	92059	17	490	247	737	0.335142	18	11	0	29	0	17	0	Inactivated	3	654	2	656	0.00304878	Inactivated	8	0	0	0	8	0	5	0	Inactivated	R+S	Inactivated by both methods	3	141	0	141	0	Inactivated
TMEM164	chrX	109246341	109421016	174676	4	85	78	163	0.478528	4	3	0	7	0	7	0	Inactivated	NA	NA	NA	NA	NA	NA	NA	NA	NA	NA	NA	NA	NA	NA	NA	NA	NA	NA	NA	NA	NA	NA	NA
AMMECR1	chrX	109437413	109561380	123968	2	30	27	57	0.473684	1	1	0	2	0	2	0	Inactivated	NA	NA	NA	NA	NA	NA	NA	NA	NA	NA	NA	NA	NA	NA	NA	NA	NA	NA	NA	NA	NA	NA	NA
ALG13	chrX	110924345	111003875	79531	1	0	10	10	1	0	1	0	1	0	1	0	Inactivated	NA	NA	NA	NA	NA	NA	NA	NA	NA	NA	NA	NA	NA	NA	NA	NA	NA	NA	NA	NA	NA	NA	NA
ZCCHC16	chrX	111326252	111700473	374222	NA	NA	NA	NA	NA	NA	NA	NA	NA	NA	NA	NA	NA	2	25	32	57	0.561404	Escaper	1	1	0	1	2	0.5	1	1	Escaper	R+S	Escaper by both methods	NA	NA	NA	NA	NA	NA
AK127380	chrX	114752496	114797058	44563	1	0	38	38	1	0	1	0	1	0	1	0	Inactivated	NA	NA	NA	NA	NA	NA	NA	NA	NA	NA	NA	NA	NA	NA	NA	NA	NA	NA	NA	NA	NA	NA	NA
PLS3	chrX	114827818	114885179	57362	NA	NA	NA	NA	NA	NA	NA	NA	NA	NA	NA	NA	NA	1	140	0	140	0	Inactivated	1	0	0	0	1	0	1	0	less than 2 iSNPs	R	Inactivated by Reads only	NA	NA	NA	NA	NA	NA
LOC642776	chrX	115033603	115085422	51820	5	159	0	159	0	5	0	0	5	0	3	0	Inactivated	6	134	0	134	0	Inactivated	6	0	0	0	6	0	2	0	Inactivated	R+S	Inactivated by both methods	12	91	0	91	0	Inactivated
WDR44	chrX	117480035	117583923	103889	71	2407	2734	5141	0.531803	72	89	0	161	0	60	0	Inactivated	NA	NA	NA	NA	NA	NA	NA	NA	NA	NA	NA	NA	NA	NA	NA	NA	NA	NA	NA	NA	NA	NA	NA
DOCK11	chrX	117629871	117820123	190253	15	527	353	880	0.401136	14	9	0	23	0	16	0	Inactivated	1	74	0	74	0	Inactivated	1	0	0	0	1	0	1	0	less than 2 iSNPs	R	Inactivated by Reads only	3	17	0	17	0	Inactivated
TCONS_l2_00030583	chrX	118380533	118400772	20240	1	0.0001	0.0001	0.0002	0.5	1	0	0	1	0	1	0	Inactivated	NA	NA	NA	NA	NA	NA	NA	NA	NA	NA	NA	NA	NA	NA	NA	NA	NA	NA	NA	NA	NA	NA	NA
SLC25A43	chrX	118533257	118588437	55181	1	22	0	22	0	1	0	0	1	0	1	0	Inactivated	1	16	0	16	0	Inactivated	1	0	0	0	1	0	1	0	less than 2 iSNPs	R	Inactivated by Reads only	9	134	4	138	0.0289855	Inactivated
SLC25A5-AS1	chrX	118599995	118603083	3089	NA	NA	NA	NA	NA	NA	NA	NA	NA	NA	NA	NA	NA	NA	NA	NA	NA	NA	NA	NA	NA	NA	NA	NA	NA	NA	NA	NA	NA	NA	1	2	0	2	0	Inactivated
SLC25A5	chrX	118602362	118605359	2998	21	233563	120	233683	0.000513516	2114	0	0	2114	0	101	0	Inactivated	NA	NA	NA	NA	NA	NA	NA	NA	NA	NA	NA	NA	NA	NA	NA	NA	NA	NA	NA	NA	NA	NA	NA
2018-09-06	chrX	118750908	118827333	76426	3	26	110	136	0.808824	1	2	0	3	0	3	0	Inactivated	1	155	1	156	0.00641026	Inactivated	3	0	0	0	3	0	3	0	Inactivated	R+S	Inactivated by both methods	1	8	0	8	0	Inactivated
RPL39	chrX	118920466	118925622	5157	4	71	1	72	0.0138889	4	0	0	4	0	3	0	Inactivated	NA	NA	NA	NA	NA	NA	NA	NA	NA	NA	NA	NA	NA	NA	NA	NA	NA	3	14	0	14	0	Inactivated
TCONS_l2_00030586	chrX	118940397	118956388	15992	NA	NA	NA	NA	NA	NA	NA	NA	NA	NA	NA	NA	NA	1	87	0	87	0	Inactivated	1	0	0	0	1	0	1	0	less than 2 iSNPs	R	Inactivated by Reads only	1	11	0	11	0	Inactivated
TCONS_l2_00030587	chrX	118947683	118966262	18580	NA	NA	NA	NA	NA	NA	NA	NA	NA	NA	NA	NA	NA	2	84	0	84	0	Inactivated	2	0	0	0	2	0	1	0	Inactivated	R+S	Inactivated by both methods	1	13	0	13	0	Inactivated
UPF3B	chrX	118967988	118986991	19004	NA	NA	NA	NA	NA	NA	NA	NA	NA	NA	NA	NA	NA	NA	NA	NA	NA	NA	NA	NA	NA	NA	NA	NA	NA	NA	NA	NA	NA	NA	1	2	0	2	0	Inactivated
RNF113A	chrX	119004494	119005791	1298	NA	NA	NA	NA	NA	NA	NA	NA	NA	NA	NA	NA	NA	1	22	0	22	0	Inactivated	2	0	0	0	2	0	2	0	Inactivated	R+S	Inactivated by both methods	1	14	0	14	0	Inactivated
NDUFA1	chrX	119005733	119010629	4897	1	5	10	15	0.666667	0	0	1	1	1	1	1	less than 2 iSNPs	NA	NA	NA	NA	NA	NA	NA	NA	NA	NA	NA	NA	NA	NA	NA	NA	NA	1	3	1	4	0.25	Inactivated
AKAP14	chrX	119029935	119054679	24745	NA	NA	NA	NA	NA	NA	NA	NA	NA	NA	NA	NA	NA	1	0	8	8	1	Escaper	0	1	0	1	1	1	1	1	less than 2 iSNPs	R	Escaper by Reads only	NA	NA	NA	NA	NA	NA
NKAP	chrX	119059012	119077735	18724	3	0	90	90	1	0	3	0	3	0	2	0	Inactivated	NA	NA	NA	NA	NA	NA	NA	NA	NA	NA	NA	NA	NA	NA	NA	NA	NA	NA	NA	NA	NA	NA	NA
TCONS_00017366	chrX	119358264	119379088	20825	NA	NA	NA	NA	NA	NA	NA	NA	NA	NA	NA	NA	NA	1	209	0	209	0	Inactivated	1	0	0	0	1	0	1	0	less than 2 iSNPs	R	Inactivated by Reads only	NA	NA	NA	NA	NA	NA
ZBTB33	chrX	119384606	119392251	7646	1	150	246	396	0.621212	5	9	0	14	0	14	0	Inactivated	2	788	1	789	0.00126743	Inactivated	7	0	0	0	7	0	5	0	Inactivated	R+S	Inactivated by both methods	2	130	0	130	0	Inactivated
LAMP2	chrX	119560002	119603204	43203	8	6652	2784	9436	0.29504	126	58	2	186	0.0107527	100	2	Escaper	1	278	0	278	0	Inactivated	4	0	0	0	4	0	4	0	Inactivated	R+S	Inactivated by both methods	1	45	0	45	0	Inactivated
CUL4B	chrX	119658445	119709684	51240	1	1	21	22	0.954545	0	1	0	1	0	1	0	Inactivated	NA	NA	NA	NA	NA	NA	NA	NA	NA	NA	NA	NA	NA	NA	NA	NA	NA	NA	NA	NA	NA	NA	NA
MCTS1	chrX	119738551	119755016	16466	3	431	107	538	0.198885	15	3	0	18	0	12	0	Inactivated	NA	NA	NA	NA	NA	NA	NA	NA	NA	NA	NA	NA	NA	NA	NA	NA	NA	2	12	0	12	0	Inactivated
C1GALT1C1	chrX	119759528	119764005	4478	5	5932	6056	11988	0.505172	111	132	3	246	0.0121951	85	2	Escaper	NA	NA	NA	NA	NA	NA	NA	NA	NA	NA	NA	NA	NA	NA	NA	NA	NA	NA	NA	NA	NA	NA	NA
TCONS_00017461	chrX	121555855	121593433	37579	NA	NA	NA	NA	NA	NA	NA	NA	NA	NA	NA	NA	NA	1	0	561	561	1	Escaper	0	1	0	1	1	1	1	1	less than 2 iSNPs	R	Escaper by Reads only	NA	NA	NA	NA	NA	NA
GRIA3	chrX	122318095	122624766	306672	38	1468	1053	2521	0.417691	36	24	0	60	0	13	0	Inactivated	NA	NA	NA	NA	NA	NA	NA	NA	NA	NA	NA	NA	NA	NA	NA	NA	NA	NA	NA	NA	NA	NA	NA
THOC2	chrX	122734411	122866904	132494	NA	NA	NA	NA	NA	NA	NA	NA	NA	NA	NA	NA	NA	3	160	1	161	0.00621118	Inactivated	3	0	0	0	3	0	3	0	Inactivated	R+S	Inactivated by both methods	2	29	0	29	0	Inactivated
XIAP	chrX	122993661	123047829	54169	24	1556	1127	2683	0.420052	55	39	3	97	0.0309278	56	1	Escaper	13	1507	437	1944	0.224794	Escaper	16	1	2	3	19	0.157895	6	3	Escaper	R+S	Escaper by both methods	15	362	13	375	0.0346667	Escaper
STAG2	chrX	123094474	123236505	142032	24	943	550	1493	0.368386	30	20	1	51	0.0196078	34	1	less than 2 iSNPs	3	47	0	47	0	Inactivated	3	0	0	0	3	0	1	0	Inactivated	R+S	Inactivated by both methods	7	37	2	39	0.0512821	Inactivated
TENM1	chrX	123509755	124097666	587912	NA	NA	NA	NA	NA	NA	NA	NA	NA	NA	NA	NA	NA	1	0	17	17	1	Escaper	0	1	0	1	1	1	1	1	less than 2 iSNPs	R	Escaper by Reads only	NA	NA	NA	NA	NA	NA
TCONS_l2_00030350	chrX	125606111	125607249	1139	7	504.173	504.173	1008.35	0.5	0	497	12	509	0.0235756	101	12	Escaper	NA	NA	NA	NA	NA	NA	NA	NA	NA	NA	NA	NA	NA	NA	NA	NA	NA	NA	NA	NA	NA	NA	NA
SMARCA1	chrX	128580477	128657460	76984	5	159	137	296	0.462838	5	5	0	10	0	8	0	Inactivated	NA	NA	NA	NA	NA	NA	NA	NA	NA	NA	NA	NA	NA	NA	NA	NA	NA	NA	NA	NA	NA	NA	NA
OCRL	chrX	128674251	128726530	52280	1	41	22	63	0.349206	2	1	0	3	0	3	0	Inactivated	NA	NA	NA	NA	NA	NA	NA	NA	NA	NA	NA	NA	NA	NA	NA	NA	NA	NA	NA	NA	NA	NA	NA
SASH3	chrX	128913891	128929176	15286	NA	NA	NA	NA	NA	NA	NA	NA	NA	NA	NA	NA	NA	NA	NA	NA	NA	NA	NA	NA	NA	NA	NA	NA	NA	NA	NA	NA	NA	NA	1	1	0	1	0	Inactivated
UTP14A	chrX	129040096	129063738	23643	1	24	29	53	0.54717	2	1	0	3	0	3	0	Inactivated	NA	NA	NA	NA	NA	NA	NA	NA	NA	NA	NA	NA	NA	NA	NA	NA	NA	NA	NA	NA	NA	NA	NA
ELF4	chrX	129198894	129244688	45795	2	44	0	44	0	2	0	0	2	0	2	0	Inactivated	NA	NA	NA	NA	NA	NA	NA	NA	NA	NA	NA	NA	NA	NA	NA	NA	NA	NA	NA	NA	NA	NA	NA
SLC25A14	chrX	129474046	129507335	33290	1	34	81	115	0.704348	1	2	0	3	0	3	0	Inactivated	NA	NA	NA	NA	NA	NA	NA	NA	NA	NA	NA	NA	NA	NA	NA	NA	NA	NA	NA	NA	NA	NA	NA
RBMX2	chrX	129535942	129547317	11376	NA	NA	NA	NA	NA	NA	NA	NA	NA	NA	NA	NA	NA	NA	NA	NA	NA	NA	NA	NA	NA	NA	NA	NA	NA	NA	NA	NA	NA	NA	1	6	0	6	0	Inactivated
ENOX2	chrX	129757356	130037208	279853	NA	NA	NA	NA	NA	NA	NA	NA	NA	NA	NA	NA	NA	1	93	0	93	0	Inactivated	1	0	0	0	1	0	1	0	less than 2 iSNPs	R	Inactivated by Reads only	1	6	0	6	0	Inactivated
IGSF1	chrX	130407482	130423403	15922	NA	NA	NA	NA	NA	NA	NA	NA	NA	NA	NA	NA	NA	1	38	0	38	0	Inactivated	1	0	0	0	1	0	1	0	less than 2 iSNPs	R	Inactivated by Reads only	NA	NA	NA	NA	NA	NA
TCONS_00017372	chrX	130823929	130826881	2953	NA	NA	NA	NA	NA	NA	NA	NA	NA	NA	NA	NA	NA	1	249	0	249	0	Inactivated	2	0	0	0	2	0	2	0	Inactivated	R+S	Inactivated by both methods	1	21	0	21	0	Inactivated
LOC286467	chrX	130836677	130964671	127995	1	17	9	26	0.346154	1	1	0	2	0	2	0	Inactivated	7	1434	3	1437	0.00208768	Inactivated	7	0	0	0	7	0	5	0	Inactivated	R+S	Inactivated by both methods	10	36	0	36	0	Inactivated
MST4	chrX	131157244	131209971	52728	4	541	551	1092	0.504579	20	14	7	41	0.170732	21	6	Escaper	2	352	0	352	0	Inactivated	3	0	0	0	3	0	3	0	Inactivated	R+S	Inactivated by both methods	3	19	0	19	0	Inactivated
AK095439	chrX	131352649	131566839	214191	4	55	32	87	0.367816	2	2	0	4	0	3	0	Inactivated	NA	NA	NA	NA	NA	NA	NA	NA	NA	NA	NA	NA	NA	NA	NA	NA	NA	NA	NA	NA	NA	NA	NA
HS6ST2	chrX	131760037	132095423	335387	NA	NA	NA	NA	NA	NA	NA	NA	NA	NA	NA	NA	NA	1	16	0	16	0	Inactivated	1	0	0	0	1	0	1	0	less than 2 iSNPs	R	Inactivated by Reads only	NA	NA	NA	NA	NA	NA
GPC4	chrX	132435063	132549205	114143	1	12	0	12	0	1	0	0	1	0	1	0	Inactivated	1	20	0	20	0	Inactivated	1	0	0	0	1	0	1	0	less than 2 iSNPs	R	Inactivated by Reads only	NA	NA	NA	NA	NA	NA
GPC3	chrX	132669775	133119673	449899	1	7	0	7	0	1	0	0	1	0	1	0	Inactivated	NA	NA	NA	NA	NA	NA	NA	NA	NA	NA	NA	NA	NA	NA	NA	NA	NA	NA	NA	NA	NA	NA	NA
PHF6	chrX	133507341	133562822	55482	11	820	234	1054	0.222011	24	14	0	38	0	21	0	Inactivated	1	234	0	234	0	Inactivated	4	0	0	0	4	0	4	0	Inactivated	R+S	Inactivated by both methods	2	8	0	8	0	Inactivated
HPRT1	chrX	133594174	133634698	40525	1	75	0	75	0	2	0	0	2	0	2	0	Inactivated	NA	NA	NA	NA	NA	NA	NA	NA	NA	NA	NA	NA	NA	NA	NA	NA	NA	1	4	0	4	0	Inactivated
MIR503HG	chrX	133678456	133680653	2198	2	41	9	50	0.18	1	1	0	2	0	2	0	Inactivated	NA	NA	NA	NA	NA	NA	NA	NA	NA	NA	NA	NA	NA	NA	NA	NA	NA	NA	NA	NA	NA	NA	NA
PLAC1	chrX	133699872	133792513	92642	2	1	146	147	0.993197	0	3	0	3	0	3	0	Inactivated	NA	NA	NA	NA	NA	NA	NA	NA	NA	NA	NA	NA	NA	NA	NA	NA	NA	NA	NA	NA	NA	NA	NA
FAM122B	chrX	133903595	133930385	26791	NA	NA	NA	NA	NA	NA	NA	NA	NA	NA	NA	NA	NA	1	203	1	204	0.00490196	Inactivated	2	0	0	0	2	0	2	0	Inactivated	R+S	Inactivated by both methods	NA	NA	NA	NA	NA	NA
FAM122C	chrX	133941222	133988641	47420	NA	NA	NA	NA	NA	NA	NA	NA	NA	NA	NA	NA	NA	1	64	0	64	0	Inactivated	1	0	0	0	1	0	1	0	less than 2 iSNPs	R	Inactivated by Reads only	1	4	0	4	0	Inactivated
SMIM10	chrX	134124967	134126503	1537	2	373	839	1212	0.692244	13	29	0	42	0	36	0	Inactivated	NA	NA	NA	NA	NA	NA	NA	NA	NA	NA	NA	NA	NA	NA	NA	NA	NA	NA	NA	NA	NA	NA	NA
FAM127C	chrX	134154533	134156566	2034	1	293	155	448	0.345982	9	7	0	16	0	16	0	Inactivated	NA	NA	NA	NA	NA	NA	NA	NA	NA	NA	NA	NA	NA	NA	NA	NA	NA	NA	NA	NA	NA	NA	NA
TCONS_00017250	chrX	134169665	134174761	5097	4	9.96605	9.96605	19.9321	0.5	8	10	0	18	0	16	0	Inactivated	NA	NA	NA	NA	NA	NA	NA	NA	NA	NA	NA	NA	NA	NA	NA	NA	NA	1	7	0	7	0	Inactivated
FAM127B	chrX	134184962	134186221	1260	NA	NA	NA	NA	NA	NA	NA	NA	NA	NA	NA	NA	NA	1	142	3	145	0.0206897	Inactivated	1	0	0	0	1	0	1	0	less than 2 iSNPs	R	Inactivated by Reads only	1	15	0	15	0	Inactivated
DKFZp451F083	chrX	134382887	134477957	95071	11	503	806	1309	0.615737	16	17	0	33	0	12	0	Inactivated	5	488	0	488	0	Inactivated	5	0	0	0	5	0	2	0	Inactivated	R+S	Inactivated by both methods	5	127	0	127	0	Inactivated
DDX26B	chrX	134654554	134716460	61907	1	43	0	43	0	1	0	0	1	0	1	0	Inactivated	2	731	0	731	0	Inactivated	3	0	0	0	3	0	3	0	Inactivated	R+S	Inactivated by both methods	NA	NA	NA	NA	NA	NA
SAGE1	chrX	134975784	134995220	19437	NA	NA	NA	NA	NA	NA	NA	NA	NA	NA	NA	NA	NA	1	63	0	63	0	Inactivated	1	0	0	0	1	0	1	0	less than 2 iSNPs	R	Inactivated by Reads only	NA	NA	NA	NA	NA	NA
MMGT1	chrX	135044230	135056134	11905	NA	NA	NA	NA	NA	NA	NA	NA	NA	NA	NA	NA	NA	1	412	0	412	0	Inactivated	3	0	0	0	3	0	3	0	Inactivated	R+S	Inactivated by both methods	1	11	0	11	0	Inactivated
SLC9A6	chrX	135067585	135129428	61844	NA	NA	NA	NA	NA	NA	NA	NA	NA	NA	NA	NA	NA	1	0	19	19	1	Escaper	0	1	0	1	1	1	1	1	less than 2 iSNPs	R	Escaper by Reads only	NA	NA	NA	NA	NA	NA
MAP7D3	chrX	135298973	135333738	34766	9	1486	3165	4651	0.680499	48	76	3	127	0.023622	59	3	Escaper	NA	NA	NA	NA	NA	NA	NA	NA	NA	NA	NA	NA	NA	NA	NA	NA	NA	NA	NA	NA	NA	NA	NA
HTATSF1	chrX	135579670	135594503	14834	1	918	394	1312	0.300305	31	14	0	45	0	45	0	Inactivated	NA	NA	NA	NA	NA	NA	NA	NA	NA	NA	NA	NA	NA	NA	NA	NA	NA	NA	NA	NA	NA	NA	NA
ARHGEF6	chrX	135747711	135863503	115793	NA	NA	NA	NA	NA	NA	NA	NA	NA	NA	NA	NA	NA	1	18	0	18	0	Inactivated	1	0	0	0	1	0	1	0	less than 2 iSNPs	R	Inactivated by Reads only	NA	NA	NA	NA	NA	NA
TCONS_l2_00030613	chrX	135886489	135930734	44246	1	1	1	2	0.5	0	1	0	1	0	1	0	Inactivated	1	44	0	44	0	Inactivated	1	0	0	0	1	0	1	0	less than 2 iSNPs	R	Inactivated by Reads only	NA	NA	NA	NA	NA	NA
RBMX	chrX	135955605	135962939	7335	1	655	377	1032	0.36531	19	26	0	45	0	45	0	Inactivated	NA	NA	NA	NA	NA	NA	NA	NA	NA	NA	NA	NA	NA	NA	NA	NA	NA	NA	NA	NA	NA	NA	NA
AK055694	chrX	135991553	136075814	84262	4	63	76	139	0.546763	3	2	0	5	0	5	0	Inactivated	2	68	0	68	0	Inactivated	2	0	0	0	2	0	1	0	Inactivated	R+S	Inactivated by both methods	1	5	0	5	0	Inactivated
TCONS_l2_00030372	chrX	136007490	136104280	96791	1	0.0001	0.0001	0.0002	0.5	1	0	0	1	0	1	0	Inactivated	NA	NA	NA	NA	NA	NA	NA	NA	NA	NA	NA	NA	NA	NA	NA	NA	NA	NA	NA	NA	NA	NA	NA
FGF13	chrX	137713733	138287185	573453	1	13	0	13	0	1	0	0	1	0	1	0	Inactivated	1	8	0	8	0	Inactivated	1	0	0	0	1	0	1	0	less than 2 iSNPs	R	Inactivated by Reads only	NA	NA	NA	NA	NA	NA
MCF2	chrX	138663929	138790381	126453	NA	NA	NA	NA	NA	NA	NA	NA	NA	NA	NA	NA	NA	1	21	0	21	0	Inactivated	1	0	0	0	1	0	1	0	less than 2 iSNPs	R	Inactivated by Reads only	NA	NA	NA	NA	NA	NA
ATP11C	chrX	138808504	138914447	105944	NA	NA	NA	NA	NA	NA	NA	NA	NA	NA	NA	NA	NA	3	1708	3	1711	0.00175336	Inactivated	9	0	0	0	9	0	8	0	Inactivated	R+S	Inactivated by both methods	5	102	0	102	0	Inactivated
TCONS_00017253	chrX	139846724	139857448	10725	2	16.0018	16.0018	32.0036	0.5	18	16	0	34	0	18	0	Inactivated	NA	NA	NA	NA	NA	NA	NA	NA	NA	NA	NA	NA	NA	NA	NA	NA	NA	NA	NA	NA	NA	NA	NA
AK054921	chrX	139863223	139866517	3295	1	0	7	7	1	0	1	0	1	0	1	0	Inactivated	NA	NA	NA	NA	NA	NA	NA	NA	NA	NA	NA	NA	NA	NA	NA	NA	NA	NA	NA	NA	NA	NA	NA
TCONS_00017017	chrX	140013902	140079613	65712	NA	NA	NA	NA	NA	NA	NA	NA	NA	NA	NA	NA	NA	3	7	39	46	0.847826	Escaper	1	2	0	2	3	0.666667	2	1	Escaper	R+S	Escaper by both methods	NA	NA	NA	NA	NA	NA
UBE2NL	chrX	142967172	142968357	1186	NA	NA	NA	NA	NA	NA	NA	NA	NA	NA	NA	NA	NA	1	8	6	14	0.428571	Inactivated	1	0	0	0	1	0	1	0	less than 2 iSNPs	R	Inactivated by Reads only	NA	NA	NA	NA	NA	NA
FMR1	chrX	146993468	147032647	39180	4	78	189	267	0.707865	2	7	0	9	0	8	0	Inactivated	NA	NA	NA	NA	NA	NA	NA	NA	NA	NA	NA	NA	NA	NA	NA	NA	NA	NA	NA	NA	NA	NA	NA
AFF2	chrX	147582138	148082193	500056	3	98	70	168	0.416667	4	3	0	7	0	4	0	Inactivated	NA	NA	NA	NA	NA	NA	NA	NA	NA	NA	NA	NA	NA	NA	NA	NA	NA	NA	NA	NA	NA	NA	NA
IDS	chrX	148560294	148586884	26591	10	1455	1662	3117	0.533205	43	56	1	100	0.01	48	1	less than 2 iSNPs	5	1000	0	1000	0	Inactivated	12	0	0	0	12	0	5	0	Inactivated	R+S	Inactivated by both methods	6	644	1	645	0.00155039	Inactivated
TMEM185A	chrX	148678215	148713487	35273	1	0	19	19	1	0	1	0	1	0	1	0	Inactivated	NA	NA	NA	NA	NA	NA	NA	NA	NA	NA	NA	NA	NA	NA	NA	NA	NA	1	7	0	7	0	Inactivated
TMEM185A	chrX	148850566	148853774	3209	1	0	19	19	1	0	1	0	1	0	1	0	Inactivated	NA	NA	NA	NA	NA	NA	NA	NA	NA	NA	NA	NA	NA	NA	NA	NA	NA	1	7	0	7	0	Inactivated
TMEM185A	chrX	148853852	148854484	633	1	0	19	19	1	0	1	0	1	0	1	0	Inactivated	NA	NA	NA	NA	NA	NA	NA	NA	NA	NA	NA	NA	NA	NA	NA	NA	NA	1	7	0	7	0	Inactivated
MAMLD1	chrX	149531550	149682448	150899	21	1409	2912	4321	0.673918	31	51	0	82	0	40	0	Inactivated	NA	NA	NA	NA	NA	NA	NA	NA	NA	NA	NA	NA	NA	NA	NA	NA	NA	NA	NA	NA	NA	NA	NA
MTM1	chrX	149737046	149841616	104571	10	226	159	385	0.412987	7	4	0	11	0	8	0	Inactivated	NA	NA	NA	NA	NA	NA	NA	NA	NA	NA	NA	NA	NA	NA	NA	NA	NA	NA	NA	NA	NA	NA	NA
MTMR1	chrX	149861868	149933575	71708	17	495	495	990	0.5	17	14	0	31	0	16	0	Inactivated	1	7	0	7	0	Inactivated	1	0	0	0	1	0	1	0	less than 2 iSNPs	R	Inactivated by Reads only	NA	NA	NA	NA	NA	NA
CD99L2	chrX	149934808	150067289	132482	9	339	70	409	0.171149	13	2	0	15	0	7	0	Inactivated	NA	NA	NA	NA	NA	NA	NA	NA	NA	NA	NA	NA	NA	NA	NA	NA	NA	NA	NA	NA	NA	NA	NA
VMA21	chrX	150565656	150577836	12181	2	643	73	716	0.101955	16	3	0	19	0	19	0	Inactivated	NA	NA	NA	NA	NA	NA	NA	NA	NA	NA	NA	NA	NA	NA	NA	NA	NA	NA	NA	NA	NA	NA	NA
GABRE	chrX	151121595	151143151	21557	9	218	139	357	0.389356	9	6	0	15	0	9	0	Inactivated	NA	NA	NA	NA	NA	NA	NA	NA	NA	NA	NA	NA	NA	NA	NA	NA	NA	NA	NA	NA	NA	NA	NA
GABRA3	chrX	151335633	151619831	284199	NA	NA	NA	NA	NA	NA	NA	NA	NA	NA	NA	NA	NA	1	0	12	12	1	Escaper	0	1	0	1	1	1	1	1	less than 2 iSNPs	R	Escaper by Reads only	NA	NA	NA	NA	NA	NA
MAGEA6	chrX	151867244	151870814	3571	NA	NA	NA	NA	NA	NA	NA	NA	NA	NA	NA	NA	NA	1	61	0	61	0	Inactivated	1	0	0	0	1	0	1	0	less than 2 iSNPs	R	Inactivated by Reads only	NA	NA	NA	NA	NA	NA
NSDHL	chrX	151999510	152037907	38398	1	0	36	36	1	0	1	0	1	0	1	0	Inactivated	1	183	0	183	0	Inactivated	4	0	0	0	4	0	4	0	Inactivated	R+S	Inactivated by both methods	1	27	0	27	0	Inactivated
ZNF275	chrX	152599612	152618384	18773	7	499	784	1283	0.611068	10	24	0	34	0	21	0	Inactivated	NA	NA	NA	NA	NA	NA	NA	NA	NA	NA	NA	NA	NA	NA	NA	NA	NA	NA	NA	NA	NA	NA	NA
HAUS7	chrX	152713122	152736603	23482	3	145	180	325	0.553846	5	6	0	11	0	9	0	Inactivated	1	215	1	216	0.00462963	Inactivated	3	0	0	0	3	0	3	0	Inactivated	R+S	Inactivated by both methods	1	43	0	43	0	Inactivated
BGN	chrX	152760346	152775004	14659	1	550	198	748	0.264706	19	9	0	28	0	28	0	Inactivated	NA	NA	NA	NA	NA	NA	NA	NA	NA	NA	NA	NA	NA	NA	NA	NA	NA	NA	NA	NA	NA	NA	NA
TCONS_00017274	chrX	152864822	152869126	4305	1	1.0001	1.0001	2.0002	0.5	1	1	0	2	0	2	0	Inactivated	1	25	0	25	0	Inactivated	1	0	0	0	1	0	1	0	less than 2 iSNPs	R	Inactivated by Reads only	NA	NA	NA	NA	NA	NA
BCAP31	chrX	152965946	152989838	23893	1	15	0	15	0	2	0	0	2	0	2	0	Inactivated	NA	NA	NA	NA	NA	NA	NA	NA	NA	NA	NA	NA	NA	NA	NA	NA	NA	NA	NA	NA	NA	NA	NA
ABCD1	chrX	152990322	153010216	19895	7	265	0	265	0	16	0	0	16	0	6	0	Inactivated	NA	NA	NA	NA	NA	NA	NA	NA	NA	NA	NA	NA	NA	NA	NA	NA	NA	NA	NA	NA	NA	NA	NA
ARHGAP4	chrX	153172829	153191714	18886	NA	NA	NA	NA	NA	NA	NA	NA	NA	NA	NA	NA	NA	NA	NA	NA	NA	NA	NA	NA	NA	NA	NA	NA	NA	NA	NA	NA	NA	NA	1	4	0	4	0	Inactivated
DNASE1L1	chrX	153629578	153640427	10850	2	578	571	1149	0.496954	18	15	0	33	0	18	0	Inactivated	NA	NA	NA	NA	NA	NA	NA	NA	NA	NA	NA	NA	NA	NA	NA	NA	NA	NA	NA	NA	NA	NA	NA
GAB3	chrX	153903526	153979348	75823	2	43	61	104	0.586538	4	4	0	8	0	6	0	Inactivated	NA	NA	NA	NA	NA	NA	NA	NA	NA	NA	NA	NA	NA	NA	NA	NA	NA	NA	NA	NA	NA	NA	NA
F8	chrX	154064063	154250998	186936	2	0	20	20	1	0	2	0	2	0	1	0	Inactivated	NA	NA	NA	NA	NA	NA	NA	NA	NA	NA	NA	NA	NA	NA	NA	NA	NA	NA	NA	NA	NA	NA	NA
BRCC3	chrX	154299694	154351349	51656	1	41	0	41	0	1	0	0	1	0	1	0	Inactivated	NA	NA	NA	NA	NA	NA	NA	NA	NA	NA	NA	NA	NA	NA	NA	NA	NA	NA	NA	NA	NA	NA	NA
TMLHE-AS1	chrX	154576449	154603823	27375	1	0	8	8	1	0	1	0	1	0	1	0	Inactivated	NA	NA	NA	NA	NA	NA	NA	NA	NA	NA	NA	NA	NA	NA	NA	NA	NA	NA	NA	NA	NA	NA	NA
TMLHE-AS1	chrX	154696200	154723771	27572	1	0	8	8	1	0	1	0	1	0	1	0	Inactivated	NA	NA	NA	NA	NA	NA	NA	NA	NA	NA	NA	NA	NA	NA	NA	NA	NA	NA	NA	NA	NA	NA	NA
SPRY3	chrX	154997450	155012117	14668	1	0	16	16	1	0	1	0	1	0	1	0	Inactivated	NA	NA	NA	NA	NA	NA	NA	NA	NA	NA	NA	NA	NA	NA	NA	NA	NA	NA	NA	NA	NA	NA	NA
VAMP7	chrX	155110942	155173433	62492	1	365	424	789	0.537389	14	16	0	30	0	30	0	Inactivated	2	161	0	161	0	Inactivated	5	0	0	0	5	0	5	0	Inactivated	R+S	Inactivated by both methods	2	10	0	10	0	Inactivated

## Sheet: Chr17
Table S3. Gene-centric tagging in Chr17 determined by iSNPs and a read-based methods for of all 3 Datasest (see legend sheet).
geneSymbol	chrom	start	genes_lengths	SNPs_per_Gene.fib	readsRef	readsAlt	ReadsTotal.fib	AltRatio	Ref_iSNP	Alt_iSNP	Balanced_iSNP.fib	Total_iSNP.fib	BalancedRatio	ncells_with_observation.fib	n_cells_per_biallelic	iSNP_Protocol_Identification.fib	SNPs_per_Gene.lymph	readsMat	readsPat	ReadsTotal.lymph	patRatio	By_Reads_Protocol_Identification	Maternal_iSNP	Paternal_iSNP	Balanced_iSNP.lymph	Escaper_iSNP	Total_iSNP.lymph	EscaperRatio	ncells_with_observation.lymph	n_cells_per_paternal	iSNP_Protocol_Identification.lymph	protocols_Used	overall_Identification	SNPs_per_Gene	readsMat.lpool100	readsPat.lpool100	ReadsTotal	patRatio.lpool100	By_Reads_Protocol_Identification.lpool100
RPH3AL	chr17	62179	140455	1	16	0	16	0	1	0	0	1	0	1	0	not biallelic	1	0	31	31	1	Paternal	0	1	0	1	1	1	1	1	less than 2 iSNPs	R	Paternal by Reads only	NA	NA	NA	NA	NA	NA
FAM101B	chr17	289770	5962	6	7882	6046	13928	0.43409	147	164	65	376	0.172872	94	40	biallelic	NA	NA	NA	NA	NA	NA	NA	NA	NA	NA	NA	NA	NA	NA	NA	NA	NA	NA	NA	NA	NA	NA	NA
VPS53	chr17	411907	206190	52	3273	2331	5604	0.415953	83	59	12	154	0.0779221	73	11	biallelic	12	245	1215	1460	0.832192	biallelic	7	6	0	6	13	0.461538	5	3	biallelic	R+S	biallelic by both methods	6	12	35	47	0.744681	biallelic
FAM57A	chr17	635846	10230	2	104	298	402	0.741294	6	6	0	12	0	12	0	not biallelic	1	0	126	126	1	Paternal	0	1	0	1	1	1	1	1	less than 2 iSNPs	R	Paternal by Reads only	1	3	2	5	0.4	Paternal
GEMIN4	chr17	647660	7842	NA	NA	NA	NA	NA	NA	NA	NA	NA	NA	NA	NA	NA	5	299	322	621	0.518519	biallelic	6	10	0	10	16	0.625	6	4	biallelic	R+S	biallelic by both methods	6	110	89	199	0.447236	biallelic
GLOD4	chr17	662548	23024	5	181	43	224	0.191964	5	4	0	9	0	7	0	not biallelic	NA	NA	NA	NA	NA	NA	NA	NA	NA	NA	NA	NA	NA	NA	NA	NA	NA	NA	NA	NA	NA	NA	NA
RNMTL1	chr17	685512	10230	3	76	0	76	0	3	0	0	3	0	3	0	not biallelic	NA	NA	NA	NA	NA	NA	NA	NA	NA	NA	NA	NA	NA	NA	NA	NA	NA	NA	NA	NA	NA	NA	NA
AX748314	chr17	699304	2184	3	606	1067	1673	0.637776	11	30	7	48	0.145833	38	6	biallelic	NA	NA	NA	NA	NA	NA	NA	NA	NA	NA	NA	NA	NA	NA	NA	NA	NA	NA	NA	NA	NA	NA	NA
NXN	chr17	702552	180447	26	1019	599	1618	0.37021	32	20	8	60	0.133333	30	7	biallelic	1	83	0	83	0	Maternal	1	0	0	0	1	0	1	0	less than 2 iSNPs	R	Maternal by Reads only	NA	NA	NA	NA	NA	NA
TIMM22	chr17	900356	5035	1	69	32	101	0.316832	2	1	0	3	0	3	0	not biallelic	2	448	233	681	0.342144	biallelic	6	4	3	7	13	0.538462	11	7	biallelic	R+S	biallelic by both methods	2	67	41	108	0.37963	biallelic
ABR	chr17	906757	176410	23	438	362	800	0.4525	13	15	0	28	0	16	0	not biallelic	14	792	173	965	0.179275	biallelic	9	6	0	6	15	0.4	4	2	biallelic	R+S	biallelic by both methods	8	31	21	52	0.403846	biallelic
TUSC5	chr17	1182956	21326	1	20	0	20	0	1	0	0	1	0	1	0	not biallelic	1	0	16	16	1	Paternal	0	1	0	1	1	1	1	1	less than 2 iSNPs	R	Paternal by Reads only	NA	NA	NA	NA	NA	NA
YWHAE	chr17	1247833	55724	36	2504	2558	5062	0.505334	63	70	18	151	0.119205	91	18	biallelic	5	470	1097	1567	0.700064	biallelic	4	8	2	10	14	0.714286	8	5	biallelic	R+S	biallelic by both methods	5	62	69	131	0.526718	biallelic
CRK	chr17	1324646	34916	7	290	202	492	0.410569	6	9	1	16	0.0625	11	1	less than 2 iSNPs	NA	NA	NA	NA	NA	NA	NA	NA	NA	NA	NA	NA	NA	NA	NA	NA	NA	NA	NA	NA	NA	NA	NA
MYO1C	chr17	1367479	28523	4	526	296	822	0.360097	11	6	3	20	0.15	15	3	biallelic	NA	NA	NA	NA	NA	NA	NA	NA	NA	NA	NA	NA	NA	NA	NA	NA	NA	NA	NA	NA	NA	NA	NA
INPP5K	chr17	1397870	22313	5	241	262	503	0.520875	8	9	0	17	0	14	0	not biallelic	NA	NA	NA	NA	NA	NA	NA	NA	NA	NA	NA	NA	NA	NA	NA	NA	NA	NA	NA	NA	NA	NA	NA
PITPNA	chr17	1421282	44829	3	187	185	372	0.497312	4	4	2	10	0.2	10	2	biallelic	1	268	0	268	0	Maternal	1	0	0	0	1	0	1	0	less than 2 iSNPs	R	Maternal by Reads only	1	11	1	12	0.0833333	Maternal
SLC43A2	chr17	1477695	54436	3	0	36	36	1	0	3	0	3	0	1	0	not biallelic	NA	NA	NA	NA	NA	NA	NA	NA	NA	NA	NA	NA	NA	NA	NA	NA	NA	NA	NA	NA	NA	NA	NA
PRPF8	chr17	1553922	34255	1	448	264	712	0.370787	9	4	3	16	0.1875	16	3	biallelic	NA	NA	NA	NA	NA	NA	NA	NA	NA	NA	NA	NA	NA	NA	NA	NA	NA	NA	NA	NA	NA	NA	NA
MIR22HG	chr17	1614797	4770	1	392	525	917	0.572519	8	11	5	24	0.208333	24	5	biallelic	NA	NA	NA	NA	NA	NA	NA	NA	NA	NA	NA	NA	NA	NA	NA	NA	NA	NA	NA	NA	NA	NA	NA
WDR81	chr17	1628124	13770	1	0	14	14	1	0	1	0	1	0	1	0	not biallelic	NA	NA	NA	NA	NA	NA	NA	NA	NA	NA	NA	NA	NA	NA	NA	NA	NA	NA	NA	NA	NA	NA	NA
SERPINF1	chr17	1665258	15602	2	68	110	178	0.617978	2	3	1	6	0.166667	5	1	less than 2 iSNPs	NA	NA	NA	NA	NA	NA	NA	NA	NA	NA	NA	NA	NA	NA	NA	NA	NA	NA	NA	NA	NA	NA	NA
SMYD4	chr17	1682828	50348	10	656	876	1532	0.571802	18	25	6	49	0.122449	21	5	biallelic	4	312	320	632	0.506329	biallelic	5	4	0	4	9	0.444444	6	3	biallelic	R+S	biallelic by both methods	2	39	19	58	0.327586	biallelic
RPA1	chr17	1733272	69577	23	11654	9585	21239	0.451292	247	205	94	546	0.172161	86	47	biallelic	1	24	0	24	0	Maternal	1	0	0	0	1	0	1	0	less than 2 iSNPs	R	Maternal by Reads only	NA	NA	NA	NA	NA	NA
DPH1	chr17	1933430	13296	3	1318	1004	2322	0.432386	25	21	12	58	0.206897	55	12	biallelic	1	91	56	147	0.380952	biallelic	2	1	0	1	3	0.333333	3	1	biallelic	R+S	biallelic by both methods	1	89	96	185	0.518919	biallelic
SMG6	chr17	1963132	243938	70	2824	2074	4898	0.423438	72	53	14	139	0.100719	58	11	biallelic	7	141	729	870	0.837931	biallelic	5	3	0	3	8	0.375	4	2	biallelic	R+S	biallelic by both methods	7	41	18	59	0.305085	biallelic
SRR	chr17	2207247	21307	4	101	28	129	0.217054	6	1	0	7	0	7	0	not biallelic	NA	NA	NA	NA	NA	NA	NA	NA	NA	NA	NA	NA	NA	NA	NA	NA	NA	NA	NA	NA	NA	NA	NA
TSR1	chr17	2225981	14698	4	165	96	261	0.367816	5	4	1	10	0.1	9	1	less than 2 iSNPs	2	622	129	751	0.171771	biallelic	4	1	2	3	7	0.428571	6	3	biallelic	R+S	biallelic by both methods	2	29	57	86	0.662791	biallelic
SGSM2	chr17	2240805	43544	4	120	0	120	0	4	0	0	4	0	3	0	not biallelic	6	13	145	158	0.917722	biallelic	1	5	0	5	6	0.833333	3	2	biallelic	R+S	biallelic by both methods	2	0	3	3	1	Paternal
MNT	chr17	2287353	16906	2	51	34	85	0.4	1	1	0	2	0	1	0	not biallelic	NA	NA	NA	NA	NA	NA	NA	NA	NA	NA	NA	NA	NA	NA	NA	NA	NA	1	1	1	2	0.5	Paternal
METTL16	chr17	2319347	95854	15	1457	899	2356	0.381579	24	15	11	50	0.22	35	9	biallelic	1	1	78	79	0.987342	Paternal	0	1	0	1	1	1	1	1	less than 2 iSNPs	R	Paternal by Reads only	2	35	20	55	0.363636	biallelic
PAFAH1B1	chr17	2496922	91988	56	5916	4795	10711	0.447671	135	123	36	294	0.122449	93	24	biallelic	NA	NA	NA	NA	NA	NA	NA	NA	NA	NA	NA	NA	NA	NA	NA	NA	NA	NA	NA	NA	NA	NA	NA
RAP1GAP2	chr17	2699731	241305	1	7	0	7	0	1	0	0	1	0	1	0	not biallelic	4	1	80	81	0.987654	Paternal	0	4	0	4	4	1	1	1	Paternal	R+S	Paternal by both methods	NA	NA	NA	NA	NA	NA
TRPV3	chr17	3413795	47495	1	0	26	26	1	0	1	0	1	0	1	0	not biallelic	2	4	470	474	0.991561	Paternal	0	2	0	2	2	1	1	1	Paternal	R+S	Paternal by both methods	2	17	9	26	0.346154	biallelic
TRPV1	chr17	3468739	31598	5	41	93	134	0.69403	3	3	0	6	0	5	0	not biallelic	1	38	0	38	0	Maternal	1	0	0	0	1	0	1	0	less than 2 iSNPs	R	Maternal by Reads only	1	0	3	3	1	Paternal
SHPK	chr17	3511555	28062	2	0	35	35	1	0	2	0	2	0	1	0	not biallelic	2	1	181	182	0.994505	Paternal	0	2	0	2	2	1	2	2	Paternal	R+S	Paternal by both methods	1	2	1	3	0.333333	Paternal
CTNS	chr17	3539761	26637	13	307	170	477	0.356394	9	6	1	16	0.0625	7	1	less than 2 iSNPs	1	87	1	88	0.0113636	Maternal	1	0	0	0	1	0	1	0	less than 2 iSNPs	R	Maternal by Reads only	1	1	2	3	0.666667	Paternal
TAX1BP3	chr17	3566186	5788	1	9	0	9	0	1	0	0	1	0	1	0	not biallelic	NA	NA	NA	NA	NA	NA	NA	NA	NA	NA	NA	NA	NA	NA	NA	NA	NA	NA	NA	NA	NA	NA	NA
P2RX5	chr17	3576521	23178	NA	NA	NA	NA	NA	NA	NA	NA	NA	NA	NA	NA	NA	NA	NA	NA	NA	NA	NA	NA	NA	NA	NA	NA	NA	NA	NA	NA	NA	NA	1	0	2	2	1	Paternal
ITGAE	chr17	3617918	86620	2	217	55	272	0.202206	4	2	0	6	0	6	0	not biallelic	NA	NA	NA	NA	NA	NA	NA	NA	NA	NA	NA	NA	NA	NA	NA	NA	NA	NA	NA	NA	NA	NA	NA
TCONS_00026019	chr17	3705457	1643	1	2.0001	2.0001	4.0002	0.5	1	2	0	3	0	3	0	not biallelic	NA	NA	NA	NA	NA	NA	NA	NA	NA	NA	NA	NA	NA	NA	NA	NA	NA	NA	NA	NA	NA	NA	NA
C17orf85	chr17	3710044	39502	19	2265	1470	3735	0.393574	39	34	12	85	0.141176	40	9	biallelic	NA	NA	NA	NA	NA	NA	NA	NA	NA	NA	NA	NA	NA	NA	NA	NA	NA	NA	NA	NA	NA	NA	NA
CAMKK1	chr17	3763616	30422	3	35	9	44	0.204545	2	1	0	3	0	2	0	not biallelic	NA	NA	NA	NA	NA	NA	NA	NA	NA	NA	NA	NA	NA	NA	NA	NA	NA	NA	NA	NA	NA	NA	NA
P2RX1	chr17	3799884	20077	4	118	98	216	0.453704	2	2	0	4	0	2	0	not biallelic	NA	NA	NA	NA	NA	NA	NA	NA	NA	NA	NA	NA	NA	NA	NA	NA	NA	NA	NA	NA	NA	NA	NA
CYB5D2	chr17	4046461	14535	1	167	188	355	0.529577	2	1	3	6	0.5	6	3	biallelic	NA	NA	NA	NA	NA	NA	NA	NA	NA	NA	NA	NA	NA	NA	NA	NA	NA	NA	NA	NA	NA	NA	NA
ANKFY1	chr17	4066664	100479	3	55	114	169	0.674556	1	2	1	4	0.25	2	1	less than 2 iSNPs	NA	NA	NA	NA	NA	NA	NA	NA	NA	NA	NA	NA	NA	NA	NA	NA	NA	NA	NA	NA	NA	NA	NA
UBE2G1	chr17	4172511	97459	1	33	37	70	0.528571	2	1	0	3	0	3	0	not biallelic	NA	NA	NA	NA	NA	NA	NA	NA	NA	NA	NA	NA	NA	NA	NA	NA	NA	2	2	5	7	0.714286	Paternal
MYBBP1A	chr17	4442190	16492	1	504	237	741	0.319838	10	4	4	18	0.222222	18	4	biallelic	NA	NA	NA	NA	NA	NA	NA	NA	NA	NA	NA	NA	NA	NA	NA	NA	NA	NA	NA	NA	NA	NA	NA
PELP1	chr17	4574678	32955	NA	NA	NA	NA	NA	NA	NA	NA	NA	NA	NA	NA	NA	1	0	62	62	1	Paternal	0	2	0	2	2	1	2	2	Paternal	R+S	Paternal by both methods	1	2	2	4	0.5	Paternal
ARRB2	chr17	4613788	11008	NA	NA	NA	NA	NA	NA	NA	NA	NA	NA	NA	NA	NA	1	11	50	61	0.819672	biallelic	1	1	0	1	2	0.5	2	1	biallelic	R+S	biallelic by both methods	1	2	4	6	0.666667	Paternal
MED11	chr17	4634722	2175	1	575	882	1457	0.605353	14	23	4	41	0.097561	41	4	biallelic	NA	NA	NA	NA	NA	NA	NA	NA	NA	NA	NA	NA	NA	NA	NA	NA	NA	NA	NA	NA	NA	NA	NA
ZMYND15	chr17	4643309	6106	1	0	16	16	1	0	1	0	1	0	1	0	not biallelic	NA	NA	NA	NA	NA	NA	NA	NA	NA	NA	NA	NA	NA	NA	NA	NA	NA	NA	NA	NA	NA	NA	NA
PSMB6	chr17	4699438	2361	1	2094	2588	4682	0.552755	29	48	24	101	0.237624	101	24	biallelic	NA	NA	NA	NA	NA	NA	NA	NA	NA	NA	NA	NA	NA	NA	NA	NA	NA	NA	NA	NA	NA	NA	NA
PLD2	chr17	4710395	16333	4	63	131	194	0.675258	4	6	1	11	0.0909091	7	1	less than 2 iSNPs	NA	NA	NA	NA	NA	NA	NA	NA	NA	NA	NA	NA	NA	NA	NA	NA	NA	NA	NA	NA	NA	NA	NA
MINK1	chr17	4736634	64723	9	474	360	834	0.431655	13	9	2	24	0.0833333	19	2	biallelic	1	30	0	30	0	Maternal	1	0	0	0	1	0	1	0	less than 2 iSNPs	R	Maternal by Reads only	1	3	0	3	0	Paternal
SLC25A11	chr17	4840425	3038	NA	NA	NA	NA	NA	NA	NA	NA	NA	NA	NA	NA	NA	1	592	1078	1670	0.645509	biallelic	3	2	4	6	9	0.666667	9	6	biallelic	R+S	biallelic by both methods	1	135	83	218	0.380734	biallelic
RNF167	chr17	4843629	4889	2	562	725	1287	0.563326	12	18	3	33	0.0909091	32	3	biallelic	NA	NA	NA	NA	NA	NA	NA	NA	NA	NA	NA	NA	NA	NA	NA	NA	NA	NA	NA	NA	NA	NA	NA
PFN1	chr17	4848944	3438	1	47	1	48	0.0208333	1	0	0	1	0	1	0	not biallelic	NA	NA	NA	NA	NA	NA	NA	NA	NA	NA	NA	NA	NA	NA	NA	NA	NA	2	4	4	8	0.5	Paternal
ENO3	chr17	4854383	6044	1	29	11	40	0.275	1	1	0	2	0	2	0	not biallelic	NA	NA	NA	NA	NA	NA	NA	NA	NA	NA	NA	NA	NA	NA	NA	NA	NA	NA	NA	NA	NA	NA	NA
SPAG7	chr17	4862520	8613	2	173	198	371	0.533693	3	2	4	9	0.444444	9	4	biallelic	NA	NA	NA	NA	NA	NA	NA	NA	NA	NA	NA	NA	NA	NA	NA	NA	NA	1	1	5	6	0.833333	Paternal
CAMTA2	chr17	4871286	19380	1	64	0	64	0	1	0	0	1	0	1	0	not biallelic	NA	NA	NA	NA	NA	NA	NA	NA	NA	NA	NA	NA	NA	NA	NA	NA	NA	1	2	2	4	0.5	Paternal
KIF1C	chr17	4901242	30453	1	38	219	257	0.85214	1	4	1	6	0.166667	6	1	less than 2 iSNPs	1	0	103	103	1	Paternal	0	1	0	1	1	1	1	1	less than 2 iSNPs	R	Paternal by Reads only	2	7	16	23	0.695652	biallelic
DERL2	chr17	5377612	11883	NA	NA	NA	NA	NA	NA	NA	NA	NA	NA	NA	NA	NA	NA	NA	NA	NA	NA	NA	NA	NA	NA	NA	NA	NA	NA	NA	NA	NA	NA	1	8	10	18	0.555556	biallelic
NLRP1	chr17	5417437	70396	1	1	14	15	0.933333	0	1	0	1	0	1	0	not biallelic	NA	NA	NA	NA	NA	NA	NA	NA	NA	NA	NA	NA	NA	NA	NA	NA	NA	1	0	2	2	1	Paternal
LOC339166	chr17	5675553	158464	NA	NA	NA	NA	NA	NA	NA	NA	NA	NA	NA	NA	NA	3	39	0	39	0	Maternal	3	0	0	0	3	0	2	0	Maternal	R+S	Maternal by both methods	NA	NA	NA	NA	NA	NA
AIPL1	chr17	6327058	11462	NA	NA	NA	NA	NA	NA	NA	NA	NA	NA	NA	NA	NA	1	31	0	31	0	Maternal	1	0	0	0	1	0	1	0	less than 2 iSNPs	R	Maternal by Reads only	NA	NA	NA	NA	NA	NA
KIAA0753	chr17	6481644	62604	24	1255	1257	2512	0.500398	30	43	3	76	0.0394737	29	3	biallelic	1	71	0	71	0	Maternal	1	0	0	0	1	0	1	0	less than 2 iSNPs	R	Maternal by Reads only	3	7	1	8	0.125	Maternal
TXNDC17	chr17	6544221	3641	3	115	78	193	0.404145	1	2	2	5	0.4	5	2	biallelic	1	693	115	808	0.142327	biallelic	2	2	0	2	4	0.5	4	2	biallelic	R+S	biallelic by both methods	1	40	20	60	0.333333	biallelic
MED31	chr17	6546632	8323	9	374	823	1197	0.687552	4	19	8	31	0.258065	15	6	biallelic	2	113	53	166	0.319277	biallelic	3	1	0	1	4	0.25	4	1	biallelic	R+S	biallelic by both methods	8	62	30	92	0.326087	biallelic
C17orf100	chr17	6555058	1560	NA	NA	NA	NA	NA	NA	NA	NA	NA	NA	NA	NA	NA	NA	NA	NA	NA	NA	NA	NA	NA	NA	NA	NA	NA	NA	NA	NA	NA	NA	2	1	25	26	0.961538	Paternal
XAF1	chr17	6659155	19810	NA	NA	NA	NA	NA	NA	NA	NA	NA	NA	NA	NA	NA	NA	NA	NA	NA	NA	NA	NA	NA	NA	NA	NA	NA	NA	NA	NA	NA	NA	1	11	11	22	0.5	biallelic
ALOX12	chr17	6899383	14673	5	71	32	103	0.31068	4	3	0	7	0	5	0	not biallelic	NA	NA	NA	NA	NA	NA	NA	NA	NA	NA	NA	NA	NA	NA	NA	NA	NA	4	14	10	24	0.416667	biallelic
LOC100506713	chr17	6904450	11204	1	0	48	48	1	0	3	0	3	0	3	0	not biallelic	1	0	13	13	1	Paternal	0	1	0	1	1	1	1	1	less than 2 iSNPs	R	Paternal by Reads only	1	5	5	10	0.5	Paternal
DLG4	chr17	7093209	27720	1	0	20	20	1	0	1	0	1	0	1	0	not biallelic	NA	NA	NA	NA	NA	NA	NA	NA	NA	NA	NA	NA	NA	NA	NA	NA	NA	NA	NA	NA	NA	NA	NA
CTDNEP1	chr17	7146905	8091	NA	NA	NA	NA	NA	NA	NA	NA	NA	NA	NA	NA	NA	NA	NA	NA	NA	NA	NA	NA	NA	NA	NA	NA	NA	NA	NA	NA	NA	NA	1	11	5	16	0.3125	Maternal
ELP5	chr17	7155550	7710	2	840	1691	2531	0.668115	23	37	6	66	0.0909091	59	5	biallelic	NA	NA	NA	NA	NA	NA	NA	NA	NA	NA	NA	NA	NA	NA	NA	NA	NA	NA	NA	NA	NA	NA	NA
EIF5A	chr17	7210317	5466	4	1899	2355	4254	0.553597	34	52	22	108	0.203704	101	20	biallelic	1	19457	29637	49094	0.603679	biallelic	0	0	25	25	25	1	25	25	Paternal	R+S	biallelic by both methods	1	1216	1534	2750	0.557818	biallelic
GPS2	chr17	7215977	2998	1	1212	1151	2363	0.487093	26	26	7	59	0.118644	59	7	biallelic	1	142	71	213	0.333333	biallelic	2	1	1	2	4	0.5	4	2	biallelic	R+S	biallelic by both methods	1	27	19	46	0.413043	biallelic
NEURL4	chr17	7218950	13689	1	46	0	46	0	1	0	0	1	0	1	0	not biallelic	NA	NA	NA	NA	NA	NA	NA	NA	NA	NA	NA	NA	NA	NA	NA	NA	NA	NA	NA	NA	NA	NA	NA
ACAP1	chr17	7239847	14947	NA	NA	NA	NA	NA	NA	NA	NA	NA	NA	NA	NA	NA	1	8	0	8	0	Maternal	1	0	0	0	1	0	1	0	less than 2 iSNPs	R	Maternal by Reads only	NA	NA	NA	NA	NA	NA
SENP3	chr17	7465308	9980	1	137	0	137	0	3	0	0	3	0	3	0	not biallelic	NA	NA	NA	NA	NA	NA	NA	NA	NA	NA	NA	NA	NA	NA	NA	NA	NA	NA	NA	NA	NA	NA	NA
SENP3-EIF4A1	chr17	7475601	6724	5	3638	2849	6487	0.439186	68	63	28	159	0.176101	98	20	biallelic	1	25	1	26	0.0384615	Maternal	1	0	0	0	1	0	1	0	less than 2 iSNPs	R	Maternal by Reads only	1	18	20	38	0.526316	biallelic
CD68	chr17	7482804	2626	2	646	541	1187	0.455771	13	9	8	30	0.266667	21	7	biallelic	NA	NA	NA	NA	NA	NA	NA	NA	NA	NA	NA	NA	NA	NA	NA	NA	NA	NA	NA	NA	NA	NA	NA
FXR2	chr17	7494547	23669	1	39	0	39	0	1	0	0	1	0	1	0	not biallelic	NA	NA	NA	NA	NA	NA	NA	NA	NA	NA	NA	NA	NA	NA	NA	NA	NA	NA	NA	NA	NA	NA	NA
SAT2	chr17	7529555	1640	2	671	561	1232	0.455357	16	13	6	35	0.171429	33	6	biallelic	NA	NA	NA	NA	NA	NA	NA	NA	NA	NA	NA	NA	NA	NA	NA	NA	NA	NA	NA	NA	NA	NA	NA
TP53	chr17	7571719	19150	NA	NA	NA	NA	NA	NA	NA	NA	NA	NA	NA	NA	NA	1	389	84	473	0.17759	biallelic	4	1	1	2	6	0.333333	6	2	biallelic	R+S	biallelic by both methods	3	22	9	31	0.290323	biallelic
LSMD1	chr17	7760002	1171	1	1917	1632	3549	0.459848	37	38	17	92	0.184783	92	17	biallelic	NA	NA	NA	NA	NA	NA	NA	NA	NA	NA	NA	NA	NA	NA	NA	NA	NA	NA	NA	NA	NA	NA	NA
TCONS_00025133	chr17	7771138	5894	3	4.875	4.875	9.75	0.5	0	4	1	5	0.2	4	1	less than 2 iSNPs	NA	NA	NA	NA	NA	NA	NA	NA	NA	NA	NA	NA	NA	NA	NA	NA	NA	NA	NA	NA	NA	NA	NA
CHD3	chr17	7788122	27954	2	101	32	133	0.240602	3	1	0	4	0	4	0	not biallelic	NA	NA	NA	NA	NA	NA	NA	NA	NA	NA	NA	NA	NA	NA	NA	NA	NA	NA	NA	NA	NA	NA	NA
LOC284023	chr17	7816639	2627	1	219	81	300	0.27	5	3	0	8	0	8	0	not biallelic	NA	NA	NA	NA	NA	NA	NA	NA	NA	NA	NA	NA	NA	NA	NA	NA	NA	NA	NA	NA	NA	NA	NA
CNTROB	chr17	7835441	17797	1	20	0	20	0	1	0	0	1	0	1	0	not biallelic	1	109	0	109	0	Maternal	2	0	0	0	2	0	2	0	Maternal	R+S	Maternal by both methods	5	22	14	36	0.388889	biallelic
AURKB	chr17	8108048	5897	1	889	974	1863	0.522813	15	22	8	45	0.177778	45	8	biallelic	NA	NA	NA	NA	NA	NA	NA	NA	NA	NA	NA	NA	NA	NA	NA	NA	NA	NA	NA	NA	NA	NA	NA
RPL26	chr17	8280833	5733	4	336	360	696	0.517241	8	8	2	18	0.111111	15	2	biallelic	1	631	376	1007	0.373386	biallelic	3	2	1	3	6	0.5	6	3	biallelic	R+S	biallelic by both methods	7	165	83	248	0.334677	biallelic
RNF222	chr17	8294022	7123	3	0	190	190	1	0	3	0	3	0	2	0	not biallelic	NA	NA	NA	NA	NA	NA	NA	NA	NA	NA	NA	NA	NA	NA	NA	NA	NA	NA	NA	NA	NA	NA	NA
NDEL1	chr17	8339169	32327	NA	NA	NA	NA	NA	NA	NA	NA	NA	NA	NA	NA	NA	NA	NA	NA	NA	NA	NA	NA	NA	NA	NA	NA	NA	NA	NA	NA	NA	NA	2	5	2	7	0.285714	Paternal
MYH10	chr17	8377522	156558	12	486	259	745	0.347651	11	7	2	20	0.1	14	2	biallelic	1	0	11	11	1	Paternal	0	1	0	1	1	1	1	1	less than 2 iSNPs	R	Paternal by Reads only	1	2	5	7	0.714286	Paternal
PIK3R6	chr17	8706054	64941	NA	NA	NA	NA	NA	NA	NA	NA	NA	NA	NA	NA	NA	3	143	174	317	0.548896	biallelic	3	2	2	4	7	0.571429	6	4	biallelic	R+S	biallelic by both methods	4	33	30	63	0.47619	biallelic
STX8	chr17	9153787	325489	19	766	368	1134	0.324515	21	9	3	33	0.0909091	23	3	biallelic	5	72	720	792	0.909091	biallelic	2	3	0	3	5	0.6	3	2	biallelic	R+S	biallelic by both methods	4	14	6	20	0.3	Maternal
GAS7	chr17	9813925	287944	9	330	10	340	0.0294118	9	1	0	10	0	7	0	not biallelic	2	0	52	52	1	Paternal	0	2	0	2	2	1	2	2	Paternal	R+S	Paternal by both methods	2	6	8	14	0.571429	Paternal
MYH13	chr17	10204182	72141	17	856	722	1578	0.457541	16	20	3	39	0.0769231	16	2	biallelic	NA	NA	NA	NA	NA	NA	NA	NA	NA	NA	NA	NA	NA	NA	NA	NA	NA	NA	NA	NA	NA	NA	NA
AK097500	chr17	10286460	240741	2	75	0	75	0	2	0	0	2	0	2	0	not biallelic	NA	NA	NA	NA	NA	NA	NA	NA	NA	NA	NA	NA	NA	NA	NA	NA	NA	NA	NA	NA	NA	NA	NA
MYH3	chr17	10531842	28785	3	121	25	146	0.171233	2	1	0	3	0	2	0	not biallelic	NA	NA	NA	NA	NA	NA	NA	NA	NA	NA	NA	NA	NA	NA	NA	NA	NA	NA	NA	NA	NA	NA	NA
SCO1	chr17	10583648	17238	2	797	866	1663	0.520746	12	16	9	37	0.243243	37	9	biallelic	NA	NA	NA	NA	NA	NA	NA	NA	NA	NA	NA	NA	NA	NA	NA	NA	NA	1	0	2	2	1	Paternal
ADPRM	chr17	10600926	13950	3	835	781	1616	0.483292	17	26	8	51	0.156863	50	8	biallelic	NA	NA	NA	NA	NA	NA	NA	NA	NA	NA	NA	NA	NA	NA	NA	NA	NA	NA	NA	NA	NA	NA	NA
TMEM220	chr17	10616638	17009	12	262	440	702	0.626781	11	13	0	24	0	8	0	not biallelic	NA	NA	NA	NA	NA	NA	NA	NA	NA	NA	NA	NA	NA	NA	NA	NA	NA	NA	NA	NA	NA	NA	NA
TMEM220-AS1	chr17	10633093	85389	5	84	0	84	0	6	0	0	6	0	2	0	not biallelic	NA	NA	NA	NA	NA	NA	NA	NA	NA	NA	NA	NA	NA	NA	NA	NA	NA	NA	NA	NA	NA	NA	NA
DNAH9	chr17	11501747	371319	1	0	70	70	1	0	3	0	3	0	3	0	not biallelic	4	167	0	167	0	Maternal	4	0	0	0	4	0	1	0	Maternal	R+S	Maternal by both methods	NA	NA	NA	NA	NA	NA
ZNF18	chr17	11880761	19929	NA	NA	NA	NA	NA	NA	NA	NA	NA	NA	NA	NA	NA	1	81	0	81	0	Maternal	1	0	0	0	1	0	1	0	less than 2 iSNPs	R	Maternal by Reads only	NA	NA	NA	NA	NA	NA
MAP2K4	chr17	11924134	122918	39	1607	1449	3056	0.474149	40	40	5	85	0.0588235	41	5	biallelic	4	520	0	520	0	Maternal	4	0	0	0	4	0	2	0	Maternal	R+S	Maternal by both methods	6	8	17	25	0.68	biallelic
LINC00670	chr17	12453284	87221	1	0	88	88	1	0	2	0	2	0	2	0	not biallelic	NA	NA	NA	NA	NA	NA	NA	NA	NA	NA	NA	NA	NA	NA	NA	NA	NA	NA	NA	NA	NA	NA	NA
MYOCD	chr17	12569206	101446	33	1076	1316	2392	0.550167	29	38	8	75	0.106667	23	6	biallelic	NA	NA	NA	NA	NA	NA	NA	NA	NA	NA	NA	NA	NA	NA	NA	NA	NA	NA	NA	NA	NA	NA	NA
ARHGAP44	chr17	12692828	202133	5	79	32	111	0.288288	4	1	0	5	0	4	0	not biallelic	1	2	113	115	0.982609	Paternal	0	1	0	1	1	1	1	1	less than 2 iSNPs	R	Paternal by Reads only	NA	NA	NA	NA	NA	NA
ELAC2	chr17	12894928	26454	1	33	0	33	0	1	0	0	1	0	1	0	not biallelic	NA	NA	NA	NA	NA	NA	NA	NA	NA	NA	NA	NA	NA	NA	NA	NA	NA	NA	NA	NA	NA	NA	NA
HS3ST3A1	chr17	13399005	106240	47	1180	1458	2638	0.552691	38	44	8	90	0.0888889	34	5	biallelic	NA	NA	NA	NA	NA	NA	NA	NA	NA	NA	NA	NA	NA	NA	NA	NA	NA	NA	NA	NA	NA	NA	NA
AK123263	chr17	13680148	15720	4	292	149	441	0.337868	5	2	1	8	0.125	6	1	less than 2 iSNPs	NA	NA	NA	NA	NA	NA	NA	NA	NA	NA	NA	NA	NA	NA	NA	NA	NA	NA	NA	NA	NA	NA	NA
CDRT15P1	chr17	13927814	1102	1	0	19	19	1	0	1	0	1	0	1	0	not biallelic	NA	NA	NA	NA	NA	NA	NA	NA	NA	NA	NA	NA	NA	NA	NA	NA	NA	NA	NA	NA	NA	NA	NA
COX10-AS1	chr17	13932608	40168	12	230	413	643	0.642302	6	14	1	21	0.047619	9	1	less than 2 iSNPs	NA	NA	NA	NA	NA	NA	NA	NA	NA	NA	NA	NA	NA	NA	NA	NA	NA	NA	NA	NA	NA	NA	NA
COX10	chr17	13972718	139279	21	1081	1206	2287	0.527328	20	36	7	63	0.111111	37	5	biallelic	11	260	328	588	0.557823	biallelic	2	8	3	11	13	0.846154	4	4	biallelic	R+S	biallelic by both methods	11	95	85	180	0.472222	biallelic
TCONS_00025311	chr17	14112886	7124	1	0.0001	0.0001	0.0002	0.5	1	0	0	1	0	1	0	not biallelic	NA	NA	NA	NA	NA	NA	NA	NA	NA	NA	NA	NA	NA	NA	NA	NA	NA	NA	NA	NA	NA	NA	NA
CDRT15	chr17	14139172	979	2	40	0	40	0	2	0	0	2	0	1	0	not biallelic	NA	NA	NA	NA	NA	NA	NA	NA	NA	NA	NA	NA	NA	NA	NA	NA	NA	NA	NA	NA	NA	NA	NA
HS3ST3B1	chr17	14204505	44988	2	87	18	105	0.171429	2	0	1	3	0.333333	3	1	less than 2 iSNPs	NA	NA	NA	NA	NA	NA	NA	NA	NA	NA	NA	NA	NA	NA	NA	NA	NA	NA	NA	NA	NA	NA	NA
PMP22	chr17	15133095	30999	2	931	925	1856	0.498384	17	19	11	47	0.234043	46	11	biallelic	1	0	67	67	1	Paternal	0	1	0	1	1	1	1	1	less than 2 iSNPs	R	Paternal by Reads only	NA	NA	NA	NA	NA	NA
TVP23C	chr17	15405577	61369	37	1541	1887	3428	0.550467	39	49	17	105	0.161905	45	13	biallelic	2	71	0	71	0	Maternal	2	0	0	0	2	0	1	0	Maternal	R+S	Maternal by both methods	NA	NA	NA	NA	NA	NA
TRIM16	chr17	15474804	80457	4	332	242	574	0.421603	9	6	3	18	0.166667	16	3	biallelic	NA	NA	NA	NA	NA	NA	NA	NA	NA	NA	NA	NA	NA	NA	NA	NA	NA	NA	NA	NA	NA	NA	NA
ZNF286A	chr17	15602890	21211	8	1115	898	2013	0.4461	24	20	7	51	0.137255	41	6	biallelic	1	1	9	10	0.9	Paternal	0	0	1	1	1	1	1	1	less than 2 iSNPs	R	Paternal by Reads only	3	9	6	15	0.4	Maternal
MEIS3P1	chr17	15690163	2857	2	49	54	103	0.524272	2	1	1	4	0.25	3	1	less than 2 iSNPs	NA	NA	NA	NA	NA	NA	NA	NA	NA	NA	NA	NA	NA	NA	NA	NA	NA	NA	NA	NA	NA	NA	NA
ADORA2B	chr17	15848230	30981	2	25	0	25	0	2	0	0	2	0	1	0	not biallelic	NA	NA	NA	NA	NA	NA	NA	NA	NA	NA	NA	NA	NA	NA	NA	NA	NA	NA	NA	NA	NA	NA	NA
ZSWIM7	chr17	15879874	23133	13	1225	1044	2269	0.460115	28	22	10	60	0.166667	44	8	biallelic	NA	NA	NA	NA	NA	NA	NA	NA	NA	NA	NA	NA	NA	NA	NA	NA	NA	NA	NA	NA	NA	NA	NA
TTC19	chr17	15902693	30031	20	1863	2080	3943	0.527517	49	50	19	118	0.161017	58	12	biallelic	NA	NA	NA	NA	NA	NA	NA	NA	NA	NA	NA	NA	NA	NA	NA	NA	NA	NA	NA	NA	NA	NA	NA
NCOR1	chr17	15933407	185468	111	13040	7345	20385	0.360314	299	184	67	550	0.121818	91	39	biallelic	1	27	91	118	0.771186	biallelic	1	2	0	2	3	0.666667	3	2	biallelic	R+S	biallelic by both methods	1	37	45	82	0.54878	biallelic
PIGL	chr17	16120508	109066	15	302	405	707	0.572843	9	11	3	23	0.130435	16	2	biallelic	NA	NA	NA	NA	NA	NA	NA	NA	NA	NA	NA	NA	NA	NA	NA	NA	NA	NA	NA	NA	NA	NA	NA
TRPV2	chr17	16318855	21463	8	2635	1477	4112	0.359193	59	37	11	107	0.102804	53	9	biallelic	NA	NA	NA	NA	NA	NA	NA	NA	NA	NA	NA	NA	NA	NA	NA	NA	NA	NA	NA	NA	NA	NA	NA
C17orf76-AS1	chr17	16342300	3041	4	671	344	1015	0.338916	17	11	1	29	0.0344828	17	1	less than 2 iSNPs	1	51	0	51	0	Maternal	1	0	0	0	1	0	1	0	less than 2 iSNPs	R	Maternal by Reads only	1	26	24	50	0.48	biallelic
FAM211A	chr17	16345318	50188	12	459	204	663	0.307692	9	8	0	17	0	7	0	not biallelic	NA	NA	NA	NA	NA	NA	NA	NA	NA	NA	NA	NA	NA	NA	NA	NA	NA	NA	NA	NA	NA	NA	NA
ZNF287	chr17	16453630	18891	1	158	45	203	0.221675	1	0	2	3	0.666667	3	2	biallelic	NA	NA	NA	NA	NA	NA	NA	NA	NA	NA	NA	NA	NA	NA	NA	NA	NA	NA	NA	NA	NA	NA	NA
CCDC144A	chr17	16593638	84674	1	0	8	8	1	0	1	0	1	0	1	0	not biallelic	NA	NA	NA	NA	NA	NA	NA	NA	NA	NA	NA	NA	NA	NA	NA	NA	NA	NA	NA	NA	NA	NA	NA
USP32P1	chr17	16690205	17615	1	13	0	13	0	1	0	0	1	0	1	0	not biallelic	NA	NA	NA	NA	NA	NA	NA	NA	NA	NA	NA	NA	NA	NA	NA	NA	NA	NA	NA	NA	NA	NA	NA
FLJ00050	chr17	16826228	11926	NA	NA	NA	NA	NA	NA	NA	NA	NA	NA	NA	NA	NA	NA	NA	NA	NA	NA	NA	NA	NA	NA	NA	NA	NA	NA	NA	NA	NA	NA	2	3	1	4	0.25	Paternal
TNFRSF13B	chr17	16842397	33006	NA	NA	NA	NA	NA	NA	NA	NA	NA	NA	NA	NA	NA	7	613	478	1091	0.43813	biallelic	8	5	4	9	17	0.529412	11	7	biallelic	R+S	biallelic by both methods	12	78	75	153	0.490196	biallelic
MPRIP	chr17	17067973	27990	NA	NA	NA	NA	NA	NA	NA	NA	NA	NA	NA	NA	NA	2	80	0	80	0	Maternal	2	0	0	0	2	0	1	0	Maternal	R+S	Maternal by both methods	2	15	2	17	0.117647	Maternal
PLD6	chr17	17104308	5339	NA	NA	NA	NA	NA	NA	NA	NA	NA	NA	NA	NA	NA	NA	NA	NA	NA	NA	NA	NA	NA	NA	NA	NA	NA	NA	NA	NA	NA	NA	2	20	48	68	0.705882	biallelic
COPS3	chr17	17149937	34681	NA	NA	NA	NA	NA	NA	NA	NA	NA	NA	NA	NA	NA	2	4248	6470	10718	0.603657	biallelic	1	8	10	18	19	0.947368	18	17	biallelic	R+S	biallelic by both methods	2	140	159	299	0.531773	biallelic
NT5M	chr17	17206679	44299	NA	NA	NA	NA	NA	NA	NA	NA	NA	NA	NA	NA	NA	2	95	1	96	0.0104167	Maternal	3	0	0	0	3	0	2	0	Maternal	R+S	Maternal by both methods	NA	NA	NA	NA	NA	NA
MED9	chr17	17380299	16236	NA	NA	NA	NA	NA	NA	NA	NA	NA	NA	NA	NA	NA	NA	NA	NA	NA	NA	NA	NA	NA	NA	NA	NA	NA	NA	NA	NA	NA	NA	1	0	3	3	1	Paternal
PEMT	chr17	17408876	86142	7	1039	859	1898	0.452582	21	21	9	51	0.176471	44	9	biallelic	2	118	154	272	0.566176	biallelic	1	2	1	3	4	0.75	4	3	biallelic	R+S	biallelic by both methods	2	7	2	9	0.222222	Maternal
RAI1	chr17	17584786	129980	5	231	382	613	0.623165	5	10	1	16	0.0625	15	1	less than 2 iSNPs	NA	NA	NA	NA	NA	NA	NA	NA	NA	NA	NA	NA	NA	NA	NA	NA	NA	1	0	2	2	1	Paternal
SREBF1	chr17	17714662	25664	3	152	20	172	0.116279	3	1	0	4	0	2	0	not biallelic	NA	NA	NA	NA	NA	NA	NA	NA	NA	NA	NA	NA	NA	NA	NA	NA	NA	NA	NA	NA	NA	NA	NA
TOM1L2	chr17	17746821	128964	33	2303	1367	3670	0.37248	59	35	16	110	0.145455	36	10	biallelic	1	0	38	38	1	Paternal	0	1	0	1	1	1	1	1	less than 2 iSNPs	R	Paternal by Reads only	1	4	7	11	0.636364	Paternal
LRRC48	chr17	17876126	44064	5	312	259	571	0.45359	7	8	1	16	0.0625	12	1	less than 2 iSNPs	NA	NA	NA	NA	NA	NA	NA	NA	NA	NA	NA	NA	NA	NA	NA	NA	NA	NA	NA	NA	NA	NA	NA
ATPAF2	chr17	17921333	21148	2	41	0	41	0	2	0	0	2	0	2	0	not biallelic	NA	NA	NA	NA	NA	NA	NA	NA	NA	NA	NA	NA	NA	NA	NA	NA	NA	NA	NA	NA	NA	NA	NA
GID4	chr17	17942610	29109	3	0	88	88	1	0	3	0	3	0	2	0	not biallelic	NA	NA	NA	NA	NA	NA	NA	NA	NA	NA	NA	NA	NA	NA	NA	NA	NA	NA	NA	NA	NA	NA	NA
DRG2	chr17	17991180	20120	7	1271	947	2218	0.426961	27	25	9	61	0.147541	47	9	biallelic	NA	NA	NA	NA	NA	NA	NA	NA	NA	NA	NA	NA	NA	NA	NA	NA	NA	NA	NA	NA	NA	NA	NA
ALKBH5	chr17	18086866	26402	4	937	762	1699	0.448499	20	16	7	43	0.162791	42	6	biallelic	1	62	78	140	0.557143	biallelic	2	1	0	1	3	0.333333	3	1	biallelic	R+S	biallelic by both methods	1	31	16	47	0.340426	biallelic
SMCR7	chr17	18164423	4673	1	16	0	16	0	1	0	0	1	0	1	0	not biallelic	NA	NA	NA	NA	NA	NA	NA	NA	NA	NA	NA	NA	NA	NA	NA	NA	NA	NA	NA	NA	NA	NA	NA
TOP3A	chr17	18177234	41088	12	636	232	868	0.267281	15	8	4	27	0.148148	15	3	biallelic	NA	NA	NA	NA	NA	NA	NA	NA	NA	NA	NA	NA	NA	NA	NA	NA	NA	NA	NA	NA	NA	NA	NA
SMCR8	chr17	18218593	12778	8	126	178	304	0.585526	3	6	1	10	0.1	6	1	less than 2 iSNPs	1	3	58	61	0.95082	Paternal	0	1	0	1	1	1	1	1	less than 2 iSNPs	R	Paternal by Reads only	NA	NA	NA	NA	NA	NA
SHMT1	chr17	18231186	35671	4	202	121	323	0.374613	4	4	1	9	0.111111	3	1	less than 2 iSNPs	NA	NA	NA	NA	NA	NA	NA	NA	NA	NA	NA	NA	NA	NA	NA	NA	NA	NA	NA	NA	NA	NA	NA
CCDC144B	chr17	18506601	22330	2	120	128	248	0.516129	4	2	0	6	0	6	0	not biallelic	NA	NA	NA	NA	NA	NA	NA	NA	NA	NA	NA	NA	NA	NA	NA	NA	NA	NA	NA	NA	NA	NA	NA
ZNF286B	chr17	18561741	23832	2	81	1	82	0.0121951	2	0	0	2	0	2	0	not biallelic	NA	NA	NA	NA	NA	NA	NA	NA	NA	NA	NA	NA	NA	NA	NA	NA	NA	NA	NA	NA	NA	NA	NA
TVP23B	chr17	18684581	25446	15	6905	3895	10800	0.360648	150	87	49	286	0.171329	94	36	biallelic	NA	NA	NA	NA	NA	NA	NA	NA	NA	NA	NA	NA	NA	NA	NA	NA	NA	NA	NA	NA	NA	NA	NA
PRPSAP2	chr17	18761380	73220	16	586	568	1154	0.492201	14	18	3	35	0.0857143	27	3	biallelic	2	588	1552	2140	0.725234	biallelic	1	4	5	9	10	0.9	6	6	biallelic	R+S	biallelic by both methods	3	285	341	626	0.544728	biallelic
SLC5A10	chr17	18855477	68528	1	186	295	481	0.613306	3	5	3	11	0.272727	11	3	biallelic	NA	NA	NA	NA	NA	NA	NA	NA	NA	NA	NA	NA	NA	NA	NA	NA	NA	1	1	2	3	0.666667	Paternal
GRAP	chr17	18923989	26348	NA	NA	NA	NA	NA	NA	NA	NA	NA	NA	NA	NA	NA	1	0	81	81	1	Paternal	0	1	0	1	1	1	1	1	less than 2 iSNPs	R	Paternal by Reads only	1	11	12	23	0.521739	biallelic
EPN2	chr17	19140689	99340	1	191	252	443	0.568849	6	4	1	11	0.0909091	11	1	less than 2 iSNPs	NA	NA	NA	NA	NA	NA	NA	NA	NA	NA	NA	NA	NA	NA	NA	NA	NA	NA	NA	NA	NA	NA	NA
TCONS_l2_00010603	chr17	19499053	20094	9	28.7846	28.7846	57.5691	0.5	24	24	11	59	0.186441	22	8	biallelic	NA	NA	NA	NA	NA	NA	NA	NA	NA	NA	NA	NA	NA	NA	NA	NA	NA	NA	NA	NA	NA	NA	NA
ALDH3A2	chr17	19552063	28846	3	550	647	1197	0.540518	9	14	7	30	0.233333	28	7	biallelic	NA	NA	NA	NA	NA	NA	NA	NA	NA	NA	NA	NA	NA	NA	NA	NA	NA	NA	NA	NA	NA	NA	NA
SLC47A2	chr17	19581627	38417	1	0	7	7	1	0	1	0	1	0	1	0	not biallelic	NA	NA	NA	NA	NA	NA	NA	NA	NA	NA	NA	NA	NA	NA	NA	NA	NA	NA	NA	NA	NA	NA	NA
ULK2	chr17	19674142	97098	2	30	0	30	0	2	0	0	2	0	2	0	not biallelic	NA	NA	NA	NA	NA	NA	NA	NA	NA	NA	NA	NA	NA	NA	NA	NA	NA	NA	NA	NA	NA	NA	NA
AKAP10	chr17	19807764	73406	3	134	0	134	0	4	0	0	4	0	4	0	not biallelic	NA	NA	NA	NA	NA	NA	NA	NA	NA	NA	NA	NA	NA	NA	NA	NA	NA	1	6	3	9	0.333333	Paternal
SPECC1	chr17	19912648	305425	35	1204	1154	2358	0.489398	32	43	4	79	0.0506329	34	4	biallelic	NA	NA	NA	NA	NA	NA	NA	NA	NA	NA	NA	NA	NA	NA	NA	NA	NA	NA	NA	NA	NA	NA	NA
TCONS_l2_00010615	chr17	20322662	5255	1	1	1	2	0.5	0	1	0	1	0	1	0	not biallelic	NA	NA	NA	NA	NA	NA	NA	NA	NA	NA	NA	NA	NA	NA	NA	NA	NA	NA	NA	NA	NA	NA	NA
USP22	chr17	20902905	43448	17	10378	8261	18639	0.44321	224	180	71	475	0.149474	100	45	biallelic	NA	NA	NA	NA	NA	NA	NA	NA	NA	NA	NA	NA	NA	NA	NA	NA	NA	NA	NA	NA	NA	NA	NA
DHRS7B	chr17	21030240	65046	9	152	124	276	0.449275	3	4	3	10	0.3	7	2	biallelic	1	0	38	38	1	Paternal	0	1	0	1	1	1	1	1	less than 2 iSNPs	R	Paternal by Reads only	NA	NA	NA	NA	NA	NA
MAP2K3	chr17	21187967	30585	136	34507	23624	58131	0.406392	776	518	230	1524	0.150919	75	48	biallelic	NA	NA	NA	NA	NA	NA	NA	NA	NA	NA	NA	NA	NA	NA	NA	NA	NA	NA	NA	NA	NA	NA	NA
C17orf51	chr17	21431570	23372	2	78	91	169	0.538462	2	2	1	5	0.2	5	1	less than 2 iSNPs	NA	NA	NA	NA	NA	NA	NA	NA	NA	NA	NA	NA	NA	NA	NA	NA	NA	NA	NA	NA	NA	NA	NA
MTRNR2L1	chr17	22022436	1556	8	13562	11215	24777	0.452638	292	256	80	628	0.127389	101	42	biallelic	2	550	18	568	0.0316901	biallelic	26	0	1	1	27	0.037037	19	1	biallelic	R+S	biallelic by both methods	2	140	2	142	0.0140845	Maternal
WSB1	chr17	25621105	19541	9	2906	1841	4747	0.387824	67	48	18	133	0.135338	83	16	biallelic	4	698	1880	2578	0.729247	biallelic	4	9	2	11	15	0.733333	12	9	biallelic	R+S	biallelic by both methods	7	106	147	253	0.581028	biallelic
KSR1	chr17	25904517	46202	9	157	102	259	0.393822	5	4	0	9	0	4	0	not biallelic	NA	NA	NA	NA	NA	NA	NA	NA	NA	NA	NA	NA	NA	NA	NA	NA	NA	NA	NA	NA	NA	NA	NA
LGALS9	chr17	25958173	18414	3	97	11	108	0.101852	3	1	0	4	0	4	0	not biallelic	NA	NA	NA	NA	NA	NA	NA	NA	NA	NA	NA	NA	NA	NA	NA	NA	NA	NA	NA	NA	NA	NA	NA
NLK	chr17	26369687	153718	5	192	148	340	0.435294	4	3	2	9	0.222222	7	2	biallelic	NA	NA	NA	NA	NA	NA	NA	NA	NA	NA	NA	NA	NA	NA	NA	NA	NA	2	5	1	6	0.166667	Paternal
TNFAIP1	chr17	26662547	11489	1	13	0	13	0	1	0	0	1	0	1	0	not biallelic	NA	NA	NA	NA	NA	NA	NA	NA	NA	NA	NA	NA	NA	NA	NA	NA	NA	NA	NA	NA	NA	NA	NA
POLDIP2	chr17	26673658	10946	3	1631	1083	2714	0.399042	36	25	8	69	0.115942	47	6	biallelic	1	202	220	422	0.521327	biallelic	2	3	0	3	5	0.6	5	3	biallelic	R+S	biallelic by both methods	1	14	26	40	0.65	biallelic
TMEM199	chr17	26684686	4404	1	580	524	1104	0.474638	12	9	5	26	0.192308	26	5	biallelic	1	1	911	912	0.998904	Paternal	0	2	0	2	2	1	2	2	Paternal	R+S	Paternal by both methods	1	12	37	49	0.755102	biallelic
VTN	chr17	26694298	3076	1	148	112	260	0.430769	3	2	2	7	0.285714	7	2	biallelic	NA	NA	NA	NA	NA	NA	NA	NA	NA	NA	NA	NA	NA	NA	NA	NA	NA	NA	NA	NA	NA	NA	NA
SARM1	chr17	26698986	29080	9	512	460	972	0.473251	12	9	3	24	0.125	12	2	biallelic	5	1201	187	1388	0.134726	biallelic	4	0	2	2	6	0.333333	3	1	biallelic	R+S	biallelic by both methods	4	31	27	58	0.465517	biallelic
UNC119	chr17	26873724	5923	1	233	131	364	0.35989	5	3	3	11	0.272727	11	3	biallelic	NA	NA	NA	NA	NA	NA	NA	NA	NA	NA	NA	NA	NA	NA	NA	NA	NA	NA	NA	NA	NA	NA	NA
SPAG5	chr17	26904582	21475	1	54	0	54	0	1	0	0	1	0	1	0	not biallelic	NA	NA	NA	NA	NA	NA	NA	NA	NA	NA	NA	NA	NA	NA	NA	NA	NA	NA	NA	NA	NA	NA	NA
SPAG5-AS1	chr17	26926150	18246	1	37	0	37	0	2	0	0	2	0	2	0	not biallelic	NA	NA	NA	NA	NA	NA	NA	NA	NA	NA	NA	NA	NA	NA	NA	NA	NA	NA	NA	NA	NA	NA	NA
KIAA0100	chr17	26941457	30721	1	70	0	70	0	1	0	0	1	0	1	0	not biallelic	NA	NA	NA	NA	NA	NA	NA	NA	NA	NA	NA	NA	NA	NA	NA	NA	NA	1	1	0	1	0	Paternal
SDF2	chr17	26975373	13818	1	13	0	13	0	1	0	0	1	0	1	0	not biallelic	NA	NA	NA	NA	NA	NA	NA	NA	NA	NA	NA	NA	NA	NA	NA	NA	NA	NA	NA	NA	NA	NA	NA
SUPT6H	chr17	26989301	39949	3	1040	372	1412	0.263456	21	6	7	34	0.205882	33	7	biallelic	NA	NA	NA	NA	NA	NA	NA	NA	NA	NA	NA	NA	NA	NA	NA	NA	NA	1	4	5	9	0.555556	Paternal
RAB34	chr17	27041298	3989	NA	NA	NA	NA	NA	NA	NA	NA	NA	NA	NA	NA	NA	1	16	0	16	0	Maternal	1	0	0	0	1	0	1	0	less than 2 iSNPs	R	Maternal by Reads only	NA	NA	NA	NA	NA	NA
FAM222B	chr17	27082995	86847	8	339	71	410	0.173171	8	2	2	12	0.166667	12	2	biallelic	2	127	101	228	0.442982	biallelic	2	1	0	1	3	0.333333	3	1	biallelic	R+S	biallelic by both methods	1	29	55	84	0.654762	biallelic
ERAL1	chr17	27182042	6031	1	1268	584	1852	0.315335	24	15	8	47	0.170213	47	8	biallelic	NA	NA	NA	NA	NA	NA	NA	NA	NA	NA	NA	NA	NA	NA	NA	NA	NA	NA	NA	NA	NA	NA	NA
FLOT2	chr17	27206356	18360	1	172	278	450	0.617778	6	7	1	14	0.0714286	14	1	less than 2 iSNPs	6	1378	2480	3858	0.64282	biallelic	6	11	4	15	21	0.714286	8	6	biallelic	R+S	biallelic by both methods	7	109	127	236	0.538136	biallelic
PHF12	chr17	27232270	46239	1	0	19	19	1	0	1	0	1	0	1	0	not biallelic	NA	NA	NA	NA	NA	NA	NA	NA	NA	NA	NA	NA	NA	NA	NA	NA	NA	NA	NA	NA	NA	NA	NA
MYO18A	chr17	27400527	106881	NA	NA	NA	NA	NA	NA	NA	NA	NA	NA	NA	NA	NA	1	0	58	58	1	Paternal	0	1	0	1	1	1	1	1	less than 2 iSNPs	R	Paternal by Reads only	NA	NA	NA	NA	NA	NA
NUFIP2	chr17	27582853	38314	12	317	321	638	0.503135	13	9	2	24	0.0833333	17	2	biallelic	2	236	19	255	0.0745098	biallelic	2	1	0	1	3	0.333333	3	1	biallelic	R+S	biallelic by both methods	10	70	76	146	0.520548	biallelic
TAOK1	chr17	27717942	160980	56	4130	2821	6951	0.405841	90	57	26	173	0.150289	73	18	biallelic	NA	NA	NA	NA	NA	NA	NA	NA	NA	NA	NA	NA	NA	NA	NA	NA	NA	NA	NA	NA	NA	NA	NA
GIT1	chr17	27900486	16125	1	0	40	40	1	0	1	0	1	0	1	0	not biallelic	NA	NA	NA	NA	NA	NA	NA	NA	NA	NA	NA	NA	NA	NA	NA	NA	NA	NA	NA	NA	NA	NA	NA
ANKRD13B	chr17	27920526	21254	4	487	368	855	0.430409	11	7	4	22	0.181818	19	4	biallelic	NA	NA	NA	NA	NA	NA	NA	NA	NA	NA	NA	NA	NA	NA	NA	NA	NA	NA	NA	NA	NA	NA	NA
SSH2	chr17	27952964	304055	69	2721	2595	5316	0.488149	70	67	15	152	0.0986842	68	13	biallelic	NA	NA	NA	NA	NA	NA	NA	NA	NA	NA	NA	NA	NA	NA	NA	NA	NA	1	0	2	2	1	Paternal
EFCAB5	chr17	28268622	166849	1	0	7	7	1	0	1	0	1	0	1	0	not biallelic	NA	NA	NA	NA	NA	NA	NA	NA	NA	NA	NA	NA	NA	NA	NA	NA	NA	NA	NA	NA	NA	NA	NA
NSRP1	chr17	28443824	69670	7	803	670	1473	0.454854	16	15	6	37	0.162162	29	6	biallelic	NA	NA	NA	NA	NA	NA	NA	NA	NA	NA	NA	NA	NA	NA	NA	NA	NA	NA	NA	NA	NA	NA	NA
SLC6A4	chr17	28521336	41651	2	44	15	59	0.254237	2	2	0	4	0	2	0	not biallelic	NA	NA	NA	NA	NA	NA	NA	NA	NA	NA	NA	NA	NA	NA	NA	NA	NA	NA	NA	NA	NA	NA	NA
BLMH	chr17	28575212	43973	7	1495	424	1919	0.220948	35	9	5	49	0.102041	28	5	biallelic	NA	NA	NA	NA	NA	NA	NA	NA	NA	NA	NA	NA	NA	NA	NA	NA	NA	NA	NA	NA	NA	NA	NA
GOSR1	chr17	28804425	49408	1	232	133	365	0.364384	3	1	2	6	0.333333	6	2	biallelic	NA	NA	NA	NA	NA	NA	NA	NA	NA	NA	NA	NA	NA	NA	NA	NA	NA	1	8	4	12	0.333333	Maternal
LRRC37BP1	chr17	28935447	29038	1	0	18	18	1	0	1	0	1	0	1	0	not biallelic	NA	NA	NA	NA	NA	NA	NA	NA	NA	NA	NA	NA	NA	NA	NA	NA	NA	NA	NA	NA	NA	NA	NA
SUZ12P1	chr17	29061080	35989	1	0	24	24	1	0	1	0	1	0	1	0	not biallelic	NA	NA	NA	NA	NA	NA	NA	NA	NA	NA	NA	NA	NA	NA	NA	NA	NA	NA	NA	NA	NA	NA	NA
CRLF3	chr17	29109701	42078	3	54	81	135	0.6	3	1	0	4	0	4	0	not biallelic	NA	NA	NA	NA	NA	NA	NA	NA	NA	NA	NA	NA	NA	NA	NA	NA	NA	NA	NA	NA	NA	NA	NA
NF1	chr17	29421944	282752	3	111	60	171	0.350877	3	1	2	6	0.333333	6	2	biallelic	NA	NA	NA	NA	NA	NA	NA	NA	NA	NA	NA	NA	NA	NA	NA	NA	NA	1	2	1	3	0.333333	Paternal
RAB11FIP4	chr17	29718641	146592	3	17	7	24	0.291667	2	1	0	3	0	1	0	not biallelic	2	112	13	125	0.104	biallelic	1	1	0	1	2	0.5	2	1	biallelic	R+S	biallelic by both methods	2	4	3	7	0.428571	Paternal
TCONS_00025345	chr17	29904908	7773	2	0.0002	0.0002	0.0004	0.5	2	0	0	2	0	1	0	not biallelic	NA	NA	NA	NA	NA	NA	NA	NA	NA	NA	NA	NA	NA	NA	NA	NA	NA	NA	NA	NA	NA	NA	NA
TCONS_00025605	chr17	29914338	72295	5	5.70909	5.70909	11.4182	0.5	3	5	1	9	0.111111	6	1	less than 2 iSNPs	NA	NA	NA	NA	NA	NA	NA	NA	NA	NA	NA	NA	NA	NA	NA	NA	NA	NA	NA	NA	NA	NA	NA
COPRS	chr17	30178883	7444	1	48	0	48	0	1	0	0	1	0	1	0	not biallelic	NA	NA	NA	NA	NA	NA	NA	NA	NA	NA	NA	NA	NA	NA	NA	NA	NA	1	1	2	3	0.666667	Paternal
UTP6	chr17	30190189	38541	2	1866	1080	2946	0.366599	42	28	10	80	0.125	75	9	biallelic	7	1716	1159	2875	0.40313	biallelic	13	12	2	14	27	0.518519	14	7	biallelic	R+S	biallelic by both methods	4	172	173	345	0.501449	biallelic
SUZ12	chr17	30264043	64015	4	300	155	455	0.340659	11	6	1	18	0.0555556	18	1	less than 2 iSNPs	12	866	1161	2027	0.572768	biallelic	16	15	5	20	36	0.555556	13	12	biallelic	R+S	biallelic by both methods	13	417	382	799	0.478098	biallelic
LRRC37B	chr17	30348154	32366	1	27	54	81	0.666667	1	1	0	2	0	2	0	not biallelic	1	0	7	7	1	Paternal	0	1	0	1	1	1	1	1	less than 2 iSNPs	R	Paternal by Reads only	1	10	16	26	0.615385	biallelic
RHOT1	chr17	30469472	83275	19	690	496	1186	0.418212	21	14	5	40	0.125	31	5	biallelic	1	82	0	82	0	Maternal	1	0	0	0	1	0	1	0	less than 2 iSNPs	R	Maternal by Reads only	6	18	23	41	0.560976	biallelic
C17orf75	chr17	30655459	13770	4	465	488	953	0.512067	8	12	3	23	0.130435	13	3	biallelic	NA	NA	NA	NA	NA	NA	NA	NA	NA	NA	NA	NA	NA	NA	NA	NA	NA	NA	NA	NA	NA	NA	NA
ZNF207	chr17	30677156	20313	13	807	534	1341	0.39821	23	10	8	41	0.195122	26	5	biallelic	1	1114	1283	2397	0.535252	biallelic	1	5	5	10	11	0.909091	11	10	biallelic	R+S	biallelic by both methods	2	108	114	222	0.513514	biallelic
PSMD11	chr17	30771480	38858	4	597	408	1005	0.40597	10	10	5	25	0.2	21	5	biallelic	NA	NA	NA	NA	NA	NA	NA	NA	NA	NA	NA	NA	NA	NA	NA	NA	NA	NA	NA	NA	NA	NA	NA
MYO1D	chr17	30819627	384276	16	394	157	551	0.284936	11	8	0	19	0	14	0	not biallelic	20	2210	2629	4839	0.543294	biallelic	10	17	0	17	27	0.62963	9	5	biallelic	R+S	biallelic by both methods	36	103	149	252	0.59127	biallelic
TMEM98	chr17	31254927	13741	2	3125	2126	5251	0.404875	69	50	19	138	0.137681	71	16	biallelic	NA	NA	NA	NA	NA	NA	NA	NA	NA	NA	NA	NA	NA	NA	NA	NA	NA	NA	NA	NA	NA	NA	NA
ASIC2	chr17	31340105	1143721	1	2	7	9	0.777778	0	0	1	1	1	1	1	less than 2 iSNPs	7	113	165	278	0.593525	biallelic	4	3	0	3	7	0.428571	1	1	biallelic	R+S	biallelic by both methods	NA	NA	NA	NA	NA	NA
BC062794	chr17	32496394	14258	2	9	8	17	0.470588	1	1	0	2	0	1	0	not biallelic	NA	NA	NA	NA	NA	NA	NA	NA	NA	NA	NA	NA	NA	NA	NA	NA	NA	NA	NA	NA	NA	NA	NA
TCONS_00025610	chr17	32546136	32793	2	0.176571	0.176571	0.353141	0.5	1	0	1	2	0.5	2	1	less than 2 iSNPs	NA	NA	NA	NA	NA	NA	NA	NA	NA	NA	NA	NA	NA	NA	NA	NA	NA	NA	NA	NA	NA	NA	NA
CCL2	chr17	32582295	1926	2	2887	2330	5217	0.446617	58	46	21	125	0.168	64	17	biallelic	NA	NA	NA	NA	NA	NA	NA	NA	NA	NA	NA	NA	NA	NA	NA	NA	NA	NA	NA	NA	NA	NA	NA
CCT6B	chr17	33254877	33652	2	128	61	189	0.322751	3	1	1	5	0.2	5	1	less than 2 iSNPs	NA	NA	NA	NA	NA	NA	NA	NA	NA	NA	NA	NA	NA	NA	NA	NA	NA	2	8	4	12	0.333333	Maternal
ZNF830	chr17	33288548	1658	NA	NA	NA	NA	NA	NA	NA	NA	NA	NA	NA	NA	NA	1	172	276	448	0.616071	biallelic	2	2	0	2	4	0.5	4	2	biallelic	R+S	biallelic by both methods	1	78	53	131	0.40458	biallelic
LIG3	chr17	33307516	24573	1	263	206	469	0.439232	3	3	5	11	0.454545	11	5	biallelic	2	32	21	53	0.396226	biallelic	1	1	0	1	2	0.5	2	1	biallelic	R+S	biallelic by both methods	2	25	19	44	0.431818	biallelic
RFFL	chr17	33336130	54630	2	70	0	70	0	2	0	0	2	0	2	0	not biallelic	2	242	798	1040	0.767308	biallelic	2	3	0	3	5	0.6	5	3	biallelic	R+S	biallelic by both methods	2	28	29	57	0.508772	biallelic
FNDC8	chr17	33448630	9122	NA	NA	NA	NA	NA	NA	NA	NA	NA	NA	NA	NA	NA	1	245	0	245	0	Maternal	1	0	0	0	1	0	1	0	less than 2 iSNPs	R	Maternal by Reads only	NA	NA	NA	NA	NA	NA
NLE1	chr17	33458367	10956	1	9	0	9	0	1	0	0	1	0	1	0	not biallelic	NA	NA	NA	NA	NA	NA	NA	NA	NA	NA	NA	NA	NA	NA	NA	NA	NA	NA	NA	NA	NA	NA	NA
UNC45B	chr17	33474835	41530	3	7171	5376	12547	0.428469	130	114	54	298	0.181208	100	36	biallelic	NA	NA	NA	NA	NA	NA	NA	NA	NA	NA	NA	NA	NA	NA	NA	NA	NA	NA	NA	NA	NA	NA	NA
SLFN5	chr17	33570085	24677	5	437	347	784	0.442602	9	7	2	18	0.111111	15	2	biallelic	NA	NA	NA	NA	NA	NA	NA	NA	NA	NA	NA	NA	NA	NA	NA	NA	NA	2	0	6	6	1	Paternal
SLFN11	chr17	33677328	23393	3	373	216	589	0.366723	6	6	3	15	0.2	9	2	biallelic	NA	NA	NA	NA	NA	NA	NA	NA	NA	NA	NA	NA	NA	NA	NA	NA	NA	NA	NA	NA	NA	NA	NA
SLFN12	chr17	33738080	21464	NA	NA	NA	NA	NA	NA	NA	NA	NA	NA	NA	NA	NA	1	307	0	307	0	Maternal	1	0	0	0	1	0	1	0	less than 2 iSNPs	R	Maternal by Reads only	1	2	5	7	0.714286	Paternal
SLFN13	chr17	33762114	13743	NA	NA	NA	NA	NA	NA	NA	NA	NA	NA	NA	NA	NA	6	3129	670	3799	0.176362	biallelic	11	6	2	8	19	0.421053	8	4	biallelic	R+S	biallelic by both methods	9	147	210	357	0.588235	biallelic
SLFN12L	chr17	33801941	12818	NA	NA	NA	NA	NA	NA	NA	NA	NA	NA	NA	NA	NA	NA	NA	NA	NA	NA	NA	NA	NA	NA	NA	NA	NA	NA	NA	NA	NA	NA	1	3	5	8	0.625	Paternal
PEX12	chr17	33901813	3844	NA	NA	NA	NA	NA	NA	NA	NA	NA	NA	NA	NA	NA	1	0	20	20	1	Paternal	0	1	0	1	1	1	1	1	less than 2 iSNPs	R	Paternal by Reads only	NA	NA	NA	NA	NA	NA
AP2B1	chr17	33914281	139156	1	82	56	138	0.405797	2	2	0	4	0	4	0	not biallelic	3	31	77	108	0.712963	biallelic	2	1	0	1	3	0.333333	3	1	biallelic	R+S	biallelic by both methods	3	36	40	76	0.526316	biallelic
TAF15	chr17	34136458	37789	13	1526	1640	3166	0.518004	30	34	15	79	0.189873	50	11	biallelic	NA	NA	NA	NA	NA	NA	NA	NA	NA	NA	NA	NA	NA	NA	NA	NA	NA	1	4	2	6	0.333333	Paternal
MYO19	chr17	34851598	39708	NA	NA	NA	NA	NA	NA	NA	NA	NA	NA	NA	NA	NA	4	365	197	562	0.350534	biallelic	3	4	0	4	7	0.571429	4	2	biallelic	R+S	biallelic by both methods	7	33	38	71	0.535211	biallelic
PIGW	chr17	34891402	3749	NA	NA	NA	NA	NA	NA	NA	NA	NA	NA	NA	NA	NA	1	62	1	63	0.015873	Maternal	3	0	0	0	3	0	3	0	Maternal	R+S	Maternal by both methods	1	7	4	11	0.363636	Maternal
GGNBP2	chr17	34900736	45541	2	146	73	219	0.333333	2	1	2	5	0.4	5	2	biallelic	4	187	208	395	0.526582	biallelic	4	3	0	3	7	0.428571	6	2	biallelic	R+S	biallelic by both methods	6	93	51	144	0.354167	biallelic
MRM1	chr17	34958024	7384	NA	NA	NA	NA	NA	NA	NA	NA	NA	NA	NA	NA	NA	1	0	45	45	1	Paternal	0	2	0	2	2	1	2	2	Paternal	R+S	Paternal by both methods	1	5	10	15	0.666667	Paternal
AATF	chr17	35306174	107998	1	279	40	319	0.125392	4	0	2	6	0.333333	6	2	biallelic	1	405	1245	1650	0.754545	biallelic	3	6	1	7	10	0.7	10	7	biallelic	R+S	biallelic by both methods	1	118	87	205	0.42439	biallelic
ACACA	chr17	35441926	324977	10	102	294	396	0.742424	3	7	2	12	0.166667	10	2	biallelic	2	20	10	30	0.333333	biallelic	1	0	1	1	2	0.5	2	1	biallelic	R+S	biallelic by both methods	2	8	5	13	0.384615	Maternal
TADA2A	chr17	35766976	70251	13	1106	802	1908	0.420335	22	18	7	47	0.148936	32	6	biallelic	NA	NA	NA	NA	NA	NA	NA	NA	NA	NA	NA	NA	NA	NA	NA	NA	NA	NA	NA	NA	NA	NA	NA
DUSP14	chr17	35849950	23639	7	254	198	452	0.438053	6	9	0	15	0	12	0	not biallelic	NA	NA	NA	NA	NA	NA	NA	NA	NA	NA	NA	NA	NA	NA	NA	NA	NA	NA	NA	NA	NA	NA	NA
SYNRG	chr17	35874899	94588	21	1111	726	1837	0.39521	28	19	7	54	0.12963	29	6	biallelic	1	0	51	51	1	Paternal	0	1	0	1	1	1	1	1	less than 2 iSNPs	R	Paternal by Reads only	1	4	8	12	0.666667	Paternal
DDX52	chr17	35972362	31132	13	2126	1264	3390	0.372861	45	34	7	86	0.0813953	45	6	biallelic	NA	NA	NA	NA	NA	NA	NA	NA	NA	NA	NA	NA	NA	NA	NA	NA	NA	NA	NA	NA	NA	NA	NA
HNF1B	chr17	36046433	58664	NA	NA	NA	NA	NA	NA	NA	NA	NA	NA	NA	NA	NA	1	11	70	81	0.864198	biallelic	1	1	0	1	2	0.5	2	1	biallelic	R+S	biallelic by both methods	NA	NA	NA	NA	NA	NA
LOC440434	chr17	36364602	57257	21	1489	476	1965	0.242239	38	12	4	54	0.0740741	31	4	biallelic	NA	NA	NA	NA	NA	NA	NA	NA	NA	NA	NA	NA	NA	NA	NA	NA	NA	NA	NA	NA	NA	NA	NA
MRPL45	chr17	36452988	26114	6	2367	1943	4310	0.450812	52	43	19	114	0.166667	62	16	biallelic	1	1271	1203	2474	0.486257	biallelic	5	5	4	9	14	0.642857	14	9	biallelic	R+S	biallelic by both methods	1	84	69	153	0.45098	biallelic
SOCS7	chr17	36508006	53841	NA	NA	NA	NA	NA	NA	NA	NA	NA	NA	NA	NA	NA	1	0	157	157	1	Paternal	0	8	0	8	8	1	8	8	Paternal	R+S	Paternal by both methods	1	0	41	41	1	Paternal
ARHGAP23	chr17	36584719	83910	21	3355	1902	5257	0.361803	81	49	10	140	0.0714286	63	10	biallelic	1	513	2	515	0.0038835	Maternal	1	0	0	0	1	0	1	0	less than 2 iSNPs	R	Maternal by Reads only	1	7	2	9	0.222222	Maternal
MLLT6	chr17	36861872	24185	3	99	40	139	0.28777	2	2	0	4	0	4	0	not biallelic	1	46	164	210	0.780952	biallelic	0	1	3	4	4	1	4	4	Paternal	R+S	biallelic by both methods	1	14	24	38	0.631579	biallelic
CISD3	chr17	36886509	5350	1	1617	1088	2705	0.402218	34	26	9	69	0.130435	69	9	biallelic	NA	NA	NA	NA	NA	NA	NA	NA	NA	NA	NA	NA	NA	NA	NA	NA	NA	NA	NA	NA	NA	NA	NA
PCGF2	chr17	36890149	14413	NA	NA	NA	NA	NA	NA	NA	NA	NA	NA	NA	NA	NA	NA	NA	NA	NA	NA	NA	NA	NA	NA	NA	NA	NA	NA	NA	NA	NA	NA	1	0	3	3	1	Paternal
PSMB3	chr17	36909001	11478	2	2159	2132	4291	0.496854	36	42	26	104	0.25	101	26	biallelic	NA	NA	NA	NA	NA	NA	NA	NA	NA	NA	NA	NA	NA	NA	NA	NA	NA	1	1	0	1	0	Paternal
PIP4K2B	chr17	36921943	34216	5	846	794	1640	0.484146	24	17	5	46	0.108696	43	5	biallelic	5	495	337	832	0.405048	biallelic	5	6	2	8	13	0.615385	5	4	biallelic	R+S	biallelic by both methods	6	87	92	179	0.513966	biallelic
CWC25	chr17	36956686	24918	5	567	406	973	0.417266	15	12	3	30	0.1	27	3	biallelic	2	3	57	60	0.95	Paternal	0	2	0	2	2	1	2	2	Paternal	R+S	Paternal by both methods	3	24	32	56	0.571429	biallelic
LASP1	chr17	37026111	51913	6	414	85	499	0.170341	6	3	2	11	0.181818	6	2	biallelic	NA	NA	NA	NA	NA	NA	NA	NA	NA	NA	NA	NA	NA	NA	NA	NA	NA	NA	NA	NA	NA	NA	NA
LINC00672	chr17	37081420	4218	4	162	160	322	0.496894	7	6	0	13	0	10	0	not biallelic	NA	NA	NA	NA	NA	NA	NA	NA	NA	NA	NA	NA	NA	NA	NA	NA	NA	NA	NA	NA	NA	NA	NA
RPL19	chr17	37356535	4446	NA	NA	NA	NA	NA	NA	NA	NA	NA	NA	NA	NA	NA	NA	NA	NA	NA	NA	NA	NA	NA	NA	NA	NA	NA	NA	NA	NA	NA	NA	1	1	5	6	0.833333	Paternal
FBXL20	chr17	37408896	149014	NA	NA	NA	NA	NA	NA	NA	NA	NA	NA	NA	NA	NA	4	253	152	405	0.375309	biallelic	3	4	0	4	7	0.571429	3	2	biallelic	R+S	biallelic by both methods	8	39	41	80	0.5125	biallelic
MED1	chr17	37560537	46991	1	18	0	18	0	1	0	0	1	0	1	0	not biallelic	3	66	25	91	0.274725	biallelic	2	2	0	2	4	0.5	2	2	biallelic	R+S	biallelic by both methods	NA	NA	NA	NA	NA	NA
CDK12	chr17	37617738	73063	1	10	9	19	0.473684	1	1	0	2	0	2	0	not biallelic	2	23	0	23	0	Maternal	2	0	0	0	2	0	1	0	Maternal	R+S	Maternal by both methods	5	16	22	38	0.578947	biallelic
TCONS_00025374	chr17	37706689	17207	NA	NA	NA	NA	NA	NA	NA	NA	NA	NA	NA	NA	NA	NA	NA	NA	NA	NA	NA	NA	NA	NA	NA	NA	NA	NA	NA	NA	NA	NA	2	8	17	25	0.68	biallelic
STARD3	chr17	37793332	27123	NA	NA	NA	NA	NA	NA	NA	NA	NA	NA	NA	NA	NA	1	27	0	27	0	Maternal	1	0	0	0	1	0	1	0	less than 2 iSNPs	R	Maternal by Reads only	NA	NA	NA	NA	NA	NA
PGAP3	chr17	37827374	16937	NA	NA	NA	NA	NA	NA	NA	NA	NA	NA	NA	NA	NA	4	0	97	97	1	Paternal	0	4	0	4	4	1	1	1	Paternal	R+S	Paternal by both methods	NA	NA	NA	NA	NA	NA
ERBB2	chr17	37856253	28663	NA	NA	NA	NA	NA	NA	NA	NA	NA	NA	NA	NA	NA	NA	NA	NA	NA	NA	NA	NA	NA	NA	NA	NA	NA	NA	NA	NA	NA	NA	1	0	3	3	1	Paternal
IKZF3	chr17	37913967	106475	NA	NA	NA	NA	NA	NA	NA	NA	NA	NA	NA	NA	NA	7	392	1071	1463	0.732057	biallelic	8	2	2	4	12	0.333333	6	2	biallelic	R+S	biallelic by both methods	10	62	45	107	0.420561	biallelic
ZPBP2	chr17	38024454	9696	NA	NA	NA	NA	NA	NA	NA	NA	NA	NA	NA	NA	NA	NA	NA	NA	NA	NA	NA	NA	NA	NA	NA	NA	NA	NA	NA	NA	NA	NA	3	27	4	31	0.129032	Maternal
GSDMB	chr17	38060847	14057	4	78	78	156	0.5	5	3	0	8	0	3	0	not biallelic	3	136	0	136	0	Maternal	3	0	0	0	3	0	1	0	Maternal	R+S	Maternal by both methods	3	12	6	18	0.333333	Maternal
PSMD3	chr17	38137020	17194	NA	NA	NA	NA	NA	NA	NA	NA	NA	NA	NA	NA	NA	2	150	13	163	0.0797546	biallelic	2	0	1	1	3	0.333333	2	1	biallelic	R+S	biallelic by both methods	3	6	5	11	0.454545	Paternal
MED24	chr17	38175349	35541	1	1039	404	1443	0.279972	24	8	6	38	0.157895	38	6	biallelic	2	131	119	250	0.476	biallelic	2	1	3	4	6	0.666667	5	4	biallelic	R+S	biallelic by both methods	3	29	31	60	0.516667	biallelic
NR1D1	chr17	38249036	7943	1	306	158	464	0.340517	4	4	1	9	0.111111	9	1	less than 2 iSNPs	NA	NA	NA	NA	NA	NA	NA	NA	NA	NA	NA	NA	NA	NA	NA	NA	NA	NA	NA	NA	NA	NA	NA
CASC3	chr17	38296506	31926	2	27	3	30	0.1	1	0	1	2	0.5	2	1	less than 2 iSNPs	1	215	1	216	0.00462963	Maternal	1	0	0	0	1	0	1	0	less than 2 iSNPs	R	Maternal by Reads only	NA	NA	NA	NA	NA	NA
RAPGEFL1	chr17	38334241	17666	2	19	72	91	0.791209	1	3	0	4	0	4	0	not biallelic	NA	NA	NA	NA	NA	NA	NA	NA	NA	NA	NA	NA	NA	NA	NA	NA	NA	NA	NA	NA	NA	NA	NA
WIPF2	chr17	38375573	62867	15	401	265	666	0.397898	9	9	4	22	0.181818	15	3	biallelic	5	436	219	655	0.334351	biallelic	4	3	0	3	7	0.428571	5	3	biallelic	R+S	biallelic by both methods	4	8	18	26	0.692308	biallelic
CDC6	chr17	38444145	15269	1	1454	472	1926	0.245067	29	10	5	44	0.113636	44	5	biallelic	1	376	1780	2156	0.825603	biallelic	1	3	4	7	8	0.875	8	7	biallelic	R+S	biallelic by both methods	1	79	94	173	0.543353	biallelic
RARA	chr17	38465422	48474	NA	NA	NA	NA	NA	NA	NA	NA	NA	NA	NA	NA	NA	NA	NA	NA	NA	NA	NA	NA	NA	NA	NA	NA	NA	NA	NA	NA	NA	NA	1	4	0	4	0	Paternal
TOP2A	chr17	38544772	29431	1	1433	885	2318	0.381795	22	16	12	50	0.24	50	12	biallelic	NA	NA	NA	NA	NA	NA	NA	NA	NA	NA	NA	NA	NA	NA	NA	NA	NA	NA	NA	NA	NA	NA	NA
IGFBP4	chr17	38599675	14308	1	35	16	51	0.313725	1	1	0	2	0	2	0	not biallelic	NA	NA	NA	NA	NA	NA	NA	NA	NA	NA	NA	NA	NA	NA	NA	NA	NA	NA	NA	NA	NA	NA	NA
TNS4	chr17	38632079	25776	1	11	0	11	0	1	0	0	1	0	1	0	not biallelic	NA	NA	NA	NA	NA	NA	NA	NA	NA	NA	NA	NA	NA	NA	NA	NA	NA	NA	NA	NA	NA	NA	NA
CCR7	chr17	38710021	11716	NA	NA	NA	NA	NA	NA	NA	NA	NA	NA	NA	NA	NA	NA	NA	NA	NA	NA	NA	NA	NA	NA	NA	NA	NA	NA	NA	NA	NA	NA	1	0	6	6	1	Paternal
SMARCE1	chr17	38783975	20129	8	922	338	1260	0.268254	20	8	2	30	0.0666667	10	1	biallelic	NA	NA	NA	NA	NA	NA	NA	NA	NA	NA	NA	NA	NA	NA	NA	NA	NA	NA	NA	NA	NA	NA	NA
TMEM99	chr17	38975343	17184	1	48	19	67	0.283582	1	1	0	2	0	2	0	not biallelic	NA	NA	NA	NA	NA	NA	NA	NA	NA	NA	NA	NA	NA	NA	NA	NA	NA	NA	NA	NA	NA	NA	NA
KRT40	chr17	39133967	9421	NA	NA	NA	NA	NA	NA	NA	NA	NA	NA	NA	NA	NA	4	366	0	366	0	Maternal	4	0	0	0	4	0	1	0	Maternal	R+S	Maternal by both methods	NA	NA	NA	NA	NA	NA
TCONS_l2_00010767	chr17	39264469	7788	2	2.39909	2.39909	4.79818	0.5	1	0	4	5	0.8	3	2	biallelic	NA	NA	NA	NA	NA	NA	NA	NA	NA	NA	NA	NA	NA	NA	NA	NA	NA	NA	NA	NA	NA	NA	NA
HAP1	chr17	39878890	12009	1	28	0	28	0	1	0	0	1	0	1	0	not biallelic	NA	NA	NA	NA	NA	NA	NA	NA	NA	NA	NA	NA	NA	NA	NA	NA	NA	NA	NA	NA	NA	NA	NA
JUP	chr17	39910858	32107	1	40	0	40	0	1	0	0	1	0	1	0	not biallelic	1	120	97	217	0.447005	biallelic	2	2	0	2	4	0.5	4	2	biallelic	R+S	biallelic by both methods	1	9	14	23	0.608696	biallelic
LEPREL4	chr17	39958204	10248	2	2476	2008	4484	0.447814	58	47	9	114	0.0789474	84	8	biallelic	NA	NA	NA	NA	NA	NA	NA	NA	NA	NA	NA	NA	NA	NA	NA	NA	NA	NA	NA	NA	NA	NA	NA
FKBP10	chr17	39968961	10509	5	946	1308	2254	0.580302	25	22	5	52	0.0961538	21	5	biallelic	NA	NA	NA	NA	NA	NA	NA	NA	NA	NA	NA	NA	NA	NA	NA	NA	NA	NA	NA	NA	NA	NA	NA
NT5C3B	chr17	39981333	11191	6	1470	1352	2822	0.479093	37	37	7	81	0.0864198	27	5	biallelic	NA	NA	NA	NA	NA	NA	NA	NA	NA	NA	NA	NA	NA	NA	NA	NA	NA	NA	NA	NA	NA	NA	NA
KLHL11	chr17	40009798	11832	4	70	143	213	0.671362	3	2	0	5	0	3	0	not biallelic	NA	NA	NA	NA	NA	NA	NA	NA	NA	NA	NA	NA	NA	NA	NA	NA	NA	NA	NA	NA	NA	NA	NA
ACLY	chr17	40023178	52095	20	2847	2352	5199	0.452395	58	49	24	131	0.183206	92	20	biallelic	NA	NA	NA	NA	NA	NA	NA	NA	NA	NA	NA	NA	NA	NA	NA	NA	NA	NA	NA	NA	NA	NA	NA
CNP	chr17	40118758	10997	1	34	62	96	0.645833	0	2	1	3	0.333333	3	1	less than 2 iSNPs	2	1574	2349	3923	0.598776	biallelic	8	8	6	14	22	0.636364	11	7	biallelic	R+S	biallelic by both methods	2	84	67	151	0.443709	biallelic
DNAJC7	chr17	40128438	41278	6	728	525	1253	0.418994	18	11	4	33	0.121212	27	4	biallelic	NA	NA	NA	NA	NA	NA	NA	NA	NA	NA	NA	NA	NA	NA	NA	NA	NA	NA	NA	NA	NA	NA	NA
STAT5B	chr17	40351194	77231	NA	NA	NA	NA	NA	NA	NA	NA	NA	NA	NA	NA	NA	1	178	406	584	0.695205	biallelic	1	2	0	2	3	0.666667	3	2	biallelic	R+S	biallelic by both methods	6	24	8	32	0.25	biallelic
STAT3	chr17	40465342	75172	NA	NA	NA	NA	NA	NA	NA	NA	NA	NA	NA	NA	NA	NA	NA	NA	NA	NA	NA	NA	NA	NA	NA	NA	NA	NA	NA	NA	NA	NA	1	1	0	1	0	Paternal
ATP6V0A1	chr17	40610861	63737	NA	NA	NA	NA	NA	NA	NA	NA	NA	NA	NA	NA	NA	NA	NA	NA	NA	NA	NA	NA	NA	NA	NA	NA	NA	NA	NA	NA	NA	NA	2	5	1	6	0.166667	Paternal
COASY	chr17	40714091	4209	NA	NA	NA	NA	NA	NA	NA	NA	NA	NA	NA	NA	NA	2	452	13	465	0.027957	biallelic	10	1	0	1	11	0.0909091	6	1	biallelic	R+S	biallelic by both methods	2	10	11	21	0.52381	biallelic
MLX	chr17	40719077	6145	NA	NA	NA	NA	NA	NA	NA	NA	NA	NA	NA	NA	NA	2	358	1629	1987	0.819829	biallelic	4	7	0	7	11	0.636364	7	4	biallelic	R+S	biallelic by both methods	2	98	100	198	0.505051	biallelic
PSMC3IP	chr17	40724327	5523	NA	NA	NA	NA	NA	NA	NA	NA	NA	NA	NA	NA	NA	NA	NA	NA	NA	NA	NA	NA	NA	NA	NA	NA	NA	NA	NA	NA	NA	NA	2	0	5	5	1	Paternal
FAM134C	chr17	40731525	29921	1	2	18	20	0.9	0	0	1	1	1	1	1	less than 2 iSNPs	7	513	570	1083	0.526316	biallelic	7	8	2	10	17	0.588235	10	7	biallelic	R+S	biallelic by both methods	4	70	38	108	0.351852	biallelic
TUBG2	chr17	40811265	7760	1	1344	1001	2345	0.426866	28	25	6	59	0.101695	59	6	biallelic	1	77	1	78	0.0128205	Maternal	2	0	0	0	2	0	2	0	Maternal	R+S	Maternal by both methods	2	15	11	26	0.423077	biallelic
CNTNAP1	chr17	40834631	17381	NA	NA	NA	NA	NA	NA	NA	NA	NA	NA	NA	NA	NA	NA	NA	NA	NA	NA	NA	NA	NA	NA	NA	NA	NA	NA	NA	NA	NA	NA	1	0	1	1	1	Paternal
EZH1	chr17	40852292	44780	NA	NA	NA	NA	NA	NA	NA	NA	NA	NA	NA	NA	NA	NA	NA	NA	NA	NA	NA	NA	NA	NA	NA	NA	NA	NA	NA	NA	NA	NA	1	0	2	2	1	Paternal
PTGES3L-AARSD1	chr17	41102542	30004	NA	NA	NA	NA	NA	NA	NA	NA	NA	NA	NA	NA	NA	2	23	15	38	0.394737	biallelic	1	1	0	1	2	0.5	2	1	biallelic	R+S	biallelic by both methods	NA	NA	NA	NA	NA	NA
RPL27	chr17	41150445	4527	NA	NA	NA	NA	NA	NA	NA	NA	NA	NA	NA	NA	NA	2	205	1	206	0.00485437	Maternal	2	0	0	0	2	0	1	0	Maternal	R+S	Maternal by both methods	3	9	3	12	0.25	Maternal
IFI35	chr17	41158741	7736	NA	NA	NA	NA	NA	NA	NA	NA	NA	NA	NA	NA	NA	1	37	0	37	0	Maternal	1	0	0	0	1	0	1	0	less than 2 iSNPs	R	Maternal by Reads only	NA	NA	NA	NA	NA	NA
VAT1	chr17	41166621	7839	NA	NA	NA	NA	NA	NA	NA	NA	NA	NA	NA	NA	NA	1	0	66	66	1	Paternal	0	1	0	1	1	1	1	1	less than 2 iSNPs	R	Paternal by Reads only	1	2	0	2	0	Paternal
BRCA1	chr17	41196311	81190	1	28	0	28	0	1	0	0	1	0	1	0	not biallelic	14	1107	2649	3756	0.705272	biallelic	11	19	1	20	31	0.645161	16	10	biallelic	R+S	biallelic by both methods	16	122	180	302	0.596026	biallelic
NBR2	chr17	41277599	14744	1	354	152	506	0.300395	7	5	2	14	0.142857	14	2	biallelic	3	2176	184	2360	0.0779661	biallelic	3	4	0	4	7	0.571429	3	2	biallelic	R+S	biallelic by both methods	9	23	45	68	0.661765	biallelic
AK093551	chr17	41300387	15799	NA	NA	NA	NA	NA	NA	NA	NA	NA	NA	NA	NA	NA	1	0	11	11	1	Paternal	0	1	0	1	1	1	1	1	less than 2 iSNPs	R	Paternal by Reads only	2	18	6	24	0.25	Maternal
NBR1	chr17	41323245	40463	NA	NA	NA	NA	NA	NA	NA	NA	NA	NA	NA	NA	NA	3	98	58	156	0.371795	biallelic	2	3	0	3	5	0.6	3	1	biallelic	R+S	biallelic by both methods	4	65	62	127	0.488189	biallelic
TMEM106A	chr17	41363893	7697	NA	NA	NA	NA	NA	NA	NA	NA	NA	NA	NA	NA	NA	4	107	99	206	0.480583	biallelic	0	0	4	4	4	1	2	2	Paternal	R+S	biallelic by both methods	2	4	7	11	0.636364	Paternal
LINC00854	chr17	41373436	7627	3	92	0	92	0	4	0	0	4	0	2	0	not biallelic	1	212	0	212	0	Maternal	1	0	0	0	1	0	1	0	less than 2 iSNPs	R	Maternal by Reads only	2	3	0	3	0	Paternal
AK027091	chr17	41381731	846	30	4034	3692	7726	0.477867	87	79	28	194	0.14433	19	12	biallelic	NA	NA	NA	NA	NA	NA	NA	NA	NA	NA	NA	NA	NA	NA	NA	NA	NA	NA	NA	NA	NA	NA	NA
TCONS_l2_00011240	chr17	41418151	36998	1	0.0001	0.0001	0.0002	0.5	1	0	0	1	0	1	0	not biallelic	NA	NA	NA	NA	NA	NA	NA	NA	NA	NA	NA	NA	NA	NA	NA	NA	NA	NA	NA	NA	NA	NA	NA
LINC00910	chr17	41453295	12972	16	3477	3455	6932	0.498413	69	79	33	181	0.18232	14	11	biallelic	NA	NA	NA	NA	NA	NA	NA	NA	NA	NA	NA	NA	NA	NA	NA	NA	NA	NA	NA	NA	NA	NA	NA
ARL4D	chr17	41476352	2153	1	19	0	19	0	1	0	0	1	0	1	0	not biallelic	NA	NA	NA	NA	NA	NA	NA	NA	NA	NA	NA	NA	NA	NA	NA	NA	NA	NA	NA	NA	NA	NA	NA
DUSP3	chr17	41843488	12881	NA	NA	NA	NA	NA	NA	NA	NA	NA	NA	NA	NA	NA	1	0	11	11	1	Paternal	0	1	0	1	1	1	1	1	less than 2 iSNPs	R	Paternal by Reads only	3	9	1	10	0.1	Maternal
MPP2	chr17	41952726	32388	2	20	63	83	0.759036	1	1	0	2	0	2	0	not biallelic	NA	NA	NA	NA	NA	NA	NA	NA	NA	NA	NA	NA	NA	NA	NA	NA	NA	NA	NA	NA	NA	NA	NA
PYY	chr17	42030106	51732	1	1951	2043	3994	0.511517	42	43	14	99	0.141414	99	14	biallelic	NA	NA	NA	NA	NA	NA	NA	NA	NA	NA	NA	NA	NA	NA	NA	NA	NA	NA	NA	NA	NA	NA	NA
NAGS	chr17	42082031	4406	1	60	0	60	0	1	0	0	1	0	1	0	not biallelic	NA	NA	NA	NA	NA	NA	NA	NA	NA	NA	NA	NA	NA	NA	NA	NA	NA	NA	NA	NA	NA	NA	NA
LSM12	chr17	42112002	32986	3	266	148	414	0.357488	4	4	3	11	0.272727	7	2	biallelic	NA	NA	NA	NA	NA	NA	NA	NA	NA	NA	NA	NA	NA	NA	NA	NA	NA	NA	NA	NA	NA	NA	NA
G6PC3	chr17	42148097	5616	2	1443	1172	2615	0.448184	34	24	10	68	0.147059	67	10	biallelic	NA	NA	NA	NA	NA	NA	NA	NA	NA	NA	NA	NA	NA	NA	NA	NA	NA	NA	NA	NA	NA	NA	NA
HDAC5	chr17	42154120	46895	3	15	127	142	0.894366	1	2	0	3	0	2	0	not biallelic	1	17	20	37	0.540541	biallelic	1	1	0	1	2	0.5	2	1	biallelic	R+S	biallelic by both methods	2	8	14	22	0.636364	biallelic
C17orf53	chr17	42219273	20572	4	639	257	896	0.28683	16	7	3	26	0.115385	12	3	biallelic	2	31	50	81	0.617284	biallelic	1	1	0	1	2	0.5	2	1	biallelic	R+S	biallelic by both methods	2	16	27	43	0.627907	biallelic
ASB16	chr17	42248073	8379	2	81	40	121	0.330579	1	2	0	3	0	3	0	not biallelic	NA	NA	NA	NA	NA	NA	NA	NA	NA	NA	NA	NA	NA	NA	NA	NA	NA	NA	NA	NA	NA	NA	NA
ASB16-AS1	chr17	42253341	10745	2	69	12	81	0.148148	1	1	0	2	0	2	0	not biallelic	NA	NA	NA	NA	NA	NA	NA	NA	NA	NA	NA	NA	NA	NA	NA	NA	NA	NA	NA	NA	NA	NA	NA
TMUB2	chr17	42264353	4747	3	875	406	1281	0.31694	17	12	3	32	0.09375	32	3	biallelic	2	247	11	258	0.0426357	biallelic	3	0	1	1	4	0.25	3	1	biallelic	R+S	biallelic by both methods	1	18	24	42	0.571429	biallelic
ATXN7L3	chr17	42269172	6358	1	48	8	56	0.142857	1	1	0	2	0	2	0	not biallelic	NA	NA	NA	NA	NA	NA	NA	NA	NA	NA	NA	NA	NA	NA	NA	NA	NA	1	0	1	1	1	Paternal
UBTF	chr17	42282400	14642	NA	NA	NA	NA	NA	NA	NA	NA	NA	NA	NA	NA	NA	2	97	110	207	0.531401	biallelic	3	3	0	3	6	0.5	5	3	biallelic	R+S	biallelic by both methods	3	10	14	24	0.583333	biallelic
SLC25A39	chr17	42396992	5226	2	1283	750	2033	0.368913	33	20	8	61	0.131148	59	8	biallelic	NA	NA	NA	NA	NA	NA	NA	NA	NA	NA	NA	NA	NA	NA	NA	NA	NA	NA	NA	NA	NA	NA	NA
GRN	chr17	42422490	7981	NA	NA	NA	NA	NA	NA	NA	NA	NA	NA	NA	NA	NA	1	857	746	1603	0.465377	biallelic	4	4	3	7	11	0.636364	11	7	biallelic	R+S	biallelic by both methods	1	87	81	168	0.482143	biallelic
GPATCH8	chr17	42472644	108314	35	3287	2144	5431	0.394771	73	42	23	138	0.166667	59	18	biallelic	1	0	142	142	1	Paternal	0	1	0	1	1	1	1	1	less than 2 iSNPs	R	Paternal by Reads only	2	4	4	8	0.5	Paternal
KIF18B	chr17	43002078	23002	NA	NA	NA	NA	NA	NA	NA	NA	NA	NA	NA	NA	NA	1	361	0	361	0	Maternal	1	0	0	0	1	0	1	0	less than 2 iSNPs	R	Maternal by Reads only	1	9	4	13	0.307692	Maternal
DCAKD	chr17	43100705	28274	NA	NA	NA	NA	NA	NA	NA	NA	NA	NA	NA	NA	NA	3	22	834	856	0.974299	biallelic	1	8	0	8	9	0.888889	4	4	biallelic	R+S	biallelic by both methods	5	38	73	111	0.657658	biallelic
NMT1	chr17	43138679	47704	2	9	64	73	0.876712	1	2	0	3	0	3	0	not biallelic	8	2574	4468	7042	0.634479	biallelic	15	23	10	33	48	0.6875	15	13	biallelic	R+S	biallelic by both methods	14	210	257	467	0.550321	biallelic
ACBD4	chr17	43213013	8531	NA	NA	NA	NA	NA	NA	NA	NA	NA	NA	NA	NA	NA	NA	NA	NA	NA	NA	NA	NA	NA	NA	NA	NA	NA	NA	NA	NA	NA	NA	1	5	3	8	0.375	Paternal
HEXIM1	chr17	43224683	4786	NA	NA	NA	NA	NA	NA	NA	NA	NA	NA	NA	NA	NA	2	1	137	138	0.992754	Paternal	0	3	0	3	3	1	2	2	Paternal	R+S	Paternal by both methods	2	6	5	11	0.454545	Paternal
MAP3K14	chr17	43340487	53928	NA	NA	NA	NA	NA	NA	NA	NA	NA	NA	NA	NA	NA	NA	NA	NA	NA	NA	NA	NA	NA	NA	NA	NA	NA	NA	NA	NA	NA	NA	1	0	3	3	1	Paternal
PLEKHM1	chr17	43513265	54882	1	498	86	584	0.14726	9	2	1	12	0.0833333	12	1	less than 2 iSNPs	NA	NA	NA	NA	NA	NA	NA	NA	NA	NA	NA	NA	NA	NA	NA	NA	NA	NA	NA	NA	NA	NA	NA
ARL17A	chr17	43580624	43074	1	52	41	93	0.44086	2	1	0	3	0	3	0	not biallelic	NA	NA	NA	NA	NA	NA	NA	NA	NA	NA	NA	NA	NA	NA	NA	NA	NA	1	0	2	2	1	Paternal
LRRC37A3	chr17	43596707	28555	1	38	0	38	0	2	0	0	2	0	2	0	not biallelic	NA	NA	NA	NA	NA	NA	NA	NA	NA	NA	NA	NA	NA	NA	NA	NA	NA	NA	NA	NA	NA	NA	NA
LRRc37A	chr17	43627369	36769	14	61	95	156	0.608974	6	8	0	14	0	5	0	not biallelic	NA	NA	NA	NA	NA	NA	NA	NA	NA	NA	NA	NA	NA	NA	NA	NA	NA	NA	NA	NA	NA	NA	NA
TCONS_l2_00011288	chr17	43663187	13153	19	39.3372	39.3372	78.6743	0.5	40	35	9	84	0.107143	23	8	biallelic	NA	NA	NA	NA	NA	NA	NA	NA	NA	NA	NA	NA	NA	NA	NA	NA	NA	NA	NA	NA	NA	NA	NA
KANSL1	chr17	44107281	162992	87	8473	6190	14663	0.422151	183	136	48	367	0.13079	70	25	biallelic	7	491	387	878	0.440774	biallelic	3	3	4	7	10	0.7	6	5	biallelic	R+S	biallelic by both methods	9	14	30	44	0.681818	biallelic
KANSL1-AS1	chr17	44270938	3152	2	780	597	1377	0.433551	19	18	2	39	0.0512821	20	2	biallelic	NA	NA	NA	NA	NA	NA	NA	NA	NA	NA	NA	NA	NA	NA	NA	NA	NA	NA	NA	NA	NA	NA	NA
TCONS_l2_00010812	chr17	44324300	1200	2	0.0002	0.0002	0.0004	0.5	2	0	0	2	0	1	0	not biallelic	NA	NA	NA	NA	NA	NA	NA	NA	NA	NA	NA	NA	NA	NA	NA	NA	NA	NA	NA	NA	NA	NA	NA
TCONS_l2_00010813	chr17	44325474	11875	20	19.3687	19.3687	38.7373	0.5	18	17	8	43	0.186047	20	6	biallelic	NA	NA	NA	NA	NA	NA	NA	NA	NA	NA	NA	NA	NA	NA	NA	NA	NA	NA	NA	NA	NA	NA	NA
TCONS_l2_00010814	chr17	44335526	3198	9	76.1908	76.1908	152.382	0.5	57	69	15	141	0.106383	21	10	biallelic	NA	NA	NA	NA	NA	NA	NA	NA	NA	NA	NA	NA	NA	NA	NA	NA	NA	NA	NA	NA	NA	NA	NA
LRRC37A	chr17	44372496	42665	1	140	1	141	0.0070922	4	0	0	4	0	4	0	not biallelic	NA	NA	NA	NA	NA	NA	NA	NA	NA	NA	NA	NA	NA	NA	NA	NA	NA	NA	NA	NA	NA	NA	NA
NSFP1	chr17	44450178	50286	1	146	78	224	0.348214	2	2	1	5	0.2	5	1	less than 2 iSNPs	NA	NA	NA	NA	NA	NA	NA	NA	NA	NA	NA	NA	NA	NA	NA	NA	NA	NA	NA	NA	NA	NA	NA
LRRC37A2	chr17	44590075	42940	10	534	476	1010	0.471287	16	17	1	34	0.0294118	22	1	less than 2 iSNPs	NA	NA	NA	NA	NA	NA	NA	NA	NA	NA	NA	NA	NA	NA	NA	NA	NA	NA	NA	NA	NA	NA	NA
NSF	chr17	44668034	166795	6	1076	881	1957	0.450179	26	18	11	55	0.2	47	11	biallelic	NA	NA	NA	NA	NA	NA	NA	NA	NA	NA	NA	NA	NA	NA	NA	NA	NA	NA	NA	NA	NA	NA	NA
GOSR2	chr17	45000485	18249	11	2596	1870	4466	0.418719	55	44	12	111	0.108108	74	11	biallelic	1	125	0	125	0	Maternal	1	0	0	0	1	0	1	0	less than 2 iSNPs	R	Maternal by Reads only	NA	NA	NA	NA	NA	NA
ARL17	chr17	45110625	26891	11	424	216	640	0.3375	13	8	1	22	0.0454545	18	1	less than 2 iSNPs	NA	NA	NA	NA	NA	NA	NA	NA	NA	NA	NA	NA	NA	NA	NA	NA	NA	NA	NA	NA	NA	NA	NA
CDC27	chr17	45195310	71356	61	45800	31780	77580	0.409642	1037	764	234	2035	0.114988	93	68	biallelic	4	61	323	384	0.841146	biallelic	1	4	0	4	5	0.8	4	3	biallelic	R+S	biallelic by both methods	4	10	16	26	0.615385	biallelic
ITGB3	chr17	45331207	58871	3	62	22	84	0.261905	2	1	0	3	0	3	0	not biallelic	NA	NA	NA	NA	NA	NA	NA	NA	NA	NA	NA	NA	NA	NA	NA	NA	NA	2	4	6	10	0.6	Paternal
EFCAB13	chr17	45401326	117352	NA	NA	NA	NA	NA	NA	NA	NA	NA	NA	NA	NA	NA	5	0	231	231	1	Paternal	0	5	0	5	5	1	2	2	Paternal	R+S	Paternal by both methods	36	162	174	336	0.517857	biallelic
MRPL45P2	chr17	45532473	37514	NA	NA	NA	NA	NA	NA	NA	NA	NA	NA	NA	NA	NA	1	8	0	8	0	Maternal	1	0	0	0	1	0	1	0	less than 2 iSNPs	R	Maternal by Reads only	2	12	7	19	0.368421	biallelic
NPEPPS	chr17	45608443	92200	7	283	421	704	0.598011	8	11	3	22	0.136364	10	2	biallelic	1	1	43	44	0.977273	Paternal	0	1	0	1	1	1	1	1	less than 2 iSNPs	R	Paternal by Reads only	2	10	2	12	0.166667	Maternal
KPNB1	chr17	45727203	33802	NA	NA	NA	NA	NA	NA	NA	NA	NA	NA	NA	NA	NA	1	91	58	149	0.389262	biallelic	1	1	0	1	2	0.5	2	1	biallelic	R+S	biallelic by both methods	1	21	24	45	0.533333	biallelic
TBX21	chr17	45810609	12877	NA	NA	NA	NA	NA	NA	NA	NA	NA	NA	NA	NA	NA	3	646	109	755	0.144371	biallelic	4	1	1	2	6	0.333333	5	2	biallelic	R+S	biallelic by both methods	1	14	10	24	0.416667	biallelic
OSBPL7	chr17	45884732	14416	NA	NA	NA	NA	NA	NA	NA	NA	NA	NA	NA	NA	NA	2	78	184	262	0.70229	biallelic	2	2	0	2	4	0.5	3	1	biallelic	R+S	biallelic by both methods	4	7	9	16	0.5625	biallelic
MRPL10	chr17	45900637	8271	NA	NA	NA	NA	NA	NA	NA	NA	NA	NA	NA	NA	NA	5	1485	4326	5811	0.74445	biallelic	6	17	16	33	39	0.846154	10	8	biallelic	R+S	biallelic by both methods	5	292	363	655	0.554198	biallelic
SCRN2	chr17	45915046	3654	NA	NA	NA	NA	NA	NA	NA	NA	NA	NA	NA	NA	NA	3	0	107	107	1	Paternal	0	3	0	3	3	1	1	1	Paternal	R+S	Paternal by both methods	NA	NA	NA	NA	NA	NA
AX746787	chr17	45956837	2928	NA	NA	NA	NA	NA	NA	NA	NA	NA	NA	NA	NA	NA	1	0	47	47	1	Paternal	0	1	0	1	1	1	1	1	less than 2 iSNPs	R	Paternal by Reads only	NA	NA	NA	NA	NA	NA
SP2	chr17	45973515	32809	NA	NA	NA	NA	NA	NA	NA	NA	NA	NA	NA	NA	NA	2	2	546	548	0.99635	Paternal	0	2	0	2	2	1	1	1	Paternal	R+S	Paternal by both methods	2	6	2	8	0.25	Paternal
PNPO	chr17	46018888	7787	3	5922	3106	9028	0.344041	124	65	36	225	0.16	91	25	biallelic	4	2903	3996	6899	0.579214	biallelic	12	14	16	30	42	0.714286	23	20	biallelic	R+S	biallelic by both methods	4	61	89	150	0.593333	biallelic
PRR15L	chr17	46029333	5911	3	154	0	154	0	3	0	0	3	0	1	0	not biallelic	NA	NA	NA	NA	NA	NA	NA	NA	NA	NA	NA	NA	NA	NA	NA	NA	NA	NA	NA	NA	NA	NA	NA
CDK5RAP3	chr17	46047893	11260	NA	NA	NA	NA	NA	NA	NA	NA	NA	NA	NA	NA	NA	NA	NA	NA	NA	NA	NA	NA	NA	NA	NA	NA	NA	NA	NA	NA	NA	NA	2	3	4	7	0.571429	Paternal
COPZ2	chr17	46103532	11621	2	690	787	1477	0.532837	16	20	5	41	0.121951	38	5	biallelic	NA	NA	NA	NA	NA	NA	NA	NA	NA	NA	NA	NA	NA	NA	NA	NA	NA	NA	NA	NA	NA	NA	NA
TCONS_00025687	chr17	46124280	1127	NA	NA	NA	NA	NA	NA	NA	NA	NA	NA	NA	NA	NA	NA	NA	NA	NA	NA	NA	NA	NA	NA	NA	NA	NA	NA	NA	NA	NA	NA	1	3	4	7	0.571429	Paternal
NFE2L1	chr17	46125685	13223	4	825	771	1596	0.483083	18	21	6	45	0.133333	28	5	biallelic	1	42	0	42	0	Maternal	1	0	0	0	1	0	1	0	less than 2 iSNPs	R	Maternal by Reads only	NA	NA	NA	NA	NA	NA
CBX1	chr17	46147413	31148	13	2266	1721	3987	0.431653	46	44	14	104	0.134615	57	12	biallelic	3	915	348	1263	0.275534	biallelic	8	2	4	6	14	0.428571	8	3	biallelic	R+S	biallelic by both methods	2	167	160	327	0.489297	biallelic
SNX11	chr17	46184919	15187	1	381	155	536	0.289179	6	4	2	12	0.166667	12	2	biallelic	2	426	568	994	0.571429	biallelic	1	5	3	8	9	0.888889	6	5	biallelic	R+S	biallelic by both methods	2	32	47	79	0.594937	biallelic
SKAP1	chr17	46210801	296794	NA	NA	NA	NA	NA	NA	NA	NA	NA	NA	NA	NA	NA	11	239	314	553	0.567812	biallelic	6	8	0	8	14	0.571429	7	3	biallelic	R+S	biallelic by both methods	20	73	51	124	0.41129	biallelic
HOXB2	chr17	46620018	2376	3	1332	819	2151	0.380753	29	23	6	58	0.103448	29	5	biallelic	NA	NA	NA	NA	NA	NA	NA	NA	NA	NA	NA	NA	NA	NA	NA	NA	NA	4	26	85	111	0.765766	biallelic
HOXB-AS1	chr17	46621712	6892	1	0	9	9	1	0	1	0	1	0	1	0	not biallelic	NA	NA	NA	NA	NA	NA	NA	NA	NA	NA	NA	NA	NA	NA	NA	NA	NA	NA	NA	NA	NA	NA	NA
HOXB3	chr17	46626231	25580	1	0	42	42	1	0	1	0	1	0	1	0	not biallelic	NA	NA	NA	NA	NA	NA	NA	NA	NA	NA	NA	NA	NA	NA	NA	NA	NA	NA	NA	NA	NA	NA	NA
HOXB4	chr17	46652868	2876	1	316	57	373	0.152815	6	1	2	9	0.222222	9	2	biallelic	NA	NA	NA	NA	NA	NA	NA	NA	NA	NA	NA	NA	NA	NA	NA	NA	NA	NA	NA	NA	NA	NA	NA
HOXB5	chr17	46668618	2486	1	190	111	301	0.368771	5	3	0	8	0	8	0	not biallelic	NA	NA	NA	NA	NA	NA	NA	NA	NA	NA	NA	NA	NA	NA	NA	NA	NA	NA	NA	NA	NA	NA	NA
HOXB7	chr17	46684594	3790	3	2239	1130	3369	0.335411	46	26	11	83	0.13253	43	8	biallelic	1	49	236	285	0.82807	biallelic	1	1	1	2	3	0.666667	3	2	biallelic	R+S	biallelic by both methods	1	10	12	22	0.545455	biallelic
TTLL6	chr17	46839592	54878	1	15	0	15	0	1	0	0	1	0	1	0	not biallelic	1	2	132	134	0.985075	Paternal	0	1	0	1	1	1	1	1	less than 2 iSNPs	R	Paternal by Reads only	NA	NA	NA	NA	NA	NA
IGF2BP1	chr17	47074773	58735	2	109	87	196	0.443878	3	2	1	6	0.166667	6	1	less than 2 iSNPs	NA	NA	NA	NA	NA	NA	NA	NA	NA	NA	NA	NA	NA	NA	NA	NA	NA	NA	NA	NA	NA	NA	NA
B4GALNT2	chr17	47210328	37024	1	49	0	49	0	1	0	0	1	0	1	0	not biallelic	NA	NA	NA	NA	NA	NA	NA	NA	NA	NA	NA	NA	NA	NA	NA	NA	NA	NA	NA	NA	NA	NA	NA
GNGT2	chr17	47283595	4342	NA	NA	NA	NA	NA	NA	NA	NA	NA	NA	NA	NA	NA	1	301	167	468	0.356838	biallelic	1	3	1	4	5	0.8	5	4	biallelic	R+S	biallelic by both methods	1	28	40	68	0.588235	biallelic
ABI3	chr17	47287588	13000	NA	NA	NA	NA	NA	NA	NA	NA	NA	NA	NA	NA	NA	1	22	0	22	0	Maternal	1	0	0	0	1	0	1	0	less than 2 iSNPs	R	Maternal by Reads only	NA	NA	NA	NA	NA	NA
TCONS_00025423	chr17	47325562	40750	1	1	1	2	0.5	0	1	0	1	0	1	0	not biallelic	NA	NA	NA	NA	NA	NA	NA	NA	NA	NA	NA	NA	NA	NA	NA	NA	NA	NA	NA	NA	NA	NA	NA
ZNF652	chr17	47366567	73269	39	1652	1092	2744	0.397959	45	30	5	80	0.0625	43	2	biallelic	1	8	0	8	0	Maternal	1	0	0	0	1	0	1	0	less than 2 iSNPs	R	Maternal by Reads only	2	4	4	8	0.5	Paternal
PHB	chr17	47481419	10824	1	978	743	1721	0.431726	28	18	4	50	0.08	50	4	biallelic	NA	NA	NA	NA	NA	NA	NA	NA	NA	NA	NA	NA	NA	NA	NA	NA	NA	NA	NA	NA	NA	NA	NA
SPOP	chr17	47676245	79281	10	529	250	779	0.320924	13	8	2	23	0.0869565	17	2	biallelic	2	763	887	1650	0.537576	biallelic	2	4	2	6	8	0.75	7	5	biallelic	R+S	biallelic by both methods	1	78	77	155	0.496774	biallelic
SLC35B1	chr17	47778689	6594	2	43	28	71	0.394366	1	1	0	2	0	2	0	not biallelic	NA	NA	NA	NA	NA	NA	NA	NA	NA	NA	NA	NA	NA	NA	NA	NA	NA	NA	NA	NA	NA	NA	NA
KAT7	chr17	47865980	40479	2	306	209	515	0.405825	7	6	2	15	0.133333	14	2	biallelic	NA	NA	NA	NA	NA	NA	NA	NA	NA	NA	NA	NA	NA	NA	NA	NA	NA	NA	NA	NA	NA	NA	NA
LOC284080	chr17	48127712	5392	1	29	0	29	0	1	0	0	1	0	1	0	not biallelic	1	0	26	26	1	Paternal	0	1	0	1	1	1	1	1	less than 2 iSNPs	R	Paternal by Reads only	NA	NA	NA	NA	NA	NA
ITGA3	chr17	48133339	34511	7	221	98	319	0.30721	5	5	0	10	0	8	0	not biallelic	NA	NA	NA	NA	NA	NA	NA	NA	NA	NA	NA	NA	NA	NA	NA	NA	NA	1	0	1	1	1	Paternal
PDK2	chr17	48172638	16096	3	105	53	158	0.335443	4	2	0	6	0	5	0	not biallelic	NA	NA	NA	NA	NA	NA	NA	NA	NA	NA	NA	NA	NA	NA	NA	NA	NA	NA	NA	NA	NA	NA	NA
PPP1R9B	chr17	48211100	16778	NA	NA	NA	NA	NA	NA	NA	NA	NA	NA	NA	NA	NA	2	52	32	84	0.380952	biallelic	0	1	1	2	2	1	1	1	Paternal	R+S	biallelic by both methods	1	9	13	22	0.590909	biallelic
SGCA	chr17	48243365	9929	2	38	43	81	0.530864	1	1	0	2	0	1	0	not biallelic	NA	NA	NA	NA	NA	NA	NA	NA	NA	NA	NA	NA	NA	NA	NA	NA	NA	NA	NA	NA	NA	NA	NA
COL1A1	chr17	48261456	17545	1	17	0	17	0	1	0	0	1	0	1	0	not biallelic	NA	NA	NA	NA	NA	NA	NA	NA	NA	NA	NA	NA	NA	NA	NA	NA	NA	NA	NA	NA	NA	NA	NA
TCONS_00025237	chr17	48358937	6280	4	5.96229	5.96229	11.9246	0.5	7	6	0	13	0	6	0	not biallelic	NA	NA	NA	NA	NA	NA	NA	NA	NA	NA	NA	NA	NA	NA	NA	NA	NA	NA	NA	NA	NA	NA	NA
XYLT2	chr17	48423392	15121	3	1956	1499	3455	0.433864	47	36	16	99	0.161616	96	16	biallelic	NA	NA	NA	NA	NA	NA	NA	NA	NA	NA	NA	NA	NA	NA	NA	NA	NA	NA	NA	NA	NA	NA	NA
MRPL27	chr17	48445227	5336	4	76	200	276	0.724638	4	3	1	8	0.125	7	1	less than 2 iSNPs	NA	NA	NA	NA	NA	NA	NA	NA	NA	NA	NA	NA	NA	NA	NA	NA	NA	NA	NA	NA	NA	NA	NA
EME1	chr17	48450580	8241	2	564	258	822	0.313869	13	7	3	23	0.130435	18	3	biallelic	NA	NA	NA	NA	NA	NA	NA	NA	NA	NA	NA	NA	NA	NA	NA	NA	NA	NA	NA	NA	NA	NA	NA
LRRC59	chr17	48458593	16322	10	5502	4388	9890	0.44368	134	105	28	267	0.104869	92	21	biallelic	NA	NA	NA	NA	NA	NA	NA	NA	NA	NA	NA	NA	NA	NA	NA	NA	NA	NA	NA	NA	NA	NA	NA
MYCBPAP	chr17	48585744	23119	NA	NA	NA	NA	NA	NA	NA	NA	NA	NA	NA	NA	NA	1	50	6	56	0.107143	Maternal	0	0	1	1	1	1	1	1	less than 2 iSNPs	R	Maternal by Reads only	NA	NA	NA	NA	NA	NA
SPATA20	chr17	48624428	8786	2	41	26	67	0.38806	1	2	0	3	0	3	0	not biallelic	NA	NA	NA	NA	NA	NA	NA	NA	NA	NA	NA	NA	NA	NA	NA	NA	NA	NA	NA	NA	NA	NA	NA
ABCC3	chr17	48712217	56847	11	560	324	884	0.366516	11	10	3	24	0.125	15	3	biallelic	NA	NA	NA	NA	NA	NA	NA	NA	NA	NA	NA	NA	NA	NA	NA	NA	NA	1	0	1	1	1	Paternal
ANKRD40	chr17	48770550	14721	2	2330	2113	4443	0.47558	46	42	16	104	0.153846	101	16	biallelic	NA	NA	NA	NA	NA	NA	NA	NA	NA	NA	NA	NA	NA	NA	NA	NA	NA	NA	NA	NA	NA	NA	NA
LUC7L3	chr17	48796925	33148	10	655	616	1271	0.484658	15	17	3	35	0.0857143	29	2	biallelic	3	569	303	872	0.347477	biallelic	6	5	1	6	12	0.5	12	6	biallelic	R+S	biallelic by both methods	7	86	133	219	0.607306	biallelic
AK090674	chr17	48830416	3159	3	19	157	176	0.892045	1	4	1	6	0.166667	4	1	less than 2 iSNPs	NA	NA	NA	NA	NA	NA	NA	NA	NA	NA	NA	NA	NA	NA	NA	NA	NA	NA	NA	NA	NA	NA	NA
TOB1	chr17	48939586	4130	1	1968	1591	3559	0.447036	37	27	18	82	0.219512	82	18	biallelic	1	4926	6043	10969	0.550916	biallelic	4	4	8	12	16	0.75	16	12	biallelic	R+S	biallelic by both methods	1	84	87	171	0.508772	biallelic
TOB1-AS1	chr17	48944039	1694	NA	NA	NA	NA	NA	NA	NA	NA	NA	NA	NA	NA	NA	NA	NA	NA	NA	NA	NA	NA	NA	NA	NA	NA	NA	NA	NA	NA	NA	NA	1	4	10	14	0.714286	Paternal
SPAG9	chr17	49039534	158693	16	783	452	1235	0.365992	22	14	5	41	0.121951	30	4	biallelic	2	39	230	269	0.855019	biallelic	1	1	0	1	2	0.5	2	1	biallelic	R+S	biallelic by both methods	4	12	13	25	0.52	biallelic
NME1-NME2	chr17	49230896	18210	15	1641	1383	3024	0.457341	42	43	5	90	0.0555556	43	4	biallelic	6	883	1168	2051	0.569478	biallelic	5	14	4	18	23	0.782609	11	10	biallelic	R+S	biallelic by both methods	11	70	67	137	0.489051	biallelic
MBTD1	chr17	49254785	82643	37	1640	1452	3092	0.469599	49	35	8	92	0.0869565	40	6	biallelic	6	690	189	879	0.215017	biallelic	4	3	0	3	7	0.428571	5	3	biallelic	R+S	biallelic by both methods	18	80	49	129	0.379845	biallelic
UTP18	chr17	49337896	37397	14	1281	437	1718	0.254366	28	11	4	43	0.0930233	24	3	biallelic	2	93	48	141	0.340426	biallelic	3	2	0	2	5	0.4	3	2	biallelic	R+S	biallelic by both methods	6	49	34	83	0.409639	biallelic
TOM1L1	chr17	52978051	61278	27	1533	1429	2962	0.482444	41	31	8	80	0.1	41	7	biallelic	3	210	92	302	0.304636	biallelic	3	4	0	4	7	0.571429	4	2	biallelic	R+S	biallelic by both methods	4	37	30	67	0.447761	biallelic
COX11	chr17	53038479	7586	3	1350	607	1957	0.310169	36	17	5	58	0.0862069	56	5	biallelic	1	11	1	12	0.0833333	Maternal	1	0	0	0	1	0	1	0	less than 2 iSNPs	R	Maternal by Reads only	NA	NA	NA	NA	NA	NA
STXBP4	chr17	53046125	195325	41	2509	1831	4340	0.421889	58	41	12	111	0.108108	41	9	biallelic	1	32	0	32	0	Maternal	1	0	0	0	1	0	1	0	less than 2 iSNPs	R	Maternal by Reads only	6	15	16	31	0.516129	biallelic
MMD	chr17	53469973	29369	NA	NA	NA	NA	NA	NA	NA	NA	NA	NA	NA	NA	NA	1	1557	163	1720	0.0947674	biallelic	4	1	1	2	6	0.333333	6	2	biallelic	R+S	biallelic by both methods	3	70	112	182	0.615385	biallelic
ANKFN1	chr17	54230835	329173	1	0	17	17	1	0	1	0	1	0	1	0	not biallelic	NA	NA	NA	NA	NA	NA	NA	NA	NA	NA	NA	NA	NA	NA	NA	NA	NA	NA	NA	NA	NA	NA	NA
C17orf67	chr17	54869273	41984	NA	NA	NA	NA	NA	NA	NA	NA	NA	NA	NA	NA	NA	2	51	71	122	0.581967	biallelic	2	2	0	2	4	0.5	4	2	biallelic	R+S	biallelic by both methods	4	26	12	38	0.315789	biallelic
DGKE	chr17	54911459	34578	NA	NA	NA	NA	NA	NA	NA	NA	NA	NA	NA	NA	NA	10	2555	126	2681	0.0469974	biallelic	10	1	1	2	12	0.166667	4	2	biallelic	R+S	biallelic by both methods	20	147	102	249	0.409639	biallelic
TRIM25	chr17	54965269	26141	1	41	0	41	0	1	0	0	1	0	1	0	not biallelic	1	0	68	68	1	Paternal	0	1	0	1	1	1	1	1	less than 2 iSNPs	R	Paternal by Reads only	1	1	2	3	0.666667	Paternal
COIL	chr17	55015560	22852	NA	NA	NA	NA	NA	NA	NA	NA	NA	NA	NA	NA	NA	2	1958	483	2441	0.19787	biallelic	7	3	6	9	16	0.5625	14	8	biallelic	R+S	biallelic by both methods	2	97	101	198	0.510101	biallelic
TCONS_00025702	chr17	55148882	8102	NA	NA	NA	NA	NA	NA	NA	NA	NA	NA	NA	NA	NA	NA	NA	NA	NA	NA	NA	NA	NA	NA	NA	NA	NA	NA	NA	NA	NA	NA	3	41	19	60	0.316667	biallelic
TCONS_00025703	chr17	55148883	13486	NA	NA	NA	NA	NA	NA	NA	NA	NA	NA	NA	NA	NA	NA	NA	NA	NA	NA	NA	NA	NA	NA	NA	NA	NA	NA	NA	NA	NA	NA	1	1	7	8	0.875	Paternal
AKAP1	chr17	55162552	36159	4	938	588	1526	0.385321	22	15	5	42	0.119048	25	5	biallelic	4	232	194	426	0.455399	biallelic	3	5	1	6	9	0.666667	5	3	biallelic	R+S	biallelic by both methods	1	67	70	137	0.510949	biallelic
MSI2	chr17	55333930	423370	20	763	401	1164	0.344502	19	12	6	37	0.162162	19	5	biallelic	10	0	691	691	1	Paternal	0	10	0	10	10	1	4	4	Paternal	R+S	Paternal by both methods	10	16	23	39	0.589744	biallelic
MRPS23	chr17	55916286	11148	1	72	34	106	0.320755	2	1	0	3	0	3	0	not biallelic	3	2	2938	2940	0.99932	Paternal	0	3	0	3	3	1	1	1	Paternal	R+S	Paternal by both methods	2	18	14	32	0.4375	biallelic
CUEDC1	chr17	55938603	94082	7	326	205	531	0.386064	6	5	1	12	0.0833333	6	1	less than 2 iSNPs	NA	NA	NA	NA	NA	NA	NA	NA	NA	NA	NA	NA	NA	NA	NA	NA	NA	NA	NA	NA	NA	NA	NA
VEZF1	chr17	56048909	16707	3	357	317	674	0.470326	10	4	2	16	0.125	16	2	biallelic	NA	NA	NA	NA	NA	NA	NA	NA	NA	NA	NA	NA	NA	NA	NA	NA	NA	NA	NA	NA	NA	NA	NA
AK126318	chr17	56066404	5808	3	374	132	506	0.26087	10	2	1	13	0.0769231	9	1	less than 2 iSNPs	NA	NA	NA	NA	NA	NA	NA	NA	NA	NA	NA	NA	NA	NA	NA	NA	NA	NA	NA	NA	NA	NA	NA
SRSF1	chr17	56078279	6429	2	357	466	823	0.566221	7	7	3	17	0.176471	16	3	biallelic	NA	NA	NA	NA	NA	NA	NA	NA	NA	NA	NA	NA	NA	NA	NA	NA	NA	NA	NA	NA	NA	NA	NA
DYNLL2	chr17	56160779	6840	1	39	0	39	0	1	0	0	1	0	1	0	not biallelic	NA	NA	NA	NA	NA	NA	NA	NA	NA	NA	NA	NA	NA	NA	NA	NA	NA	NA	NA	NA	NA	NA	NA
MKS1	chr17	56282796	13871	1	69	64	133	0.481203	3	3	0	6	0	6	0	not biallelic	NA	NA	NA	NA	NA	NA	NA	NA	NA	NA	NA	NA	NA	NA	NA	NA	NA	NA	NA	NA	NA	NA	NA
BZRAP1-AS1	chr17	56402810	28279	NA	NA	NA	NA	NA	NA	NA	NA	NA	NA	NA	NA	NA	4	32	140	172	0.813953	biallelic	2	3	0	3	5	0.6	3	2	biallelic	R+S	biallelic by both methods	4	22	27	49	0.55102	biallelic
RNF43	chr17	56431037	63895	NA	NA	NA	NA	NA	NA	NA	NA	NA	NA	NA	NA	NA	1	1	58	59	0.983051	Paternal	0	1	0	1	1	1	1	1	less than 2 iSNPs	R	Paternal by Reads only	4	14	14	28	0.5	biallelic
HSF5	chr17	56497528	68232	3	21	0	21	0	3	0	0	3	0	1	0	not biallelic	NA	NA	NA	NA	NA	NA	NA	NA	NA	NA	NA	NA	NA	NA	NA	NA	NA	NA	NA	NA	NA	NA	NA
MTMR4	chr17	56566892	28360	3	111	8	119	0.0672269	4	1	0	5	0	4	0	not biallelic	1	151	39	190	0.205263	biallelic	1	1	0	1	2	0.5	2	1	biallelic	R+S	biallelic by both methods	1	7	26	33	0.787879	biallelic
TEX14	chr17	56634037	135380	8	1703	449	2152	0.208643	38	13	8	59	0.135593	19	7	biallelic	5	222	227	449	0.505568	biallelic	7	6	0	6	13	0.461538	6	2	biallelic	R+S	biallelic by both methods	4	53	56	109	0.513761	biallelic
RAD51C	chr17	56769962	41731	4	30	150	180	0.833333	1	4	0	5	0	4	0	not biallelic	6	801	1418	2219	0.639027	biallelic	9	4	4	8	17	0.470588	11	8	biallelic	R+S	biallelic by both methods	3	47	58	105	0.552381	biallelic
PPM1E	chr17	56833229	229312	5	34	68	102	0.666667	0	4	1	5	0.2	3	1	less than 2 iSNPs	NA	NA	NA	NA	NA	NA	NA	NA	NA	NA	NA	NA	NA	NA	NA	NA	NA	NA	NA	NA	NA	NA	NA
TRIM37	chr17	57059999	124268	17	888	732	1620	0.451852	26	21	3	50	0.06	36	2	biallelic	4	0	900	900	1	Paternal	0	6	0	6	6	1	5	5	Paternal	R+S	Paternal by both methods	5	32	29	61	0.47541	biallelic
BC017255	chr17	57183958	11672	1	0	48	48	1	0	1	0	1	0	1	0	not biallelic	NA	NA	NA	NA	NA	NA	NA	NA	NA	NA	NA	NA	NA	NA	NA	NA	NA	NA	NA	NA	NA	NA	NA
SKA2	chr17	57187307	45494	3	199	0	199	0	6	0	0	6	0	4	0	not biallelic	2	25	36	61	0.590164	biallelic	1	1	0	1	2	0.5	1	1	biallelic	R+S	biallelic by both methods	2	6	1	7	0.142857	Paternal
PRR11	chr17	57232859	51212	9	3448	2226	5674	0.392316	76	70	15	161	0.0931677	68	10	biallelic	6	4915	2615	7530	0.347278	biallelic	14	14	11	25	39	0.641026	15	8	biallelic	R+S	biallelic by both methods	6	261	279	540	0.516667	biallelic
SMG8	chr17	57287370	5242	1	257	134	391	0.342711	5	3	0	8	0	8	0	not biallelic	NA	NA	NA	NA	NA	NA	NA	NA	NA	NA	NA	NA	NA	NA	NA	NA	NA	1	10	10	20	0.5	biallelic
GDPD1	chr17	57297827	55504	1	0	28	28	1	0	1	0	1	0	1	0	not biallelic	NA	NA	NA	NA	NA	NA	NA	NA	NA	NA	NA	NA	NA	NA	NA	NA	NA	NA	NA	NA	NA	NA	NA
YPEL2	chr17	57409052	70044	5	119	19	138	0.137681	5	2	0	7	0	4	0	not biallelic	NA	NA	NA	NA	NA	NA	NA	NA	NA	NA	NA	NA	NA	NA	NA	NA	NA	NA	NA	NA	NA	NA	NA
CLTC	chr17	57697049	77269	2	293	27	320	0.084375	7	0	1	8	0.125	8	1	less than 2 iSNPs	11	5057	2931	7988	0.366925	biallelic	18	11	8	19	37	0.513514	21	15	biallelic	R+S	biallelic by both methods	11	1008	888	1896	0.468354	biallelic
PTRH2	chr17	57774666	10191	1	135	65	200	0.325	2	3	1	6	0.166667	6	1	less than 2 iSNPs	2	384	120	504	0.238095	biallelic	3	0	1	1	4	0.25	4	1	biallelic	R+S	biallelic by both methods	10	56	39	95	0.410526	biallelic
VMP1	chr17	57784862	133091	4	172	111	283	0.392226	5	5	0	10	0	9	0	not biallelic	6	512	689	1201	0.573689	biallelic	7	2	3	5	12	0.416667	8	5	biallelic	R+S	biallelic by both methods	7	27	27	54	0.5	biallelic
TUBD1	chr17	57936840	33467	2	7	27	34	0.794118	1	1	0	2	0	2	0	not biallelic	4	89	1804	1893	0.952985	biallelic	2	5	0	5	7	0.714286	5	4	biallelic	R+S	biallelic by both methods	3	32	33	65	0.507692	biallelic
RPS6KB1	chr17	57970406	57381	2	0	20	20	1	0	2	0	2	0	2	0	not biallelic	1	59	105	164	0.640244	biallelic	1	2	0	2	3	0.666667	3	2	biallelic	R+S	biallelic by both methods	3	32	24	56	0.428571	biallelic
RNFT1	chr17	58029722	12396	NA	NA	NA	NA	NA	NA	NA	NA	NA	NA	NA	NA	NA	5	26	244	270	0.903704	biallelic	1	4	0	4	5	0.8	2	1	biallelic	R+S	biallelic by both methods	1	1	0	1	0	Paternal
AK097658	chr17	58042456	31878	NA	NA	NA	NA	NA	NA	NA	NA	NA	NA	NA	NA	NA	NA	NA	NA	NA	NA	NA	NA	NA	NA	NA	NA	NA	NA	NA	NA	NA	NA	1	11	11	22	0.5	biallelic
HEATR6	chr17	58120551	35742	NA	NA	NA	NA	NA	NA	NA	NA	NA	NA	NA	NA	NA	1	46	0	46	0	Maternal	1	0	0	0	1	0	1	0	less than 2 iSNPs	R	Maternal by Reads only	2	6	2	8	0.25	Paternal
USP32	chr17	58254690	214897	4	110	98	208	0.471154	2	3	2	7	0.285714	7	2	biallelic	NA	NA	NA	NA	NA	NA	NA	NA	NA	NA	NA	NA	NA	NA	NA	NA	NA	NA	NA	NA	NA	NA	NA
APPBP2	chr17	58520519	83062	1	26	12	38	0.315789	1	1	0	2	0	2	0	not biallelic	NA	NA	NA	NA	NA	NA	NA	NA	NA	NA	NA	NA	NA	NA	NA	NA	NA	NA	NA	NA	NA	NA	NA
BCAS3	chr17	58755171	715029	15	292	165	457	0.36105	8	4	4	16	0.25	12	2	biallelic	NA	NA	NA	NA	NA	NA	NA	NA	NA	NA	NA	NA	NA	NA	NA	NA	NA	2	0	2	2	1	Paternal
TBX2	chr17	59477256	9572	6	559	226	785	0.287898	16	5	3	24	0.125	19	3	biallelic	NA	NA	NA	NA	NA	NA	NA	NA	NA	NA	NA	NA	NA	NA	NA	NA	NA	NA	NA	NA	NA	NA	NA
NACA2	chr17	59667793	771	NA	NA	NA	NA	NA	NA	NA	NA	NA	NA	NA	NA	NA	2	2	228	230	0.991304	Paternal	0	11	1	12	12	1	11	11	Paternal	R+S	Paternal by both methods	3	0	47	47	1	Paternal
BRIP1	chr17	59756546	184375	83	5655	4316	9971	0.432855	143	102	24	269	0.0892193	59	14	biallelic	13	285	935	1220	0.766393	biallelic	6	8	0	8	14	0.571429	4	3	biallelic	R+S	biallelic by both methods	9	21	28	49	0.571429	biallelic
INTS2	chr17	59942727	62651	7	865	528	1393	0.379038	17	17	5	39	0.128205	28	4	biallelic	1	12	0	12	0	Maternal	1	0	0	0	1	0	1	0	less than 2 iSNPs	R	Maternal by Reads only	1	2	0	2	0	Paternal
MED13	chr17	60019965	122679	25	1343	1184	2527	0.46854	31	33	8	72	0.111111	47	7	biallelic	1	23	0	23	0	Maternal	1	0	0	0	1	0	1	0	less than 2 iSNPs	R	Maternal by Reads only	2	6	0	6	0	Paternal
TLK2	chr17	60556385	136457	3	89	211	300	0.703333	3	6	1	10	0.1	10	1	less than 2 iSNPs	NA	NA	NA	NA	NA	NA	NA	NA	NA	NA	NA	NA	NA	NA	NA	NA	NA	NA	NA	NA	NA	NA	NA
43169	chr17	60778674	107032	1	0	16	16	1	0	1	0	1	0	1	0	not biallelic	NA	NA	NA	NA	NA	NA	NA	NA	NA	NA	NA	NA	NA	NA	NA	NA	NA	NA	NA	NA	NA	NA	NA
TANC2	chr17	61086897	418171	75	2799	1888	4687	0.402816	70	50	10	130	0.0769231	57	9	biallelic	NA	NA	NA	NA	NA	NA	NA	NA	NA	NA	NA	NA	NA	NA	NA	NA	NA	NA	NA	NA	NA	NA	NA
CYB561	chr17	61509664	13882	1	658	341	999	0.341341	15	7	4	26	0.153846	26	4	biallelic	NA	NA	NA	NA	NA	NA	NA	NA	NA	NA	NA	NA	NA	NA	NA	NA	NA	NA	NA	NA	NA	NA	NA
DCAF7	chr17	61627795	43848	3	334	331	665	0.497744	10	9	1	20	0.05	20	1	less than 2 iSNPs	1	52	0	52	0	Maternal	1	0	0	0	1	0	1	0	less than 2 iSNPs	R	Maternal by Reads only	1	9	5	14	0.357143	Maternal
MAP3K3	chr17	61699800	73871	1	0	67	67	1	0	1	0	1	0	1	0	not biallelic	NA	NA	NA	NA	NA	NA	NA	NA	NA	NA	NA	NA	NA	NA	NA	NA	NA	NA	NA	NA	NA	NA	NA
LOC729683	chr17	61777697	2349	1	69	40	109	0.366972	1	1	0	2	0	2	0	not biallelic	NA	NA	NA	NA	NA	NA	NA	NA	NA	NA	NA	NA	NA	NA	NA	NA	NA	1	18	10	28	0.357143	biallelic
STRADA	chr17	61780191	39140	21	856	676	1532	0.441253	21	18	3	42	0.0714286	27	3	biallelic	4	273	109	382	0.28534	biallelic	2	3	1	4	6	0.666667	5	4	biallelic	R+S	biallelic by both methods	3	8	18	26	0.692308	biallelic
CCDC47	chr17	61822609	28480	10	772	1029	1801	0.571349	21	25	6	52	0.115385	42	6	biallelic	2	830	238	1068	0.222846	biallelic	6	4	0	4	10	0.4	10	4	biallelic	R+S	biallelic by both methods	2	71	87	158	0.550633	biallelic
DDX42	chr17	61851566	45112	10	4071	2582	6653	0.388096	91	68	24	183	0.131148	64	15	biallelic	4	331	1517	1848	0.820887	biallelic	2	14	0	14	16	0.875	6	5	biallelic	R+S	biallelic by both methods	7	620	602	1222	0.492635	biallelic
FTSJ3	chr17	61896792	8240	7	970	626	1596	0.392231	20	19	5	44	0.113636	36	5	biallelic	3	1386	756	2142	0.352941	biallelic	10	9	4	13	23	0.565217	13	6	biallelic	R+S	biallelic by both methods	3	72	36	108	0.333333	biallelic
PSMC5	chr17	61904769	4619	4	2207	1381	3588	0.384894	48	35	13	96	0.135417	93	13	biallelic	1	2844	2870	5714	0.502275	biallelic	2	3	11	14	16	0.875	16	14	biallelic	R+S	biallelic by both methods	1	175	179	354	0.50565	biallelic
SMARCD2	chr17	61909440	10912	2	281	540	821	0.657734	3	13	3	19	0.157895	19	3	biallelic	1	2	559	561	0.996435	Paternal	0	8	0	8	8	1	8	8	Paternal	R+S	Paternal by both methods	1	41	55	96	0.572917	biallelic
TCAM1P	chr17	61934375	7365	6	211	2	213	0.00938967	6	0	0	6	0	1	0	not biallelic	NA	NA	NA	NA	NA	NA	NA	NA	NA	NA	NA	NA	NA	NA	NA	NA	NA	NA	NA	NA	NA	NA	NA
ERN1	chr17	62120389	87114	NA	NA	NA	NA	NA	NA	NA	NA	NA	NA	NA	NA	NA	1	0	36	36	1	Paternal	0	2	0	2	2	1	2	2	Paternal	R+S	Paternal by both methods	1	4	8	12	0.666667	Paternal
TEX2	chr17	62224794	115860	19	262	376	638	0.589342	11	14	0	25	0	12	0	not biallelic	NA	NA	NA	NA	NA	NA	NA	NA	NA	NA	NA	NA	NA	NA	NA	NA	NA	NA	NA	NA	NA	NA	NA
PECAM1	chr17	62396776	10308	1	0	12	12	1	0	1	0	1	0	1	0	not biallelic	4	408	191	599	0.318865	biallelic	5	7	0	7	12	0.583333	4	2	biallelic	R+S	biallelic by both methods	5	24	30	54	0.555556	biallelic
POLG2	chr17	62473901	19284	11	321	631	952	0.662815	6	17	2	25	0.08	19	2	biallelic	NA	NA	NA	NA	NA	NA	NA	NA	NA	NA	NA	NA	NA	NA	NA	NA	NA	1	2	0	2	0	Paternal
DDX5	chr17	62494373	8112	1	25	75	100	0.75	1	1	1	3	0.333333	3	1	less than 2 iSNPs	1	522	0	522	0	Maternal	7	0	0	0	7	0	7	0	Maternal	R+S	Maternal by both methods	NA	NA	NA	NA	NA	NA
CEP95	chr17	62503157	30906	13	1015	819	1834	0.446565	23	18	6	47	0.12766	28	6	biallelic	NA	NA	NA	NA	NA	NA	NA	NA	NA	NA	NA	NA	NA	NA	NA	NA	NA	NA	NA	NA	NA	NA	NA
SMURF2	chr17	62540734	117653	24	5943	4654	10597	0.439181	144	129	26	299	0.0869565	79	17	biallelic	NA	NA	NA	NA	NA	NA	NA	NA	NA	NA	NA	NA	NA	NA	NA	NA	NA	NA	NA	NA	NA	NA	NA
PLEKHM1P	chr17	62780958	52345	1	14	0	14	0	1	0	0	1	0	1	0	not biallelic	NA	NA	NA	NA	NA	NA	NA	NA	NA	NA	NA	NA	NA	NA	NA	NA	NA	NA	NA	NA	NA	NA	NA
TCONS_l2_00010917	chr17	62926708	28341	3	13.2678	13.2678	26.5356	0.5	13	10	5	28	0.178571	25	5	biallelic	NA	NA	NA	NA	NA	NA	NA	NA	NA	NA	NA	NA	NA	NA	NA	NA	NA	NA	NA	NA	NA	NA	NA
AMZ2P1	chr17	62962667	9037	1	13	28	41	0.682927	1	0	1	2	0.5	2	1	less than 2 iSNPs	NA	NA	NA	NA	NA	NA	NA	NA	NA	NA	NA	NA	NA	NA	NA	NA	NA	NA	NA	NA	NA	NA	NA
GNA13	chr17	63005406	47515	2	143	47	190	0.247368	3	2	1	6	0.166667	6	1	less than 2 iSNPs	NA	NA	NA	NA	NA	NA	NA	NA	NA	NA	NA	NA	NA	NA	NA	NA	NA	NA	NA	NA	NA	NA	NA
TCONS_00025460	chr17	63096773	12175	1	4.0005	4.0005	8.001	0.5	5	4	0	9	0	9	0	not biallelic	NA	NA	NA	NA	NA	NA	NA	NA	NA	NA	NA	NA	NA	NA	NA	NA	NA	NA	NA	NA	NA	NA	NA
TCONS_00025461	chr17	63096941	12471	1	4.53373	4.53373	9.06747	0.5	4	4	1	9	0.111111	9	1	less than 2 iSNPs	NA	NA	NA	NA	NA	NA	NA	NA	NA	NA	NA	NA	NA	NA	NA	NA	NA	NA	NA	NA	NA	NA	NA
AXIN2	chr17	63524682	33059	NA	NA	NA	NA	NA	NA	NA	NA	NA	NA	NA	NA	NA	NA	NA	NA	NA	NA	NA	NA	NA	NA	NA	NA	NA	NA	NA	NA	NA	NA	1	1	0	1	0	Paternal
CEP112	chr17	63631657	556331	116	2890	1370	4260	0.321596	96	56	8	160	0.05	31	4	biallelic	1	0	8	8	1	Paternal	0	1	0	1	1	1	1	1	less than 2 iSNPs	R	Paternal by Reads only	NA	NA	NA	NA	NA	NA
PRKCA	chr17	64298925	507938	164	12931	7887	20818	0.378855	328	219	53	600	0.0883333	87	26	biallelic	2	0	101	101	1	Paternal	0	2	0	2	2	1	1	1	Paternal	R+S	Paternal by both methods	NA	NA	NA	NA	NA	NA
HELZ	chr17	65066553	174767	27	2251	1410	3661	0.385141	54	34	11	99	0.111111	45	9	biallelic	NA	NA	NA	NA	NA	NA	NA	NA	NA	NA	NA	NA	NA	NA	NA	NA	NA	NA	NA	NA	NA	NA	NA
PSMD12	chr17	65336618	26104	7	937	717	1654	0.433495	20	17	3	40	0.075	27	3	biallelic	1	13	15	28	0.535714	biallelic	1	1	0	1	2	0.5	2	1	biallelic	R+S	biallelic by both methods	NA	NA	NA	NA	NA	NA
PITPNC1	chr17	65373396	319984	17	358	415	773	0.536869	12	10	1	23	0.0434783	11	1	less than 2 iSNPs	18	784	1826	2610	0.699617	biallelic	3	18	0	18	21	0.857143	9	7	biallelic	R+S	biallelic by both methods	14	42	43	85	0.505882	biallelic
BPTF	chr17	65821779	158716	7	387	181	568	0.318662	12	7	1	20	0.05	17	1	less than 2 iSNPs	1	202	1459	1661	0.878387	biallelic	3	1	0	1	4	0.25	4	1	biallelic	R+S	biallelic by both methods	1	34	31	65	0.476923	biallelic
C17orf58	chr17	65987216	2550	5	2389	934	3323	0.281071	63	27	7	97	0.0721649	22	5	biallelic	NA	NA	NA	NA	NA	NA	NA	NA	NA	NA	NA	NA	NA	NA	NA	NA	NA	NA	NA	NA	NA	NA	NA
KPNA2	chr17	66031847	11124	13	5480	3008	8488	0.354383	121	77	29	227	0.127753	97	23	biallelic	NA	NA	NA	NA	NA	NA	NA	NA	NA	NA	NA	NA	NA	NA	NA	NA	NA	NA	NA	NA	NA	NA	NA
LINC00674	chr17	66097695	34376	22	1225	829	2054	0.403603	31	24	3	58	0.0517241	28	3	biallelic	NA	NA	NA	NA	NA	NA	NA	NA	NA	NA	NA	NA	NA	NA	NA	NA	NA	NA	NA	NA	NA	NA	NA
AMZ2	chr17	66244144	9162	NA	NA	NA	NA	NA	NA	NA	NA	NA	NA	NA	NA	NA	1	1784	1153	2937	0.392577	biallelic	4	4	8	12	16	0.75	16	12	biallelic	R+S	biallelic by both methods	2	253	195	448	0.435268	biallelic
ARSG	chr17	66255322	161679	3	115	174	289	0.602076	4	4	1	9	0.111111	5	1	less than 2 iSNPs	4	1153	0	1153	0	Maternal	4	0	0	0	4	0	2	0	Maternal	R+S	Maternal by both methods	2	3	5	8	0.625	Paternal
WIPI1	chr17	66417421	36233	10	295	282	577	0.488735	10	9	0	19	0	12	0	not biallelic	2	705	540	1245	0.433735	biallelic	2	2	0	2	4	0.5	3	2	biallelic	R+S	biallelic by both methods	1	10	6	16	0.375	Maternal
PRKAR1A	chr17	66507920	21651	7	3082	1390	4472	0.310823	71	33	13	117	0.111111	98	13	biallelic	1	326	138	464	0.297414	biallelic	3	2	0	2	5	0.4	5	2	biallelic	R+S	biallelic by both methods	1	94	81	175	0.462857	biallelic
FAM20A	chr17	66531256	65840	1	51	0	51	0	1	0	0	1	0	1	0	not biallelic	NA	NA	NA	NA	NA	NA	NA	NA	NA	NA	NA	NA	NA	NA	NA	NA	NA	NA	NA	NA	NA	NA	NA
ABCA8	chr17	66863430	88104	7	108	128	236	0.542373	5	3	1	9	0.111111	6	1	less than 2 iSNPs	NA	NA	NA	NA	NA	NA	NA	NA	NA	NA	NA	NA	NA	NA	NA	NA	NA	NA	NA	NA	NA	NA	NA
ABCA6	chr17	67074846	63170	7	81	56	137	0.408759	5	2	0	7	0	1	0	not biallelic	NA	NA	NA	NA	NA	NA	NA	NA	NA	NA	NA	NA	NA	NA	NA	NA	NA	2	18	15	33	0.454545	biallelic
ABCA10	chr17	67144147	96810	1	0	19	19	1	0	1	0	1	0	1	0	not biallelic	1	59	123	182	0.675824	biallelic	0	0	1	1	1	1	1	1	less than 2 iSNPs	R	biallelic by Reads only	NA	NA	NA	NA	NA	NA
ABCA5	chr17	67240575	82749	19	648	673	1321	0.509463	17	16	7	40	0.175	23	4	biallelic	4	896	51	947	0.0538543	biallelic	3	1	0	1	4	0.25	3	1	biallelic	R+S	biallelic by both methods	7	38	41	79	0.518987	biallelic
MAP2K6	chr17	67410837	127634	12	84	113	197	0.573604	5	7	0	12	0	3	0	not biallelic	NA	NA	NA	NA	NA	NA	NA	NA	NA	NA	NA	NA	NA	NA	NA	NA	NA	5	7	15	22	0.681818	biallelic
BC039327	chr17	69093914	104405	1	0	35	35	1	0	1	0	1	0	1	0	not biallelic	NA	NA	NA	NA	NA	NA	NA	NA	NA	NA	NA	NA	NA	NA	NA	NA	NA	NA	NA	NA	NA	NA	NA
D43770	chr17	70026956	8867	NA	NA	NA	NA	NA	NA	NA	NA	NA	NA	NA	NA	NA	4	0	613	613	1	Paternal	0	8	0	8	8	1	3	3	Paternal	R+S	Paternal by both methods	8	14	173	187	0.925134	biallelic
LINC00673	chr17	70399462	189482	14	385	148	533	0.277674	10	6	0	16	0	11	0	not biallelic	1	9	0	9	0	Maternal	1	0	0	0	1	0	1	0	less than 2 iSNPs	R	Maternal by Reads only	1	7	0	7	0	Maternal
SLC39A11	chr17	70642084	446770	29	1131	799	1930	0.41399	33	24	4	61	0.0655738	41	3	biallelic	10	5234	4561	9795	0.465646	biallelic	12	14	10	24	36	0.666667	12	7	biallelic	R+S	biallelic by both methods	5	109	115	224	0.513393	biallelic
SSTR2	chr17	71161159	6904	1	0	12	12	1	0	1	0	1	0	1	0	not biallelic	1	0	279	279	1	Paternal	0	1	0	1	1	1	1	1	less than 2 iSNPs	R	Paternal by Reads only	1	6	8	14	0.571429	Paternal
COG1	chr17	71189172	15474	5	375	629	1004	0.626494	8	14	4	26	0.153846	10	3	biallelic	NA	NA	NA	NA	NA	NA	NA	NA	NA	NA	NA	NA	NA	NA	NA	NA	NA	NA	NA	NA	NA	NA	NA
FAM104A	chr17	71203491	25043	14	2192	1188	3380	0.351479	48	33	6	87	0.0689655	47	5	biallelic	NA	NA	NA	NA	NA	NA	NA	NA	NA	NA	NA	NA	NA	NA	NA	NA	NA	NA	NA	NA	NA	NA	NA
C17orf80	chr17	71228775	16321	6	1145	1370	2515	0.544732	26	29	7	62	0.112903	17	5	biallelic	NA	NA	NA	NA	NA	NA	NA	NA	NA	NA	NA	NA	NA	NA	NA	NA	NA	NA	NA	NA	NA	NA	NA
CDC42EP4	chr17	71279762	28382	8	1791	2000	3791	0.527565	37	50	11	98	0.112245	27	7	biallelic	1	143	0	143	0	Maternal	1	0	0	0	1	0	1	0	less than 2 iSNPs	R	Maternal by Reads only	NA	NA	NA	NA	NA	NA
CD300A	chr17	72462521	18417	NA	NA	NA	NA	NA	NA	NA	NA	NA	NA	NA	NA	NA	2	437	2	439	0.00455581	Maternal	10	0	1	1	11	0.0909091	7	1	biallelic	R+S	Maternal by both methods	2	16	10	26	0.384615	biallelic
SLC9A3R1	chr17	72744750	20750	1	498	408	906	0.450331	11	10	3	24	0.125	24	3	biallelic	NA	NA	NA	NA	NA	NA	NA	NA	NA	NA	NA	NA	NA	NA	NA	NA	NA	NA	NA	NA	NA	NA	NA
NAT9	chr17	72766685	5786	1	182	162	344	0.47093	3	5	2	10	0.2	10	2	biallelic	NA	NA	NA	NA	NA	NA	NA	NA	NA	NA	NA	NA	NA	NA	NA	NA	NA	NA	NA	NA	NA	NA	NA
TMEM104	chr17	72772621	63302	7	252	274	526	0.520913	7	8	4	19	0.210526	17	4	biallelic	1	62	0	62	0	Maternal	1	0	0	0	1	0	1	0	less than 2 iSNPs	R	Maternal by Reads only	NA	NA	NA	NA	NA	NA
ICT1	chr17	73008779	8578	2	1423	981	2404	0.40807	30	27	7	64	0.109375	62	6	biallelic	NA	NA	NA	NA	NA	NA	NA	NA	NA	NA	NA	NA	NA	NA	NA	NA	NA	NA	NA	NA	NA	NA	NA
ATP5H	chr17	73034954	8121	1	0	48	48	1	0	1	0	1	0	1	0	not biallelic	NA	NA	NA	NA	NA	NA	NA	NA	NA	NA	NA	NA	NA	NA	NA	NA	NA	NA	NA	NA	NA	NA	NA
KCTD2	chr17	73043278	18704	2	107	109	216	0.50463	3	4	1	8	0.125	7	1	less than 2 iSNPs	NA	NA	NA	NA	NA	NA	NA	NA	NA	NA	NA	NA	NA	NA	NA	NA	NA	NA	NA	NA	NA	NA	NA
SLC16A5	chr17	73083821	18435	2	57	30	87	0.344828	1	1	0	2	0	2	0	not biallelic	NA	NA	NA	NA	NA	NA	NA	NA	NA	NA	NA	NA	NA	NA	NA	NA	NA	NA	NA	NA	NA	NA	NA
ARMC7	chr17	73106081	20280	1	29	0	29	0	1	0	0	1	0	1	0	not biallelic	NA	NA	NA	NA	NA	NA	NA	NA	NA	NA	NA	NA	NA	NA	NA	NA	NA	1	1	0	1	0	Paternal
SUMO2	chr17	73163824	15275	3	8	104	112	0.928571	0	5	1	6	0.166667	5	1	less than 2 iSNPs	NA	NA	NA	NA	NA	NA	NA	NA	NA	NA	NA	NA	NA	NA	NA	NA	NA	NA	NA	NA	NA	NA	NA
NUP85	chr17	73201596	30259	NA	NA	NA	NA	NA	NA	NA	NA	NA	NA	NA	NA	NA	NA	NA	NA	NA	NA	NA	NA	NA	NA	NA	NA	NA	NA	NA	NA	NA	NA	1	1	0	1	0	Paternal
GGA3	chr17	73232693	25015	1	32	0	32	0	1	0	0	1	0	1	0	not biallelic	NA	NA	NA	NA	NA	NA	NA	NA	NA	NA	NA	NA	NA	NA	NA	NA	NA	NA	NA	NA	NA	NA	NA
MRPS7	chr17	73257748	4710	1	36	0	36	0	2	0	0	2	0	2	0	not biallelic	NA	NA	NA	NA	NA	NA	NA	NA	NA	NA	NA	NA	NA	NA	NA	NA	NA	NA	NA	NA	NA	NA	NA
MIF4GD	chr17	73262309	5003	1	18	0	18	0	1	0	0	1	0	1	0	not biallelic	NA	NA	NA	NA	NA	NA	NA	NA	NA	NA	NA	NA	NA	NA	NA	NA	NA	NA	NA	NA	NA	NA	NA
SLC25A19	chr17	73269060	16471	1	214	327	541	0.604436	4	11	1	16	0.0625	16	1	less than 2 iSNPs	NA	NA	NA	NA	NA	NA	NA	NA	NA	NA	NA	NA	NA	NA	NA	NA	NA	NA	NA	NA	NA	NA	NA
GRB2	chr17	73314156	87635	37	3611	2695	6306	0.427371	96	77	8	181	0.0441989	92	7	biallelic	7	577	157	734	0.213896	biallelic	8	2	3	5	13	0.384615	10	4	biallelic	R+S	biallelic by both methods	3	61	48	109	0.440367	biallelic
KIAA0195	chr17	73452663	43871	NA	NA	NA	NA	NA	NA	NA	NA	NA	NA	NA	NA	NA	1	43	35	78	0.448718	biallelic	1	1	0	1	2	0.5	2	1	biallelic	R+S	biallelic by both methods	1	2	2	4	0.5	Paternal
TSEN54	chr17	73512608	8213	NA	NA	NA	NA	NA	NA	NA	NA	NA	NA	NA	NA	NA	NA	NA	NA	NA	NA	NA	NA	NA	NA	NA	NA	NA	NA	NA	NA	NA	NA	2	17	20	37	0.540541	biallelic
LLGL2	chr17	73521782	49509	NA	NA	NA	NA	NA	NA	NA	NA	NA	NA	NA	NA	NA	1	0	27	27	1	Paternal	0	1	0	1	1	1	1	1	less than 2 iSNPs	R	Paternal by Reads only	NA	NA	NA	NA	NA	NA
MYO15B	chr17	73584138	27828	NA	NA	NA	NA	NA	NA	NA	NA	NA	NA	NA	NA	NA	NA	NA	NA	NA	NA	NA	NA	NA	NA	NA	NA	NA	NA	NA	NA	NA	NA	3	0	4	4	1	Paternal
RECQL5	chr17	73622924	40346	NA	NA	NA	NA	NA	NA	NA	NA	NA	NA	NA	NA	NA	NA	NA	NA	NA	NA	NA	NA	NA	NA	NA	NA	NA	NA	NA	NA	NA	NA	1	9	1	10	0.1	Maternal
SAP30BP	chr17	73663398	40742	4	140	196	336	0.583333	4	5	0	9	0	7	0	not biallelic	1	285	485	770	0.62987	biallelic	3	2	3	5	8	0.625	8	5	biallelic	R+S	biallelic by both methods	1	57	61	118	0.516949	biallelic
ITGB4	chr17	73717515	36385	1	0	7	7	1	0	1	0	1	0	1	0	not biallelic	1	0	21	21	1	Paternal	0	1	0	1	1	1	1	1	less than 2 iSNPs	R	Paternal by Reads only	NA	NA	NA	NA	NA	NA
H3F3B	chr17	73772514	3347	1	232	499	731	0.682627	7	11	3	21	0.142857	21	3	biallelic	2	4378	6516	10894	0.598127	biallelic	1	10	15	25	26	0.961538	22	21	biallelic	R+S	biallelic by both methods	2	1152	1104	2256	0.489362	biallelic
UNK	chr17	73780919	40968	9	421	107	528	0.202652	13	3	2	18	0.111111	14	2	biallelic	NA	NA	NA	NA	NA	NA	NA	NA	NA	NA	NA	NA	NA	NA	NA	NA	NA	NA	NA	NA	NA	NA	NA
WBP2	chr17	73841779	9723	3	2071	1120	3191	0.350987	46	32	10	88	0.113636	53	7	biallelic	NA	NA	NA	NA	NA	NA	NA	NA	NA	NA	NA	NA	NA	NA	NA	NA	NA	NA	NA	NA	NA	NA	NA
TRIM65	chr17	73885040	8045	2	24	14	38	0.368421	1	1	0	2	0	1	0	not biallelic	NA	NA	NA	NA	NA	NA	NA	NA	NA	NA	NA	NA	NA	NA	NA	NA	NA	NA	NA	NA	NA	NA	NA
MRPL38	chr17	73894723	6459	1	1252	557	1809	0.307905	26	15	2	43	0.0465116	43	2	biallelic	NA	NA	NA	NA	NA	NA	NA	NA	NA	NA	NA	NA	NA	NA	NA	NA	NA	NA	NA	NA	NA	NA	NA
FBF1	chr17	73905654	31466	3	1	42	43	0.976744	0	3	0	3	0	2	0	not biallelic	NA	NA	NA	NA	NA	NA	NA	NA	NA	NA	NA	NA	NA	NA	NA	NA	NA	NA	NA	NA	NA	NA	NA
ACOX1	chr17	73937588	37928	12	2329	1560	3889	0.401131	53	41	15	109	0.137615	48	9	biallelic	NA	NA	NA	NA	NA	NA	NA	NA	NA	NA	NA	NA	NA	NA	NA	NA	NA	NA	NA	NA	NA	NA	NA
SRP68	chr17	74034855	33753	5	381	480	861	0.557491	11	12	4	27	0.148148	26	3	biallelic	2	521	187	708	0.264124	biallelic	6	3	0	3	9	0.333333	7	3	biallelic	R+S	biallelic by both methods	2	50	56	106	0.528302	biallelic
EXOC7	chr17	74077085	22784	NA	NA	NA	NA	NA	NA	NA	NA	NA	NA	NA	NA	NA	NA	NA	NA	NA	NA	NA	NA	NA	NA	NA	NA	NA	NA	NA	NA	NA	NA	1	1	0	1	0	Paternal
RNF157	chr17	74138533	97858	NA	NA	NA	NA	NA	NA	NA	NA	NA	NA	NA	NA	NA	NA	NA	NA	NA	NA	NA	NA	NA	NA	NA	NA	NA	NA	NA	NA	NA	NA	1	5	0	5	0	Paternal
UBALD2	chr17	74261285	6095	1	75	0	75	0	1	0	0	1	0	1	0	not biallelic	1	124	47	171	0.274854	biallelic	3	0	3	3	6	0.5	6	3	biallelic	R+S	biallelic by both methods	1	37	40	77	0.519481	biallelic
QRICH2	chr17	74270129	33633	NA	NA	NA	NA	NA	NA	NA	NA	NA	NA	NA	NA	NA	1	25	1	26	0.0384615	Maternal	1	0	0	0	1	0	1	0	less than 2 iSNPs	R	Maternal by Reads only	1	0	1	1	1	Paternal
PRPSAP1	chr17	74306867	43364	2	7	8	15	0.533333	1	1	0	2	0	2	0	not biallelic	3	145	87	232	0.375	biallelic	2	1	0	1	3	0.333333	2	1	biallelic	R+S	biallelic by both methods	3	36	18	54	0.333333	biallelic
UBE2O	chr17	74385612	63677	8	220	144	364	0.395604	7	6	0	13	0	12	0	not biallelic	NA	NA	NA	NA	NA	NA	NA	NA	NA	NA	NA	NA	NA	NA	NA	NA	NA	NA	NA	NA	NA	NA	NA
RHBDF2	chr17	74466974	30536	3	290	204	494	0.412955	7	5	1	13	0.0769231	13	1	less than 2 iSNPs	NA	NA	NA	NA	NA	NA	NA	NA	NA	NA	NA	NA	NA	NA	NA	NA	NA	NA	NA	NA	NA	NA	NA
SNHG16	chr17	74553859	7572	15	14803	9562	24365	0.392448	353	239	68	660	0.10303	100	38	biallelic	1	3314	5885	9199	0.639743	biallelic	3	4	11	15	18	0.833333	18	15	biallelic	R+S	biallelic by both methods	4	331	308	639	0.482003	biallelic
ST6GALNAC2	chr17	74561460	20686	NA	NA	NA	NA	NA	NA	NA	NA	NA	NA	NA	NA	NA	NA	NA	NA	NA	NA	NA	NA	NA	NA	NA	NA	NA	NA	NA	NA	NA	NA	1	1	0	1	0	Paternal
MXRA7	chr17	74671808	35249	9	2533	1771	4304	0.411478	64	52	10	126	0.0793651	78	9	biallelic	NA	NA	NA	NA	NA	NA	NA	NA	NA	NA	NA	NA	NA	NA	NA	NA	NA	NA	NA	NA	NA	NA	NA
JMJD6	chr17	74708913	13969	4	142	163	305	0.534426	4	4	2	10	0.2	8	2	biallelic	NA	NA	NA	NA	NA	NA	NA	NA	NA	NA	NA	NA	NA	NA	NA	NA	NA	NA	NA	NA	NA	NA	NA
SRSF2	chr17	74730196	3298	NA	NA	NA	NA	NA	NA	NA	NA	NA	NA	NA	NA	NA	1	0	12	12	1	Paternal	0	1	0	1	1	1	1	1	less than 2 iSNPs	R	Paternal by Reads only	NA	NA	NA	NA	NA	NA
MFSD11	chr17	74733582	41755	NA	NA	NA	NA	NA	NA	NA	NA	NA	NA	NA	NA	NA	1	70	0	70	0	Maternal	2	0	0	0	2	0	2	0	Maternal	R+S	Maternal by both methods	NA	NA	NA	NA	NA	NA
TCONS_00025497	chr17	74788574	11303	2	1.97674	1.97674	3.95349	0.5	0	2	0	2	0	2	0	not biallelic	NA	NA	NA	NA	NA	NA	NA	NA	NA	NA	NA	NA	NA	NA	NA	NA	NA	NA	NA	NA	NA	NA	NA
MGAT5B	chr17	74864797	81675	10	439	131	570	0.229825	7	5	0	12	0	6	0	not biallelic	NA	NA	NA	NA	NA	NA	NA	NA	NA	NA	NA	NA	NA	NA	NA	NA	NA	NA	NA	NA	NA	NA	NA
SEC14L1	chr17	75137004	76178	10	455	204	659	0.30956	9	5	2	16	0.125	12	2	biallelic	1	2	7	9	0.777778	Paternal	0	1	0	1	1	1	1	1	less than 2 iSNPs	R	Paternal by Reads only	NA	NA	NA	NA	NA	NA
TCONS_00025500	chr17	75249855	16743	6	6	6	12	0.5	0	6	0	6	0	3	0	not biallelic	NA	NA	NA	NA	NA	NA	NA	NA	NA	NA	NA	NA	NA	NA	NA	NA	NA	NA	NA	NA	NA	NA	NA
43352	chr17	75277491	219188	10	472	311	783	0.39719	12	10	3	25	0.12	22	3	biallelic	8	537	220	757	0.290621	biallelic	6	4	3	7	13	0.538462	7	4	biallelic	R+S	biallelic by both methods	6	75	65	140	0.464286	biallelic
TNRC6C	chr17	76000317	104600	4	117	322	439	0.733485	3	6	1	10	0.1	7	1	less than 2 iSNPs	1	0	85	85	1	Paternal	0	1	0	1	1	1	1	1	less than 2 iSNPs	R	Paternal by Reads only	NA	NA	NA	NA	NA	NA
TMC6	chr17	76108998	15864	NA	NA	NA	NA	NA	NA	NA	NA	NA	NA	NA	NA	NA	1	0	11	11	1	Paternal	0	1	0	1	1	1	1	1	less than 2 iSNPs	R	Paternal by Reads only	2	10	7	17	0.411765	biallelic
C17orf99	chr17	76142433	19932	1	0	11	11	1	0	1	0	1	0	1	0	not biallelic	NA	NA	NA	NA	NA	NA	NA	NA	NA	NA	NA	NA	NA	NA	NA	NA	NA	4	5	16	21	0.761905	Paternal
SYNGR2	chr17	76164670	4340	NA	NA	NA	NA	NA	NA	NA	NA	NA	NA	NA	NA	NA	1	424	196	620	0.316129	biallelic	4	1	5	6	10	0.6	10	6	biallelic	R+S	biallelic by both methods	1	28	38	66	0.575758	biallelic
TK1	chr17	76170159	13127	6	1757	1754	3511	0.499573	36	47	6	89	0.0674157	81	6	biallelic	3	1193	930	2123	0.438059	biallelic	7	6	5	11	18	0.611111	10	6	biallelic	R+S	biallelic by both methods	3	66	120	186	0.645161	biallelic
AFMID	chr17	76183397	20386	4	336	305	641	0.475819	12	10	1	23	0.0434783	9	1	less than 2 iSNPs	NA	NA	NA	NA	NA	NA	NA	NA	NA	NA	NA	NA	NA	NA	NA	NA	NA	NA	NA	NA	NA	NA	NA
BIRC5	chr17	76210276	11441	4	3923	2033	5956	0.341336	87	67	14	168	0.0833333	69	10	biallelic	6	3457	1266	4723	0.26805	biallelic	26	9	11	20	46	0.434783	15	10	biallelic	R+S	biallelic by both methods	6	158	133	291	0.457045	biallelic
PGS1	chr17	76374734	45906	6	263	52	315	0.165079	9	2	0	11	0	11	0	not biallelic	2	44	112	156	0.717949	biallelic	1	2	0	2	3	0.666667	3	2	biallelic	R+S	biallelic by both methods	5	15	17	32	0.53125	biallelic
DNAH17	chr17	76419777	153700	NA	NA	NA	NA	NA	NA	NA	NA	NA	NA	NA	NA	NA	1	7	0	7	0	Maternal	1	0	0	0	1	0	1	0	less than 2 iSNPs	R	Maternal by Reads only	1	0	2	2	1	Paternal
CYTH1	chr17	76670129	108248	15	790	588	1378	0.426705	21	19	1	41	0.0243902	22	1	less than 2 iSNPs	3	20	256	276	0.927536	biallelic	1	3	0	3	4	0.75	3	3	biallelic	R+S	biallelic by both methods	12	49	70	119	0.588235	biallelic
USP36	chr17	76792398	44572	12	676	656	1332	0.492492	19	21	2	42	0.047619	22	2	biallelic	6	1	94	95	0.989474	Paternal	0	6	0	6	6	1	2	2	Paternal	R+S	Paternal by both methods	6	24	6	30	0.2	Maternal
TIMP2	chr17	76849058	72415	2	140	68	208	0.326923	3	3	0	6	0	6	0	not biallelic	1	24	0	24	0	Maternal	1	0	0	0	1	0	1	0	less than 2 iSNPs	R	Maternal by Reads only	NA	NA	NA	NA	NA	NA
TCONS_00025519	chr17	76982942	4552	1	0.0003	0.0003	0.0006	0.5	3	0	0	3	0	3	0	not biallelic	NA	NA	NA	NA	NA	NA	NA	NA	NA	NA	NA	NA	NA	NA	NA	NA	NA	NA	NA	NA	NA	NA	NA
CANT1	chr17	76987797	18103	2	316	480	796	0.603015	8	15	4	27	0.148148	17	3	biallelic	NA	NA	NA	NA	NA	NA	NA	NA	NA	NA	NA	NA	NA	NA	NA	NA	NA	NA	NA	NA	NA	NA	NA
C1QTNF1	chr17	77020157	25714	6	2	209	211	0.990521	0	7	0	7	0	4	0	not biallelic	NA	NA	NA	NA	NA	NA	NA	NA	NA	NA	NA	NA	NA	NA	NA	NA	NA	NA	NA	NA	NA	NA	NA
ENGASE	chr17	77071018	13668	1	0	11	11	1	0	1	0	1	0	1	0	not biallelic	2	7	24	31	0.774194	biallelic	0	0	2	2	2	1	1	1	Paternal	R+S	biallelic by both methods	NA	NA	NA	NA	NA	NA
CBX2	chr17	77751976	9474	1	3	55	58	0.948276	0	2	0	2	0	2	0	not biallelic	NA	NA	NA	NA	NA	NA	NA	NA	NA	NA	NA	NA	NA	NA	NA	NA	NA	NA	NA	NA	NA	NA	NA
TBC1D16	chr17	77906141	103517	24	1606	1098	2704	0.406065	37	31	8	76	0.105263	33	6	biallelic	NA	NA	NA	NA	NA	NA	NA	NA	NA	NA	NA	NA	NA	NA	NA	NA	NA	NA	NA	NA	NA	NA	NA
CCDC40	chr17	78010430	63983	2	84	67	151	0.443709	2	2	1	5	0.2	5	1	less than 2 iSNPs	1	0	11	11	1	Paternal	0	1	0	1	1	1	1	1	less than 2 iSNPs	R	Paternal by Reads only	NA	NA	NA	NA	NA	NA
GAA	chr17	78075354	18326	6	278	264	542	0.487085	5	7	0	12	0	7	0	not biallelic	NA	NA	NA	NA	NA	NA	NA	NA	NA	NA	NA	NA	NA	NA	NA	NA	NA	2	6	0	6	0	Paternal
EIF4A3	chr17	78109012	11971	9	1154	692	1846	0.374865	34	20	4	58	0.0689655	51	4	biallelic	1	225	156	381	0.409449	biallelic	1	1	1	2	3	0.666667	3	2	biallelic	R+S	biallelic by both methods	2	53	54	107	0.504673	biallelic
CARD14	chr17	78152306	30825	1	41	0	41	0	1	0	0	1	0	1	0	not biallelic	NA	NA	NA	NA	NA	NA	NA	NA	NA	NA	NA	NA	NA	NA	NA	NA	NA	1	0	4	4	1	Paternal
SGSH	chr17	78183078	11122	NA	NA	NA	NA	NA	NA	NA	NA	NA	NA	NA	NA	NA	3	0	95	95	1	Paternal	0	3	0	3	3	1	1	1	Paternal	R+S	Paternal by both methods	3	14	2	16	0.125	Maternal
RNF213	chr17	78234659	137923	19	705	533	1238	0.430533	21	15	4	40	0.1	21	2	biallelic	3	164	101	265	0.381132	biallelic	4	1	0	1	5	0.2	4	1	biallelic	R+S	biallelic by both methods	2	5	1	6	0.166667	Paternal
LOC100294362	chr17	78325630	63339	NA	NA	NA	NA	NA	NA	NA	NA	NA	NA	NA	NA	NA	1	0	8	8	1	Paternal	0	1	0	1	1	1	1	1	less than 2 iSNPs	R	Paternal by Reads only	NA	NA	NA	NA	NA	NA
ENDOV	chr17	78388966	22919	2	57	0	57	0	3	0	0	3	0	2	0	not biallelic	NA	NA	NA	NA	NA	NA	NA	NA	NA	NA	NA	NA	NA	NA	NA	NA	NA	NA	NA	NA	NA	NA	NA
RPTOR	chr17	78518624	421550	64	1852	1018	2870	0.354704	51	33	2	86	0.0232558	44	2	biallelic	3	46	235	281	0.836299	biallelic	1	2	0	2	3	0.666667	2	1	biallelic	R+S	biallelic by both methods	2	7	4	11	0.363636	Maternal
CHMP6	chr17	78965640	8294	1	452	260	712	0.365169	11	7	1	19	0.0526316	19	1	less than 2 iSNPs	NA	NA	NA	NA	NA	NA	NA	NA	NA	NA	NA	NA	NA	NA	NA	NA	NA	NA	NA	NA	NA	NA	NA
AF258550	chr17	78977134	1697	NA	NA	NA	NA	NA	NA	NA	NA	NA	NA	NA	NA	NA	1	11	0	11	0	Maternal	1	0	0	0	1	0	1	0	less than 2 iSNPs	R	Maternal by Reads only	NA	NA	NA	NA	NA	NA
BAIAP2-AS1	chr17	79002932	5588	5	296	192	488	0.393443	6	5	1	12	0.0833333	5	1	less than 2 iSNPs	NA	NA	NA	NA	NA	NA	NA	NA	NA	NA	NA	NA	NA	NA	NA	NA	NA	NA	NA	NA	NA	NA	NA
BAIAP2	chr17	79008946	82287	3	151	144	295	0.488136	6	5	0	11	0	9	0	not biallelic	NA	NA	NA	NA	NA	NA	NA	NA	NA	NA	NA	NA	NA	NA	NA	NA	NA	NA	NA	NA	NA	NA	NA
ENTHD2	chr17	79202076	10816	NA	NA	NA	NA	NA	NA	NA	NA	NA	NA	NA	NA	NA	1	43	3	46	0.0652174	Maternal	1	0	0	0	1	0	1	0	less than 2 iSNPs	R	Maternal by Reads only	1	6	11	17	0.647059	Paternal
C17orf89	chr17	79213110	1989	NA	NA	NA	NA	NA	NA	NA	NA	NA	NA	NA	NA	NA	NA	NA	NA	NA	NA	NA	NA	NA	NA	NA	NA	NA	NA	NA	NA	NA	NA	1	2	0	2	0	Paternal
SLC38A10	chr17	79218798	50299	4	171	0	171	0	4	0	0	4	0	3	0	not biallelic	4	14	75	89	0.842697	biallelic	1	3	0	3	4	0.75	2	1	biallelic	R+S	biallelic by both methods	3	10	1	11	0.0909091	Maternal
BAHCC1	chr17	79373539	59820	2	13	28	41	0.682927	1	1	0	2	0	2	0	not biallelic	NA	NA	NA	NA	NA	NA	NA	NA	NA	NA	NA	NA	NA	NA	NA	NA	NA	NA	NA	NA	NA	NA	NA
ACTG1	chr17	79476996	2897	2	2282	1678	3960	0.423737	49	43	11	103	0.106796	101	11	biallelic	NA	NA	NA	NA	NA	NA	NA	NA	NA	NA	NA	NA	NA	NA	NA	NA	NA	NA	NA	NA	NA	NA	NA
TCONS_00025524	chr17	79482372	11734	1	0.0001	0.0001	0.0002	0.5	1	0	0	1	0	1	0	not biallelic	NA	NA	NA	NA	NA	NA	NA	NA	NA	NA	NA	NA	NA	NA	NA	NA	NA	NA	NA	NA	NA	NA	NA
C17orf70	chr17	79506910	12520	2	15	40	55	0.727273	1	1	0	2	0	2	0	not biallelic	NA	NA	NA	NA	NA	NA	NA	NA	NA	NA	NA	NA	NA	NA	NA	NA	NA	NA	NA	NA	NA	NA	NA
NPLOC4	chr17	79523912	12226	14	1689	1685	3374	0.499407	44	47	13	104	0.125	57	11	biallelic	1	0	52	52	1	Paternal	0	1	0	1	1	1	1	1	less than 2 iSNPs	R	Paternal by Reads only	3	15	65	80	0.8125	biallelic
TCONS_00025132	chr17	79604196	2008	1	1	1	2	0.5	0	1	0	1	0	1	0	not biallelic	NA	NA	NA	NA	NA	NA	NA	NA	NA	NA	NA	NA	NA	NA	NA	NA	NA	NA	NA	NA	NA	NA	NA
OXLD1	chr17	79632065	1554	NA	NA	NA	NA	NA	NA	NA	NA	NA	NA	NA	NA	NA	1	344	68	412	0.165049	biallelic	3	1	0	1	4	0.25	4	1	biallelic	R+S	biallelic by both methods	1	7	22	29	0.758621	biallelic
CCDC137	chr17	79633760	7177	9	1833	2146	3979	0.539331	47	56	10	113	0.0884956	48	5	biallelic	2	203	867	1070	0.81028	biallelic	4	7	0	7	11	0.636364	9	6	biallelic	R+S	biallelic by both methods	5	34	25	59	0.423729	biallelic
ARL16	chr17	79648223	2732	6	2496	2671	5167	0.516934	57	66	17	140	0.121429	66	15	biallelic	3	384	1080	1464	0.737705	biallelic	5	12	1	13	18	0.722222	7	5	biallelic	R+S	biallelic by both methods	5	100	119	219	0.543379	biallelic
HGS	chr17	79650961	18191	3	1314	944	2258	0.418069	34	27	5	66	0.0757576	65	5	biallelic	NA	NA	NA	NA	NA	NA	NA	NA	NA	NA	NA	NA	NA	NA	NA	NA	NA	2	0	5	5	1	Paternal
SLC25A10	chr17	79679265	8782	1	103	33	136	0.242647	2	2	1	5	0.2	5	1	less than 2 iSNPs	NA	NA	NA	NA	NA	NA	NA	NA	NA	NA	NA	NA	NA	NA	NA	NA	NA	NA	NA	NA	NA	NA	NA
P4HB	chr17	79801033	17512	2	2025	2050	4075	0.503067	40	50	13	103	0.126214	93	13	biallelic	NA	NA	NA	NA	NA	NA	NA	NA	NA	NA	NA	NA	NA	NA	NA	NA	NA	NA	NA	NA	NA	NA	NA
ARHGDIA	chr17	79825596	3687	1	1289	1074	2363	0.454507	27	30	7	64	0.109375	64	7	biallelic	1	1102	283	1385	0.204332	biallelic	4	5	1	6	10	0.6	10	6	biallelic	R+S	biallelic by both methods	1	7	11	18	0.611111	biallelic
MAFG	chr17	79876144	5301	NA	NA	NA	NA	NA	NA	NA	NA	NA	NA	NA	NA	NA	1	0	71	71	1	Paternal	0	1	0	1	1	1	1	1	less than 2 iSNPs	R	Paternal by Reads only	NA	NA	NA	NA	NA	NA
ASPSCR1	chr17	79935425	39858	1	67	0	67	0	1	0	0	1	0	1	0	not biallelic	NA	NA	NA	NA	NA	NA	NA	NA	NA	NA	NA	NA	NA	NA	NA	NA	NA	3	8	9	17	0.529412	biallelic
STRA13	chr17	79976578	4208	NA	NA	NA	NA	NA	NA	NA	NA	NA	NA	NA	NA	NA	2	807	2477	3284	0.754263	biallelic	5	11	10	21	26	0.807692	16	14	biallelic	R+S	biallelic by both methods	2	131	200	331	0.60423	biallelic
DCXR	chr17	79993756	1818	NA	NA	NA	NA	NA	NA	NA	NA	NA	NA	NA	NA	NA	1	232	216	448	0.482143	biallelic	1	1	4	5	6	0.833333	6	5	biallelic	R+S	biallelic by both methods	1	21	14	35	0.4	biallelic
CCDC57	chr17	80059345	111345	35	695	540	1235	0.437247	20	22	0	42	0	17	0	not biallelic	1	427	0	427	0	Maternal	2	0	0	0	2	0	2	0	Maternal	R+S	Maternal by both methods	1	10	8	18	0.444444	biallelic
CSNK1D	chr17	80200536	31059	2	161	92	253	0.363636	3	2	1	6	0.166667	6	1	less than 2 iSNPs	1	113	0	113	0	Maternal	1	0	0	0	1	0	1	0	less than 2 iSNPs	R	Maternal by Reads only	1	15	0	15	0	Maternal
AF075112	chr17	80338986	1526	NA	NA	NA	NA	NA	NA	NA	NA	NA	NA	NA	NA	NA	3	157	0	157	0	Maternal	3	0	0	0	3	0	1	0	Maternal	R+S	Maternal by both methods	NA	NA	NA	NA	NA	NA
OGFOD3	chr17	80347085	29429	3	54	47	101	0.465347	2	2	0	4	0	4	0	not biallelic	3	128	17	145	0.117241	biallelic	2	2	0	2	4	0.5	3	2	biallelic	R+S	biallelic by both methods	2	7	12	19	0.631579	biallelic
C17orf62	chr17	80400462	8246	NA	NA	NA	NA	NA	NA	NA	NA	NA	NA	NA	NA	NA	3	544	358	902	0.396896	biallelic	4	1	3	4	8	0.5	6	4	biallelic	R+S	biallelic by both methods	3	29	28	57	0.491228	biallelic
NARF	chr17	80416539	29605	3	705	672	1377	0.488017	13	15	3	31	0.0967742	30	3	biallelic	3	138	0	138	0	Maternal	3	0	0	0	3	0	1	0	Maternal	R+S	Maternal by both methods	NA	NA	NA	NA	NA	NA
FOXK2	chr17	80477593	84891	36	2946	2732	5678	0.481155	67	83	13	163	0.0797546	51	10	biallelic	11	201	366	567	0.645503	biallelic	4	7	0	7	11	0.636364	5	2	biallelic	R+S	biallelic by both methods	11	21	21	42	0.5	biallelic
RAB40B	chr17	80614942	41657	1	9	0	9	0	1	0	0	1	0	1	0	not biallelic	NA	NA	NA	NA	NA	NA	NA	NA	NA	NA	NA	NA	NA	NA	NA	NA	NA	NA	NA	NA	NA	NA	NA
FN3KRP	chr17	80674581	11313	4	1498	1195	2693	0.443743	30	34	7	71	0.0985915	24	5	biallelic	NA	NA	NA	NA	NA	NA	NA	NA	NA	NA	NA	NA	NA	NA	NA	NA	NA	NA	NA	NA	NA	NA	NA
TBCD	chr17	80709939	191124	22	1153	1775	2928	0.606216	27	38	10	75	0.133333	46	8	biallelic	NA	NA	NA	NA	NA	NA	NA	NA	NA	NA	NA	NA	NA	NA	NA	NA	NA	NA	NA	NA	NA	NA	NA
B3GNTL1	chr17	80901666	108021	12	842	418	1260	0.331746	16	10	4	30	0.133333	20	4	biallelic	NA	NA	NA	NA	NA	NA	NA	NA	NA	NA	NA	NA	NA	NA	NA	NA	NA	NA	NA	NA	NA	NA	NA

## Sheet: Autosomes
Table S3. Gene-centric tagging in Autosomal chromosomes determined by iSNPs and a read-based methods for of all 3 Datasest (see legend sheet).
geneSymbol	chrom	start	genes_lengths	SNPs_per_Gene.fib	readsRef	readsAlt	ReadsTotal.fib	AltRatio	Ref_iSNP	Alt_iSNP	Balanced_iSNP.fib	Total_iSNP.fib	BalancedRatio	ncells_with_observation.fib	n_cells_per_biallelic	iSNP_Protocol_Identification.fib	SNPs_per_Gene.lymph	readsMat	readsPat	ReadsTotal.lymph	patRatio	By_Reads_Protocol_Identification	Maternal_iSNP	Paternal_iSNP	Balanced_iSNP.lymph	Escaper_iSNP	Total_iSNP.lymph	EscaperRatio	ncells_with_observation.lymph	n_cells_per_paternal	iSNP_Protocol_Identification.lymph	protocols_Used	overall_Identification	SNPs_per_Gene	readsMat.lpool100	readsPat.lpool100	ReadsTotal	patRatio.lpool100	By_Reads_Protocol_Identification.lpool100
WASH7P	chr1	14361	5399	3	0	61	61	1	0	5	0	5	0	2	0	not biallelic	NA	NA	NA	NA	NA	NA	NA	NA	NA	NA	NA	NA	NA	NA	NA	NA	NA	NA	NA	NA	NA	NA	NA
LOC643837	chr1	762970	31857	4	156	0	156	0	5	0	0	5	0	4	0	not biallelic	NA	NA	NA	NA	NA	NA	NA	NA	NA	NA	NA	NA	NA	NA	NA	NA	NA	NA	NA	NA	NA	NA	NA
AK056486	chr1	846814	3515	3	5	129	134	0.962687	0	3	0	3	0	1	0	not biallelic	NA	NA	NA	NA	NA	NA	NA	NA	NA	NA	NA	NA	NA	NA	NA	NA	NA	NA	NA	NA	NA	NA	NA
NOC2L	chr1	879582	15098	NA	NA	NA	NA	NA	NA	NA	NA	NA	NA	NA	NA	NA	1	6	25	31	0.806452	Paternal	0	1	0	1	1	1	1	1	less than 2 iSNPs	R	Paternal by Reads only	NA	NA	NA	NA	NA	NA
PLEKHN1	chr1	901876	8609	1	43	0	43	0	1	0	0	1	0	1	0	not biallelic	NA	NA	NA	NA	NA	NA	NA	NA	NA	NA	NA	NA	NA	NA	NA	NA	NA	NA	NA	NA	NA	NA	NA
ISG15	chr1	948846	1074	1	1308	1586	2894	0.54803	17	19	25	61	0.409836	61	25	biallelic	NA	NA	NA	NA	NA	NA	NA	NA	NA	NA	NA	NA	NA	NA	NA	NA	NA	NA	NA	NA	NA	NA	NA
AGRN	chr1	955502	35998	1	0	9	9	1	0	1	0	1	0	1	0	not biallelic	NA	NA	NA	NA	NA	NA	NA	NA	NA	NA	NA	NA	NA	NA	NA	NA	NA	NA	NA	NA	NA	NA	NA
C1orf159	chr1	1017197	34540	5	478	248	726	0.341598	13	7	0	20	0	20	0	not biallelic	NA	NA	NA	NA	NA	NA	NA	NA	NA	NA	NA	NA	NA	NA	NA	NA	NA	NA	NA	NA	NA	NA	NA
CPSF3L	chr1	1246964	13104	NA	NA	NA	NA	NA	NA	NA	NA	NA	NA	NA	NA	NA	NA	NA	NA	NA	NA	NA	NA	NA	NA	NA	NA	NA	NA	NA	NA	NA	NA	1	2	1	3	0.333333	Paternal
DVL1	chr1	1270657	13836	1	69	38	107	0.35514	3	2	0	5	0	5	0	not biallelic	NA	NA	NA	NA	NA	NA	NA	NA	NA	NA	NA	NA	NA	NA	NA	NA	NA	NA	NA	NA	NA	NA	NA
MRPL20	chr1	1337275	5419	NA	NA	NA	NA	NA	NA	NA	NA	NA	NA	NA	NA	NA	1	2279	2100	4379	0.479562	biallelic	4	8	9	17	21	0.809524	21	17	biallelic	R+S	biallelic by both methods	1	222	214	436	0.490826	biallelic
ATAD3A	chr1	1447522	22546	1	45	0	45	0	1	0	0	1	0	1	0	not biallelic	NA	NA	NA	NA	NA	NA	NA	NA	NA	NA	NA	NA	NA	NA	NA	NA	NA	NA	NA	NA	NA	NA	NA
SSU72	chr1	1477052	33211	6	2372	2338	4710	0.496391	25	33	38	96	0.395833	86	38	biallelic	NA	NA	NA	NA	NA	NA	NA	NA	NA	NA	NA	NA	NA	NA	NA	NA	NA	NA	NA	NA	NA	NA	NA
CDK11B	chr1	1571099	84677	41	6762	4759	11521	0.413072	185	136	89	410	0.217073	75	39	biallelic	NA	NA	NA	NA	NA	NA	NA	NA	NA	NA	NA	NA	NA	NA	NA	NA	NA	NA	NA	NA	NA	NA	NA
SLC35E2	chr1	1658823	18616	13	496	956	1452	0.658402	20	25	0	45	0	15	0	not biallelic	NA	NA	NA	NA	NA	NA	NA	NA	NA	NA	NA	NA	NA	NA	NA	NA	NA	NA	NA	NA	NA	NA	NA
NADK	chr1	1682670	28839	3	273	259	532	0.486842	11	13	0	24	0	18	0	not biallelic	NA	NA	NA	NA	NA	NA	NA	NA	NA	NA	NA	NA	NA	NA	NA	NA	NA	NA	NA	NA	NA	NA	NA
GNB1	chr1	1716724	105803	24	910	866	1776	0.487613	33	25	1	59	0.0169492	44	1	less than 2 iSNPs	1	23	0	23	0	Maternal	1	0	0	0	1	0	1	0	less than 2 iSNPs	R	Maternal by Reads only	1	0	3	3	1	Paternal
KIAA1751	chr1	1884751	50526	NA	NA	NA	NA	NA	NA	NA	NA	NA	NA	NA	NA	NA	4	0	143	143	1	Paternal	0	4	0	4	4	1	1	1	Paternal	R+S	Paternal by both methods	NA	NA	NA	NA	NA	NA
PRKCZ	chr1	1981908	134927	4	24	68	92	0.73913	1	3	0	4	0	2	0	not biallelic	NA	NA	NA	NA	NA	NA	NA	NA	NA	NA	NA	NA	NA	NA	NA	NA	NA	NA	NA	NA	NA	NA	NA
C1orf86	chr1	2115898	10317	2	33	33	66	0.5	2	2	0	4	0	2	0	not biallelic	NA	NA	NA	NA	NA	NA	NA	NA	NA	NA	NA	NA	NA	NA	NA	NA	NA	NA	NA	NA	NA	NA	NA
SKI	chr1	2160133	81520	7	62	125	187	0.668449	5	4	0	9	0	5	0	not biallelic	NA	NA	NA	NA	NA	NA	NA	NA	NA	NA	NA	NA	NA	NA	NA	NA	NA	NA	NA	NA	NA	NA	NA
MORN1	chr1	2252695	70299	4	54	75	129	0.581395	2	2	0	4	0	4	0	not biallelic	1	0	23	23	1	Paternal	0	1	0	1	1	1	1	1	less than 2 iSNPs	R	Paternal by Reads only	NA	NA	NA	NA	NA	NA
RER1	chr1	2323213	13673	4	2473	2031	4504	0.450933	27	20	45	92	0.48913	84	44	biallelic	2	227	14	241	0.0580913	biallelic	4	1	0	1	5	0.2	4	1	biallelic	R+S	biallelic by both methods	1	13	8	21	0.380952	biallelic
PEX10	chr1	2336240	7771	1	23	0	23	0	1	0	0	1	0	1	0	not biallelic	NA	NA	NA	NA	NA	NA	NA	NA	NA	NA	NA	NA	NA	NA	NA	NA	NA	NA	NA	NA	NA	NA	NA
TNFRSF14	chr1	2487804	7464	NA	NA	NA	NA	NA	NA	NA	NA	NA	NA	NA	NA	NA	NA	NA	NA	NA	NA	NA	NA	NA	NA	NA	NA	NA	NA	NA	NA	NA	NA	1	0	3	3	1	Paternal
PRDM16	chr1	2985741	369445	2	102	14	116	0.12069	3	1	0	4	0	3	0	not biallelic	NA	NA	NA	NA	NA	NA	NA	NA	NA	NA	NA	NA	NA	NA	NA	NA	NA	NA	NA	NA	NA	NA	NA
TPRG1L	chr1	3541555	5140	NA	NA	NA	NA	NA	NA	NA	NA	NA	NA	NA	NA	NA	1	0	22	22	1	Paternal	0	1	0	1	1	1	1	1	less than 2 iSNPs	R	Paternal by Reads only	NA	NA	NA	NA	NA	NA
WRAP73	chr1	3547330	19342	NA	NA	NA	NA	NA	NA	NA	NA	NA	NA	NA	NA	NA	1	0	53	53	1	Paternal	0	1	0	1	1	1	1	1	less than 2 iSNPs	R	Paternal by Reads only	1	5	9	14	0.642857	Paternal
TP73	chr1	3569128	83638	NA	NA	NA	NA	NA	NA	NA	NA	NA	NA	NA	NA	NA	NA	NA	NA	NA	NA	NA	NA	NA	NA	NA	NA	NA	NA	NA	NA	NA	NA	3	9	4	13	0.307692	Maternal
TP73-AS1	chr1	3652547	11391	1	0	10	10	1	0	1	0	1	0	1	0	not biallelic	1	0	27	27	1	Paternal	0	1	0	1	1	1	1	1	less than 2 iSNPs	R	Paternal by Reads only	NA	NA	NA	NA	NA	NA
LRRC47	chr1	3696783	16286	3	1586	1870	3456	0.541088	32	44	13	89	0.146067	57	11	biallelic	2	92	594	686	0.865889	biallelic	2	7	1	8	10	0.8	7	5	biallelic	R+S	biallelic by both methods	2	146	141	287	0.491289	biallelic
CEP104	chr1	3728644	45154	14	493	817	1310	0.623664	19	25	4	48	0.0833333	31	3	biallelic	NA	NA	NA	NA	NA	NA	NA	NA	NA	NA	NA	NA	NA	NA	NA	NA	NA	NA	NA	NA	NA	NA	NA
DFFB	chr1	3773844	28150	8	189	185	374	0.494652	6	5	0	11	0	5	0	not biallelic	NA	NA	NA	NA	NA	NA	NA	NA	NA	NA	NA	NA	NA	NA	NA	NA	NA	NA	NA	NA	NA	NA	NA
NPHP4	chr1	5922869	129665	2	107	112	219	0.511416	5	4	0	9	0	9	0	not biallelic	NA	NA	NA	NA	NA	NA	NA	NA	NA	NA	NA	NA	NA	NA	NA	NA	NA	NA	NA	NA	NA	NA	NA
KCNAB2	chr1	6105980	55274	NA	NA	NA	NA	NA	NA	NA	NA	NA	NA	NA	NA	NA	1	57	0	57	0	Maternal	1	0	0	0	1	0	1	0	less than 2 iSNPs	R	Maternal by Reads only	NA	NA	NA	NA	NA	NA
RPL22	chr1	6245079	14601	NA	NA	NA	NA	NA	NA	NA	NA	NA	NA	NA	NA	NA	2	342	2	344	0.00581395	Maternal	2	0	0	0	2	0	1	0	Maternal	R+S	Maternal by both methods	2	32	35	67	0.522388	biallelic
RNF207	chr1	6266188	15172	NA	NA	NA	NA	NA	NA	NA	NA	NA	NA	NA	NA	NA	NA	NA	NA	NA	NA	NA	NA	NA	NA	NA	NA	NA	NA	NA	NA	NA	NA	1	4	2	6	0.333333	Paternal
ICMT	chr1	6281252	14793	NA	NA	NA	NA	NA	NA	NA	NA	NA	NA	NA	NA	NA	3	215	174	389	0.447301	biallelic	4	1	0	1	5	0.2	2	1	biallelic	R+S	biallelic by both methods	4	37	56	93	0.602151	biallelic
ACOT7	chr1	6324331	129496	1	38	0	38	0	1	0	0	1	0	1	0	not biallelic	NA	NA	NA	NA	NA	NA	NA	NA	NA	NA	NA	NA	NA	NA	NA	NA	NA	NA	NA	NA	NA	NA	NA
TNFRSF25	chr1	6521213	5043	1	0	50	50	1	0	2	0	2	0	2	0	not biallelic	NA	NA	NA	NA	NA	NA	NA	NA	NA	NA	NA	NA	NA	NA	NA	NA	NA	NA	NA	NA	NA	NA	NA
NOL9	chr1	6581406	33253	1	17	0	17	0	1	0	0	1	0	1	0	not biallelic	NA	NA	NA	NA	NA	NA	NA	NA	NA	NA	NA	NA	NA	NA	NA	NA	NA	NA	NA	NA	NA	NA	NA
KLHL21	chr1	6650783	12147	2	30	0	30	0	2	0	0	2	0	2	0	not biallelic	NA	NA	NA	NA	NA	NA	NA	NA	NA	NA	NA	NA	NA	NA	NA	NA	NA	NA	NA	NA	NA	NA	NA
PHF13	chr1	6673755	10339	6	105	60	165	0.363636	6	3	1	10	0.1	7	1	less than 2 iSNPs	NA	NA	NA	NA	NA	NA	NA	NA	NA	NA	NA	NA	NA	NA	NA	NA	NA	1	8	4	12	0.333333	Maternal
THAP3	chr1	6685209	8434	1	0	25	25	1	0	1	0	1	0	1	0	not biallelic	1	36	982	1018	0.964637	biallelic	1	1	0	1	2	0.5	2	1	biallelic	R+S	biallelic by both methods	1	7	5	12	0.416667	Maternal
DNAJC11	chr1	6694227	67740	13	1398	1702	3100	0.549032	29	43	10	82	0.121951	46	7	biallelic	4	202	1335	1537	0.868575	biallelic	4	5	0	5	9	0.555556	6	3	biallelic	R+S	biallelic by both methods	5	31	23	54	0.425926	biallelic
CAMTA1	chr1	6845383	984384	31	3905	2707	6612	0.409407	101	71	17	189	0.0899471	66	11	biallelic	5	74	320	394	0.812183	biallelic	3	3	1	4	7	0.571429	5	3	biallelic	R+S	biallelic by both methods	3	16	5	21	0.238095	Maternal
VAMP3	chr1	7831328	10165	11	6124	7525	13649	0.551322	124	162	18	304	0.0592105	81	9	biallelic	NA	NA	NA	NA	NA	NA	NA	NA	NA	NA	NA	NA	NA	NA	NA	NA	NA	NA	NA	NA	NA	NA	NA
PER3	chr1	7844713	60525	14	615	414	1029	0.402332	16	16	0	32	0	21	0	not biallelic	NA	NA	NA	NA	NA	NA	NA	NA	NA	NA	NA	NA	NA	NA	NA	NA	NA	NA	NA	NA	NA	NA	NA
PARK7	chr1	8021713	23630	3	51	143	194	0.737113	3	6	1	10	0.1	10	1	less than 2 iSNPs	NA	NA	NA	NA	NA	NA	NA	NA	NA	NA	NA	NA	NA	NA	NA	NA	NA	NA	NA	NA	NA	NA	NA
TCONS_00001384	chr1	8062788	4742	1	1	1	2	0.5	0	1	0	1	0	1	0	not biallelic	NA	NA	NA	NA	NA	NA	NA	NA	NA	NA	NA	NA	NA	NA	NA	NA	NA	NA	NA	NA	NA	NA	NA
ERRFI1	chr1	8071778	14616	9	1212	1127	2339	0.48183	30	26	5	61	0.0819672	33	4	biallelic	NA	NA	NA	NA	NA	NA	NA	NA	NA	NA	NA	NA	NA	NA	NA	NA	NA	NA	NA	NA	NA	NA	NA
RERE	chr1	8412463	465237	23	1170	788	1958	0.402451	41	32	1	74	0.0135135	37	1	less than 2 iSNPs	6	171	39	210	0.185714	biallelic	4	1	1	2	6	0.333333	4	2	biallelic	R+S	biallelic by both methods	4	31	40	71	0.56338	biallelic
ENO1	chr1	8921058	18094	12	768	799	1567	0.509892	19	16	7	42	0.166667	32	5	biallelic	1	13	0	13	0	Maternal	1	0	0	0	1	0	1	0	less than 2 iSNPs	R	Maternal by Reads only	NA	NA	NA	NA	NA	NA
ENO1-AS1	chr1	8938893	1051	1	0	41	41	1	0	1	0	1	0	1	0	not biallelic	1	0	71	71	1	Paternal	0	1	0	1	1	1	1	1	less than 2 iSNPs	R	Paternal by Reads only	1	4	4	8	0.5	Paternal
SLC2A5	chr1	9097004	32884	NA	NA	NA	NA	NA	NA	NA	NA	NA	NA	NA	NA	NA	1	65	0	65	0	Maternal	4	0	0	0	4	0	4	0	Maternal	R+S	Maternal by both methods	1	3	0	3	0	Paternal
mir-34	chr1	9208345	34107	4	92	82	174	0.471264	4	2	1	7	0.142857	6	1	less than 2 iSNPs	NA	NA	NA	NA	NA	NA	NA	NA	NA	NA	NA	NA	NA	NA	NA	NA	NA	NA	NA	NA	NA	NA	NA
H6PD	chr1	9294862	36533	8	1994	2975	4969	0.598712	35	83	87	205	0.42439	81	45	biallelic	2	2	867	869	0.997699	Paternal	0	8	0	8	8	1	8	8	Paternal	R+S	Paternal by both methods	3	36	166	202	0.821782	biallelic
SPSB1	chr1	9352940	76651	11	179	444	623	0.712681	8	17	0	25	0	17	0	not biallelic	NA	NA	NA	NA	NA	NA	NA	NA	NA	NA	NA	NA	NA	NA	NA	NA	NA	NA	NA	NA	NA	NA	NA
SLC25A33	chr1	9599527	43305	2	66	0	66	0	2	0	0	2	0	2	0	not biallelic	NA	NA	NA	NA	NA	NA	NA	NA	NA	NA	NA	NA	NA	NA	NA	NA	NA	NA	NA	NA	NA	NA	NA
PIK3CD	chr1	9711789	77384	1	0	87	87	1	0	2	0	2	0	2	0	not biallelic	NA	NA	NA	NA	NA	NA	NA	NA	NA	NA	NA	NA	NA	NA	NA	NA	NA	NA	NA	NA	NA	NA	NA
CLSTN1	chr1	9789078	95473	2	54	0	54	0	4	0	0	4	0	2	0	not biallelic	NA	NA	NA	NA	NA	NA	NA	NA	NA	NA	NA	NA	NA	NA	NA	NA	NA	NA	NA	NA	NA	NA	NA
CTNNBIP1	chr1	9908333	61984	NA	NA	NA	NA	NA	NA	NA	NA	NA	NA	NA	NA	NA	NA	NA	NA	NA	NA	NA	NA	NA	NA	NA	NA	NA	NA	NA	NA	NA	NA	1	3	9	12	0.75	Paternal
UBE4B	chr1	10093040	148257	3	135	68	203	0.334975	3	2	0	5	0	3	0	not biallelic	NA	NA	NA	NA	NA	NA	NA	NA	NA	NA	NA	NA	NA	NA	NA	NA	NA	NA	NA	NA	NA	NA	NA
KIF1B	chr1	10270763	170899	75	4302	2835	7137	0.397226	132	108	5	245	0.0204082	81	5	biallelic	7	200	448	648	0.691358	biallelic	3	5	0	5	8	0.625	4	3	biallelic	R+S	biallelic by both methods	11	34	42	76	0.552632	biallelic
PGD	chr1	10459084	21118	7	689	1105	1794	0.615942	17	34	5	56	0.0892857	51	5	biallelic	2	2367	8509	10876	0.782365	biallelic	5	12	11	23	28	0.821429	16	13	biallelic	R+S	biallelic by both methods	2	172	154	326	0.472393	biallelic
APITD1-CORT	chr1	10490158	21903	6	242	191	433	0.441109	10	9	1	20	0.05	15	1	less than 2 iSNPs	NA	NA	NA	NA	NA	NA	NA	NA	NA	NA	NA	NA	NA	NA	NA	NA	NA	NA	NA	NA	NA	NA	NA
TCONS_00001938	chr1	10516602	3492	1	18.1063	18.1063	36.2127	0.5	20	9	17	46	0.369565	46	17	biallelic	NA	NA	NA	NA	NA	NA	NA	NA	NA	NA	NA	NA	NA	NA	NA	NA	NA	NA	NA	NA	NA	NA	NA
DFFA	chr1	10520602	12012	2	942	1250	2192	0.570255	19	23	9	51	0.176471	50	9	biallelic	NA	NA	NA	NA	NA	NA	NA	NA	NA	NA	NA	NA	NA	NA	NA	NA	NA	NA	NA	NA	NA	NA	NA
PEX14	chr1	10535002	155814	44	796	925	1721	0.537478	26	33	2	61	0.0327869	24	2	biallelic	1	27	0	27	0	Maternal	1	0	0	0	1	0	1	0	less than 2 iSNPs	R	Maternal by Reads only	8	24	14	38	0.368421	biallelic
TARDBP	chr1	11072678	12872	1	1047	535	1582	0.33818	27	18	9	54	0.166667	54	9	biallelic	NA	NA	NA	NA	NA	NA	NA	NA	NA	NA	NA	NA	NA	NA	NA	NA	NA	1	0	2	2	1	Paternal
EXOSC10	chr1	11126675	33264	NA	NA	NA	NA	NA	NA	NA	NA	NA	NA	NA	NA	NA	1	0	8	8	1	Paternal	0	1	0	1	1	1	1	1	less than 2 iSNPs	R	Paternal by Reads only	NA	NA	NA	NA	NA	NA
FBXO44	chr1	11714913	8472	NA	NA	NA	NA	NA	NA	NA	NA	NA	NA	NA	NA	NA	2	41	1	42	0.0238095	Maternal	2	0	0	0	2	0	2	0	Maternal	R+S	Maternal by both methods	1	2	5	7	0.714286	Paternal
FBXO6	chr1	11724149	10261	1	61	0	61	0	1	0	0	1	0	1	0	not biallelic	4	559	1499	2058	0.728377	biallelic	11	20	0	20	31	0.645161	10	6	biallelic	R+S	biallelic by both methods	5	71	84	155	0.541935	biallelic
MAD2L2	chr1	11734536	17143	1	13	0	13	0	1	0	0	1	0	1	0	not biallelic	NA	NA	NA	NA	NA	NA	NA	NA	NA	NA	NA	NA	NA	NA	NA	NA	NA	NA	NA	NA	NA	NA	NA
AGTRAP	chr1	11796141	14688	1	12	0	12	0	1	0	0	1	0	1	0	not biallelic	3	52	137	189	0.724868	biallelic	2	3	0	3	5	0.6	2	1	biallelic	R+S	biallelic by both methods	3	9	16	25	0.64	biallelic
MTHFR	chr1	11845786	20375	8	97	307	404	0.759901	3	9	0	12	0	7	0	not biallelic	NA	NA	NA	NA	NA	NA	NA	NA	NA	NA	NA	NA	NA	NA	NA	NA	NA	NA	NA	NA	NA	NA	NA
CLCN6	chr1	11866152	37050	3	44	207	251	0.824701	2	5	0	7	0	7	0	not biallelic	2	0	138	138	1	Paternal	0	2	0	2	2	1	2	2	Paternal	R+S	Paternal by both methods	NA	NA	NA	NA	NA	NA
PLOD1	chr1	11994723	40877	1	0	16	16	1	0	1	0	1	0	1	0	not biallelic	NA	NA	NA	NA	NA	NA	NA	NA	NA	NA	NA	NA	NA	NA	NA	NA	NA	NA	NA	NA	NA	NA	NA
MFN2	chr1	12040237	33336	10	520	245	765	0.320261	16	7	0	23	0	13	0	not biallelic	NA	NA	NA	NA	NA	NA	NA	NA	NA	NA	NA	NA	NA	NA	NA	NA	NA	NA	NA	NA	NA	NA	NA
MIIP	chr1	12079298	12809	2	0	83	83	1	0	3	0	3	0	3	0	not biallelic	NA	NA	NA	NA	NA	NA	NA	NA	NA	NA	NA	NA	NA	NA	NA	NA	NA	NA	NA	NA	NA	NA	NA
TNFRSF8	chr1	12123433	80832	NA	NA	NA	NA	NA	NA	NA	NA	NA	NA	NA	NA	NA	4	81	172	253	0.679842	biallelic	1	2	1	3	4	0.75	2	1	biallelic	R+S	biallelic by both methods	4	4	4	8	0.5	Paternal
TNFRSF1B	chr1	12227059	42219	NA	NA	NA	NA	NA	NA	NA	NA	NA	NA	NA	NA	NA	2	115	79	194	0.407216	biallelic	0	1	1	2	2	1	2	2	Paternal	R+S	biallelic by both methods	1	3	3	6	0.5	Paternal
VPS13D	chr1	12290112	281987	2	42	127	169	0.751479	2	3	0	5	0	5	0	not biallelic	NA	NA	NA	NA	NA	NA	NA	NA	NA	NA	NA	NA	NA	NA	NA	NA	NA	NA	NA	NA	NA	NA	NA
DHRS3	chr1	12627938	49883	11	1965	2325	4290	0.541958	25	36	22	83	0.26506	69	22	biallelic	3	36	6	42	0.142857	Maternal	2	0	1	1	3	0.333333	1	1	biallelic	R+S	Maternal by both methods	NA	NA	NA	NA	NA	NA
PDPN	chr1	13910251	34202	5	364	270	634	0.425868	12	8	2	22	0.0909091	11	2	biallelic	NA	NA	NA	NA	NA	NA	NA	NA	NA	NA	NA	NA	NA	NA	NA	NA	NA	NA	NA	NA	NA	NA	NA
PRDM2	chr1	14031349	120226	5	2083	1610	3693	0.43596	28	15	26	69	0.376812	61	26	biallelic	5	368	507	875	0.579429	biallelic	3	4	0	4	7	0.571429	5	2	biallelic	R+S	biallelic by both methods	18	84	62	146	0.424658	biallelic
KAZN	chr1	14925212	519333	30	455	689	1144	0.602273	14	20	0	34	0	18	0	not biallelic	1	26	0	26	0	Maternal	1	0	0	0	1	0	1	0	less than 2 iSNPs	R	Maternal by Reads only	4	4	16	20	0.8	Paternal
TMEM51	chr1	15480228	66747	14	372	758	1130	0.670796	10	23	0	33	0	15	0	not biallelic	NA	NA	NA	NA	NA	NA	NA	NA	NA	NA	NA	NA	NA	NA	NA	NA	NA	1	3	1	4	0.25	Paternal
EFHD2	chr1	15736390	20450	NA	NA	NA	NA	NA	NA	NA	NA	NA	NA	NA	NA	NA	1	9	17	26	0.653846	biallelic	1	1	0	1	2	0.5	2	1	biallelic	R+S	biallelic by both methods	1	2	1	3	0.333333	Paternal
DNAJC16	chr1	15853351	44878	1	0	102	102	1	0	4	0	4	0	4	0	not biallelic	NA	NA	NA	NA	NA	NA	NA	NA	NA	NA	NA	NA	NA	NA	NA	NA	NA	NA	NA	NA	NA	NA	NA
DDI2	chr1	15943952	43601	NA	NA	NA	NA	NA	NA	NA	NA	NA	NA	NA	NA	NA	1	0	16	16	1	Paternal	0	1	0	1	1	1	1	1	less than 2 iSNPs	R	Paternal by Reads only	NA	NA	NA	NA	NA	NA
DQ573015	chr1	15992765	2773	2	266	102	368	0.277174	11	3	0	14	0	10	0	not biallelic	NA	NA	NA	NA	NA	NA	NA	NA	NA	NA	NA	NA	NA	NA	NA	NA	NA	NA	NA	NA	NA	NA	NA
PLEKHM2	chr1	16010826	50439	2	9	64	73	0.876712	1	3	0	4	0	4	0	not biallelic	NA	NA	NA	NA	NA	NA	NA	NA	NA	NA	NA	NA	NA	NA	NA	NA	NA	NA	NA	NA	NA	NA	NA
FBLIM1	chr1	16085254	27831	2	80	0	80	0	3	0	0	3	0	3	0	not biallelic	NA	NA	NA	NA	NA	NA	NA	NA	NA	NA	NA	NA	NA	NA	NA	NA	NA	NA	NA	NA	NA	NA	NA
UQCRHL	chr1	16133656	539	NA	NA	NA	NA	NA	NA	NA	NA	NA	NA	NA	NA	NA	2	26	1643	1669	0.984422	biallelic	0	30	0	30	30	1	24	24	Paternal	R+S	biallelic by both methods	2	1	223	224	0.995536	Paternal
FLJ37453	chr1	16160709	13934	NA	NA	NA	NA	NA	NA	NA	NA	NA	NA	NA	NA	NA	1	77	7	84	0.0833333	biallelic	1	1	0	1	2	0.5	2	1	biallelic	R+S	biallelic by both methods	1	16	5	21	0.238095	Maternal
SPEN	chr1	16174358	92593	3	7	82	89	0.921348	1	2	0	3	0	3	0	not biallelic	3	519	1	520	0.00192308	Maternal	3	0	0	0	3	0	2	0	Maternal	R+S	Maternal by both methods	3	6	2	8	0.25	Paternal
ZBTB17	chr1	16268363	34265	NA	NA	NA	NA	NA	NA	NA	NA	NA	NA	NA	NA	NA	1	0	34	34	1	Paternal	0	1	0	1	1	1	1	1	less than 2 iSNPs	R	Paternal by Reads only	NA	NA	NA	NA	NA	NA
EPHA2	chr1	16450831	31752	1	72	111	183	0.606557	3	6	0	9	0	9	0	not biallelic	3	0	36	36	1	Paternal	0	3	0	3	3	1	1	1	Paternal	R+S	Paternal by both methods	NA	NA	NA	NA	NA	NA
ARHGEF19	chr1	16524598	14507	1	0	48	48	1	0	1	0	1	0	1	0	not biallelic	NA	NA	NA	NA	NA	NA	NA	NA	NA	NA	NA	NA	NA	NA	NA	NA	NA	NA	NA	NA	NA	NA	NA
FBXO42	chr1	16576558	102391	3	70	0	70	0	3	0	0	3	0	3	0	not biallelic	1	0	33	33	1	Paternal	0	1	0	1	1	1	1	1	less than 2 iSNPs	R	Paternal by Reads only	1	1	0	1	0	Paternal
SZRD1	chr1	16693524	31120	1	1	10	11	0.909091	0	1	0	1	0	1	0	not biallelic	NA	NA	NA	NA	NA	NA	NA	NA	NA	NA	NA	NA	NA	NA	NA	NA	NA	NA	NA	NA	NA	NA	NA
NECAP2	chr1	16767166	19419	2	79	0	79	0	2	0	0	2	0	2	0	not biallelic	NA	NA	NA	NA	NA	NA	NA	NA	NA	NA	NA	NA	NA	NA	NA	NA	NA	NA	NA	NA	NA	NA	NA
CROCCP3	chr1	16793930	25267	NA	NA	NA	NA	NA	NA	NA	NA	NA	NA	NA	NA	NA	2	1	65	66	0.984848	Paternal	0	2	0	2	2	1	1	1	Paternal	R+S	Paternal by both methods	NA	NA	NA	NA	NA	NA
TRNA_Asn	chr1	16847079	75	5	50	64	114	0.561404	2	5	0	7	0	4	0	not biallelic	NA	NA	NA	NA	NA	NA	NA	NA	NA	NA	NA	NA	NA	NA	NA	NA	NA	NA	NA	NA	NA	NA	NA
TCONS_00000157	chr1	16847188	1116	1	0.0001	0.0001	0.0002	0.5	1	0	0	1	0	1	0	not biallelic	NA	NA	NA	NA	NA	NA	NA	NA	NA	NA	NA	NA	NA	NA	NA	NA	NA	NA	NA	NA	NA	NA	NA
NBPF1	chr1	16888921	51180	133	18254	7747	26001	0.29795	563	225	71	859	0.0826542	87	29	biallelic	NA	NA	NA	NA	NA	NA	NA	NA	NA	NA	NA	NA	NA	NA	NA	NA	NA	NA	NA	NA	NA	NA	NA
TCONS_l2_00001041	chr1	16944368	17295	4	16.2469	16.2469	32.4938	0.5	5	16	1	22	0.0454545	20	1	less than 2 iSNPs	NA	NA	NA	NA	NA	NA	NA	NA	NA	NA	NA	NA	NA	NA	NA	NA	NA	NA	NA	NA	NA	NA	NA
TCONS_l2_00001043	chr1	16944752	27197	6	3.8752	3.8752	7.7504	0.5	2	3	1	6	0.166667	5	1	less than 2 iSNPs	NA	NA	NA	NA	NA	NA	NA	NA	NA	NA	NA	NA	NA	NA	NA	NA	NA	NA	NA	NA	NA	NA	NA
CROCCP2	chr1	16944756	15086	19	2372	1123	3495	0.321316	61	32	7	100	0.07	37	5	biallelic	NA	NA	NA	NA	NA	NA	NA	NA	NA	NA	NA	NA	NA	NA	NA	NA	NA	NA	NA	NA	NA	NA	NA
MST1P2	chr1	16972068	4848	3	57	0	57	0	3	0	0	3	0	1	0	not biallelic	NA	NA	NA	NA	NA	NA	NA	NA	NA	NA	NA	NA	NA	NA	NA	NA	NA	NA	NA	NA	NA	NA	NA
TCONS_l2_00001058	chr1	16983391	10322	2	0.0008	0.0008	0.0016	0.5	8	0	0	8	0	4	0	not biallelic	NA	NA	NA	NA	NA	NA	NA	NA	NA	NA	NA	NA	NA	NA	NA	NA	NA	NA	NA	NA	NA	NA	NA
TRNA_Val	chr1	17006500	74	4	149	10	159	0.0628931	9	1	0	10	0	4	0	not biallelic	NA	NA	NA	NA	NA	NA	NA	NA	NA	NA	NA	NA	NA	NA	NA	NA	NA	NA	NA	NA	NA	NA	NA
TCONS_l2_00001059	chr1	17006849	7564	1	0.159946	0.159946	0.319892	0.5	61	0	1	62	0.016129	62	1	less than 2 iSNPs	NA	NA	NA	NA	NA	NA	NA	NA	NA	NA	NA	NA	NA	NA	NA	NA	NA	NA	NA	NA	NA	NA	NA
BC070363	chr1	17215040	1122	2	369	92	461	0.199566	12	3	1	16	0.0625	8	1	less than 2 iSNPs	NA	NA	NA	NA	NA	NA	NA	NA	NA	NA	NA	NA	NA	NA	NA	NA	NA	NA	NA	NA	NA	NA	NA
CROCC	chr1	17248444	51031	7	159	78	237	0.329114	8	3	0	11	0	5	0	not biallelic	NA	NA	NA	NA	NA	NA	NA	NA	NA	NA	NA	NA	NA	NA	NA	NA	NA	NA	NA	NA	NA	NA	NA
ATP13A2	chr1	17312452	25972	NA	NA	NA	NA	NA	NA	NA	NA	NA	NA	NA	NA	NA	NA	NA	NA	NA	NA	NA	NA	NA	NA	NA	NA	NA	NA	NA	NA	NA	NA	1	2	1	3	0.333333	Paternal
SDHB	chr1	17345224	35442	10	300	88	388	0.226804	10	2	0	12	0	7	0	not biallelic	NA	NA	NA	NA	NA	NA	NA	NA	NA	NA	NA	NA	NA	NA	NA	NA	NA	NA	NA	NA	NA	NA	NA
RCC2	chr1	17733250	31810	1	39	8	47	0.170213	0	0	1	1	1	1	1	less than 2 iSNPs	NA	NA	NA	NA	NA	NA	NA	NA	NA	NA	NA	NA	NA	NA	NA	NA	NA	NA	NA	NA	NA	NA	NA
ARHGEF10L	chr1	17866329	158042	2	13	28	41	0.682927	0	2	1	3	0.333333	3	1	less than 2 iSNPs	NA	NA	NA	NA	NA	NA	NA	NA	NA	NA	NA	NA	NA	NA	NA	NA	NA	NA	NA	NA	NA	NA	NA
ALDH4A1	chr1	19197923	31371	NA	NA	NA	NA	NA	NA	NA	NA	NA	NA	NA	NA	NA	NA	NA	NA	NA	NA	NA	NA	NA	NA	NA	NA	NA	NA	NA	NA	NA	NA	1	0	2	2	1	Paternal
IFFO2	chr1	19230773	52054	1	35	64	99	0.646465	1	2	0	3	0	3	0	not biallelic	NA	NA	NA	NA	NA	NA	NA	NA	NA	NA	NA	NA	NA	NA	NA	NA	NA	NA	NA	NA	NA	NA	NA
UBR4	chr1	19400999	135748	37	3043	2508	5551	0.45181	89	70	17	176	0.0965909	77	17	biallelic	1	71	22	93	0.236559	biallelic	3	1	0	1	4	0.25	4	1	biallelic	R+S	biallelic by both methods	2	41	44	85	0.517647	biallelic
EMC1	chr1	19542157	35897	4	629	322	951	0.338591	24	12	0	36	0	32	0	not biallelic	5	119	238	357	0.666667	biallelic	2	6	1	7	9	0.777778	4	3	biallelic	R+S	biallelic by both methods	2	15	29	44	0.659091	biallelic
MRTO4	chr1	19578074	8549	NA	NA	NA	NA	NA	NA	NA	NA	NA	NA	NA	NA	NA	6	6046	8067	14113	0.571601	biallelic	17	21	24	45	62	0.725806	19	16	biallelic	R+S	biallelic by both methods	8	493	465	958	0.485386	biallelic
AKR7L	chr1	19592475	8094	1	0	37	37	1	0	1	0	1	0	1	0	not biallelic	NA	NA	NA	NA	NA	NA	NA	NA	NA	NA	NA	NA	NA	NA	NA	NA	NA	NA	NA	NA	NA	NA	NA
LOC100506730	chr1	19619740	2491	1	98	80	178	0.449438	3	2	0	5	0	5	0	not biallelic	NA	NA	NA	NA	NA	NA	NA	NA	NA	NA	NA	NA	NA	NA	NA	NA	NA	NA	NA	NA	NA	NA	NA
AKR7A2	chr1	19629201	9440	5	80	94	174	0.54023	4	3	1	8	0.125	5	1	less than 2 iSNPs	NA	NA	NA	NA	NA	NA	NA	NA	NA	NA	NA	NA	NA	NA	NA	NA	NA	NA	NA	NA	NA	NA	NA
PQLC2	chr1	19638739	17056	6	65	367	432	0.849537	3	12	0	15	0	12	0	not biallelic	NA	NA	NA	NA	NA	NA	NA	NA	NA	NA	NA	NA	NA	NA	NA	NA	NA	NA	NA	NA	NA	NA	NA
TCONS_00000855	chr1	19658089	2843	8	2.0019	2.0019	4.0038	0.5	19	2	0	21	0	7	0	not biallelic	NA	NA	NA	NA	NA	NA	NA	NA	NA	NA	NA	NA	NA	NA	NA	NA	NA	NA	NA	NA	NA	NA	NA
CAPZB	chr1	19665266	146801	48	1618	1419	3037	0.467237	49	49	0	98	0	43	0	not biallelic	NA	NA	NA	NA	NA	NA	NA	NA	NA	NA	NA	NA	NA	NA	NA	NA	NA	3	0	13	13	1	Paternal
Metazoa_SRP	chr1	19750877	306	2	110	0	110	0	3	0	0	3	0	3	0	not biallelic	NA	NA	NA	NA	NA	NA	NA	NA	NA	NA	NA	NA	NA	NA	NA	NA	NA	NA	NA	NA	NA	NA	NA
MINOS1	chr1	19923470	32846	10	6394	4140	10534	0.393013	5	5	100	110	0.909091	101	100	biallelic	5	13199	14252	27451	0.51918	biallelic	6	3	18	21	27	0.777778	23	21	biallelic	R+S	biallelic by both methods	3	2410	2134	4544	0.46963	biallelic
HTR6	chr1	19991779	14277	NA	NA	NA	NA	NA	NA	NA	NA	NA	NA	NA	NA	NA	1	0	8	8	1	Paternal	0	1	0	1	1	1	1	1	less than 2 iSNPs	R	Paternal by Reads only	1	0	2	2	1	Paternal
TMCO4	chr1	20008705	117706	14	340	16	356	0.0449438	13	1	0	14	0	6	0	not biallelic	1	45	9	54	0.166667	biallelic	1	1	0	1	2	0.5	2	1	biallelic	R+S	biallelic by both methods	1	22	31	53	0.584906	biallelic
OTUD3	chr1	20208887	30551	10	3184	2573	5757	0.446934	59	46	11	116	0.0948276	39	6	biallelic	5	1685	989	2674	0.369858	biallelic	4	3	0	3	7	0.428571	2	1	biallelic	R+S	biallelic by both methods	3	9	11	20	0.55	biallelic
VWA5B1	chr1	20617411	63977	NA	NA	NA	NA	NA	NA	NA	NA	NA	NA	NA	NA	NA	1	39	1	40	0.025	Maternal	1	0	0	0	1	0	1	0	less than 2 iSNPs	R	Maternal by Reads only	NA	NA	NA	NA	NA	NA
MUL1	chr1	20825940	8735	2	667	472	1139	0.414399	14	14	2	30	0.0666667	15	1	biallelic	NA	NA	NA	NA	NA	NA	NA	NA	NA	NA	NA	NA	NA	NA	NA	NA	NA	NA	NA	NA	NA	NA	NA
PINK1	chr1	20959947	18058	4	764	463	1227	0.377343	29	18	4	51	0.0784314	35	4	biallelic	NA	NA	NA	NA	NA	NA	NA	NA	NA	NA	NA	NA	NA	NA	NA	NA	NA	NA	NA	NA	NA	NA	NA
DDOST	chr1	20978259	9779	4	4248	3980	8228	0.483714	46	42	84	172	0.488372	97	64	biallelic	NA	NA	NA	NA	NA	NA	NA	NA	NA	NA	NA	NA	NA	NA	NA	NA	NA	NA	NA	NA	NA	NA	NA
KIF17	chr1	20990506	53812	2	0	52	52	1	0	3	0	3	0	3	0	not biallelic	NA	NA	NA	NA	NA	NA	NA	NA	NA	NA	NA	NA	NA	NA	NA	NA	NA	NA	NA	NA	NA	NA	NA
HP1BP3	chr1	21069170	44012	1	53	19	72	0.263889	1	1	0	2	0	2	0	not biallelic	NA	NA	NA	NA	NA	NA	NA	NA	NA	NA	NA	NA	NA	NA	NA	NA	NA	NA	NA	NA	NA	NA	NA
EIF4G3	chr1	21132784	370598	141	9202	7652	16854	0.454017	269	238	25	532	0.0469925	83	19	biallelic	1	1313	0	1313	0	Maternal	1	0	0	0	1	0	1	0	less than 2 iSNPs	R	Maternal by Reads only	3	6	13	19	0.684211	Paternal
ECE1	chr1	21543739	73028	22	3575	3765	7340	0.512943	91	94	41	226	0.181416	75	29	biallelic	NA	NA	NA	NA	NA	NA	NA	NA	NA	NA	NA	NA	NA	NA	NA	NA	NA	NA	NA	NA	NA	NA	NA
AK098438	chr1	21749600	4701	2	63	167	230	0.726087	2	6	0	8	0	6	0	not biallelic	NA	NA	NA	NA	NA	NA	NA	NA	NA	NA	NA	NA	NA	NA	NA	NA	NA	NA	NA	NA	NA	NA	NA
NBPF3	chr1	21766582	44812	18	629	210	839	0.250298	21	10	0	31	0	11	0	not biallelic	NA	NA	NA	NA	NA	NA	NA	NA	NA	NA	NA	NA	NA	NA	NA	NA	NA	NA	NA	NA	NA	NA	NA
ALPL	chr1	21835857	69049	1	48	13	61	0.213115	1	1	0	2	0	2	0	not biallelic	2	38	39	77	0.506494	biallelic	2	2	0	2	4	0.5	2	1	biallelic	R+S	biallelic by both methods	NA	NA	NA	NA	NA	NA
RAP1GAP	chr1	21922707	55642	1	23	1	24	0.0416667	1	0	0	1	0	1	0	not biallelic	NA	NA	NA	NA	NA	NA	NA	NA	NA	NA	NA	NA	NA	NA	NA	NA	NA	NA	NA	NA	NA	NA	NA
USP48	chr1	22004791	104898	8	194	308	502	0.613546	8	15	0	23	0	20	0	not biallelic	NA	NA	NA	NA	NA	NA	NA	NA	NA	NA	NA	NA	NA	NA	NA	NA	NA	1	31	32	63	0.507937	biallelic
LDLRAD2	chr1	22138757	12958	1	543	630	1173	0.537084	10	12	2	24	0.0833333	24	2	biallelic	NA	NA	NA	NA	NA	NA	NA	NA	NA	NA	NA	NA	NA	NA	NA	NA	NA	NA	NA	NA	NA	NA	NA
HSPG2	chr1	22148736	115015	11	587	263	850	0.309412	22	11	0	33	0	26	0	not biallelic	NA	NA	NA	NA	NA	NA	NA	NA	NA	NA	NA	NA	NA	NA	NA	NA	NA	NA	NA	NA	NA	NA	NA
LINC00339	chr1	22351706	6010	1	55	0	55	0	1	0	0	1	0	1	0	not biallelic	1	83	0	83	0	Maternal	1	0	0	0	1	0	1	0	less than 2 iSNPs	R	Maternal by Reads only	2	12	3	15	0.2	Maternal
CDC42	chr1	22379119	40318	1	168	67	235	0.285106	5	2	1	8	0.125	8	1	less than 2 iSNPs	NA	NA	NA	NA	NA	NA	NA	NA	NA	NA	NA	NA	NA	NA	NA	NA	NA	2	7	5	12	0.416667	Maternal
ZBTB40	chr1	22778343	79308	21	381	1262	1643	0.768107	14	37	3	54	0.0555556	32	1	biallelic	NA	NA	NA	NA	NA	NA	NA	NA	NA	NA	NA	NA	NA	NA	NA	NA	NA	NA	NA	NA	NA	NA	NA
EPHB2	chr1	23037330	204494	7	352	1	353	0.00283286	8	0	0	8	0	7	0	not biallelic	4	0	150	150	1	Paternal	0	4	0	4	4	1	1	1	Paternal	R+S	Paternal by both methods	1	0	2	2	1	Paternal
KDM1A	chr1	23345940	64245	1	15	0	15	0	1	0	0	1	0	1	0	not biallelic	NA	NA	NA	NA	NA	NA	NA	NA	NA	NA	NA	NA	NA	NA	NA	NA	NA	1	13	27	40	0.675	biallelic
LUZP1	chr1	23410515	85003	1	73	133	206	0.645631	4	5	0	9	0	9	0	not biallelic	1	59	0	59	0	Maternal	1	0	0	0	1	0	1	0	less than 2 iSNPs	R	Maternal by Reads only	1	4	2	6	0.333333	Paternal
HNRNPR	chr1	23636275	34579	4	2355	3499	5854	0.597711	11	14	76	101	0.752475	98	74	biallelic	NA	NA	NA	NA	NA	NA	NA	NA	NA	NA	NA	NA	NA	NA	NA	NA	NA	NA	NA	NA	NA	NA	NA
ZNF436	chr1	23685940	8940	1	0	21	21	1	0	1	0	1	0	1	0	not biallelic	NA	NA	NA	NA	NA	NA	NA	NA	NA	NA	NA	NA	NA	NA	NA	NA	NA	NA	NA	NA	NA	NA	NA
ID3	chr1	23884420	1866	1	3677	3921	7598	0.516057	4	6	89	99	0.89899	99	89	biallelic	NA	NA	NA	NA	NA	NA	NA	NA	NA	NA	NA	NA	NA	NA	NA	NA	NA	NA	NA	NA	NA	NA	NA
MDS2	chr1	23907984	59073	1	21	45	66	0.681818	1	4	0	5	0	5	0	not biallelic	NA	NA	NA	NA	NA	NA	NA	NA	NA	NA	NA	NA	NA	NA	NA	NA	NA	NA	NA	NA	NA	NA	NA
RPL11	chr1	24018268	4648	2	5563	7948	13511	0.588261	4	3	101	108	0.935185	101	101	biallelic	NA	NA	NA	NA	NA	NA	NA	NA	NA	NA	NA	NA	NA	NA	NA	NA	NA	NA	NA	NA	NA	NA	NA
TCEB3	chr1	24069855	18695	1	928	839	1767	0.474816	18	12	7	37	0.189189	37	7	biallelic	1	373	95	468	0.202991	biallelic	3	2	0	2	5	0.4	5	2	biallelic	R+S	biallelic by both methods	1	15	17	32	0.53125	biallelic
HMGCL	chr1	24128366	23584	2	60	22	82	0.268293	2	1	0	3	0	3	0	not biallelic	NA	NA	NA	NA	NA	NA	NA	NA	NA	NA	NA	NA	NA	NA	NA	NA	NA	1	3	0	3	0	Paternal
FUCA1	chr1	24171571	23289	3	110	0	110	0	3	0	0	3	0	2	0	not biallelic	NA	NA	NA	NA	NA	NA	NA	NA	NA	NA	NA	NA	NA	NA	NA	NA	NA	NA	NA	NA	NA	NA	NA
PNRC2	chr1	24286300	3650	6	3672	3752	7424	0.505388	86	96	26	208	0.125	64	11	biallelic	NA	NA	NA	NA	NA	NA	NA	NA	NA	NA	NA	NA	NA	NA	NA	NA	NA	NA	NA	NA	NA	NA	NA
SRSF10	chr1	24295572	11382	11	1250	1130	2380	0.47479	31	36	24	91	0.263736	62	23	biallelic	NA	NA	NA	NA	NA	NA	NA	NA	NA	NA	NA	NA	NA	NA	NA	NA	NA	NA	NA	NA	NA	NA	NA
MYOM3	chr1	24382530	56136	1	13	0	13	0	1	0	0	1	0	1	0	not biallelic	NA	NA	NA	NA	NA	NA	NA	NA	NA	NA	NA	NA	NA	NA	NA	NA	NA	NA	NA	NA	NA	NA	NA
IFNLR1	chr1	24480646	33120	NA	NA	NA	NA	NA	NA	NA	NA	NA	NA	NA	NA	NA	2	0	30	30	1	Paternal	0	2	0	2	2	1	1	1	Paternal	R+S	Paternal by both methods	NA	NA	NA	NA	NA	NA
STPG1	chr1	24683488	56775	11	854	277	1131	0.244916	23	9	2	34	0.0588235	16	1	biallelic	NA	NA	NA	NA	NA	NA	NA	NA	NA	NA	NA	NA	NA	NA	NA	NA	NA	NA	NA	NA	NA	NA	NA
NIPAL3	chr1	24742244	57230	12	4216	1765	5981	0.295101	60	24	19	103	0.184466	76	19	biallelic	1	88	0	88	0	Maternal	1	0	0	0	1	0	1	0	less than 2 iSNPs	R	Maternal by Reads only	1	1	0	1	0	Paternal
RCAN3	chr1	24829386	34125	1	0	65	65	1	0	1	0	1	0	1	0	not biallelic	NA	NA	NA	NA	NA	NA	NA	NA	NA	NA	NA	NA	NA	NA	NA	NA	NA	NA	NA	NA	NA	NA	NA
SRRM1	chr1	24969593	30180	5	2319	1809	4128	0.438227	29	23	30	82	0.365854	73	30	biallelic	NA	NA	NA	NA	NA	NA	NA	NA	NA	NA	NA	NA	NA	NA	NA	NA	NA	NA	NA	NA	NA	NA	NA
CLIC4	chr1	25071759	99057	28	7701	6287	13988	0.449457	109	104	85	298	0.285235	98	61	biallelic	5	1631	715	2346	0.304774	biallelic	6	8	3	11	17	0.647059	12	7	biallelic	R+S	biallelic by both methods	7	76	108	184	0.586957	biallelic
SYF2	chr1	25548766	10248	NA	NA	NA	NA	NA	NA	NA	NA	NA	NA	NA	NA	NA	1	1073	1037	2110	0.491469	biallelic	6	4	3	7	13	0.538462	13	7	biallelic	R+S	biallelic by both methods	1	110	95	205	0.463415	biallelic
TMEM50A	chr1	25664788	24065	1	13	0	13	0	1	0	0	1	0	1	0	not biallelic	2	221	255	476	0.535714	biallelic	1	5	1	6	7	0.857143	5	4	biallelic	R+S	biallelic by both methods	2	75	66	141	0.468085	biallelic
TMEM57	chr1	25757387	69312	2	1	38	39	0.974359	0	1	1	2	0.5	2	1	less than 2 iSNPs	5	5	432	437	0.988558	Paternal	0	5	0	5	5	1	3	3	Paternal	R+S	Paternal by both methods	8	24	44	68	0.647059	biallelic
LDLRAP1	chr1	25870075	25303	NA	NA	NA	NA	NA	NA	NA	NA	NA	NA	NA	NA	NA	1	141	0	141	0	Maternal	3	0	0	0	3	0	3	0	Maternal	R+S	Maternal by both methods	1	16	7	23	0.304348	biallelic
MAN1C1	chr1	25943958	167301	NA	NA	NA	NA	NA	NA	NA	NA	NA	NA	NA	NA	NA	1	0	26	26	1	Paternal	0	1	0	1	1	1	1	1	less than 2 iSNPs	R	Paternal by Reads only	NA	NA	NA	NA	NA	NA
SEPN1	chr1	26126666	18048	1	621	458	1079	0.424467	21	20	14	55	0.254545	55	14	biallelic	NA	NA	NA	NA	NA	NA	NA	NA	NA	NA	NA	NA	NA	NA	NA	NA	NA	NA	NA	NA	NA	NA	NA
MTFR1L	chr1	26146396	13038	2	40	42	82	0.512195	1	1	0	2	0	1	0	not biallelic	NA	NA	NA	NA	NA	NA	NA	NA	NA	NA	NA	NA	NA	NA	NA	NA	NA	NA	NA	NA	NA	NA	NA
AUNIP	chr1	26160496	25353	2	21	8	29	0.275862	1	1	0	2	0	2	0	not biallelic	NA	NA	NA	NA	NA	NA	NA	NA	NA	NA	NA	NA	NA	NA	NA	NA	NA	NA	NA	NA	NA	NA	NA
PAQR7	chr1	26187974	9771	1	2417	1997	4414	0.452424	28	22	39	89	0.438202	89	39	biallelic	NA	NA	NA	NA	NA	NA	NA	NA	NA	NA	NA	NA	NA	NA	NA	NA	NA	NA	NA	NA	NA	NA	NA
STMN1	chr1	26210676	22318	4	342	267	609	0.438424	12	10	1	23	0.0434783	21	1	less than 2 iSNPs	NA	NA	NA	NA	NA	NA	NA	NA	NA	NA	NA	NA	NA	NA	NA	NA	NA	NA	NA	NA	NA	NA	NA
PAFAH2	chr1	26286257	38392	NA	NA	NA	NA	NA	NA	NA	NA	NA	NA	NA	NA	NA	NA	NA	NA	NA	NA	NA	NA	NA	NA	NA	NA	NA	NA	NA	NA	NA	NA	3	16	5	21	0.238095	Maternal
ZNF593	chr1	26496387	978	NA	NA	NA	NA	NA	NA	NA	NA	NA	NA	NA	NA	NA	2	547	1142	1689	0.67614	biallelic	5	8	3	11	16	0.6875	9	7	biallelic	R+S	biallelic by both methods	2	57	87	144	0.604167	biallelic
CATSPER4	chr1	26517118	11916	NA	NA	NA	NA	NA	NA	NA	NA	NA	NA	NA	NA	NA	2	42	0	42	0	Maternal	2	0	0	0	2	0	1	0	Maternal	R+S	Maternal by both methods	NA	NA	NA	NA	NA	NA
CEP85	chr1	26560692	44608	14	457	400	857	0.466744	16	13	0	29	0	18	0	not biallelic	3	641	1	642	0.00155763	Maternal	3	0	0	0	3	0	2	0	Maternal	R+S	Maternal by both methods	3	4	7	11	0.636364	Paternal
SH3BGRL3	chr1	26606212	1802	1	8884	6889	15773	0.436759	0	0	101	101	1	101	101	biallelic	NA	NA	NA	NA	NA	NA	NA	NA	NA	NA	NA	NA	NA	NA	NA	NA	NA	NA	NA	NA	NA	NA	NA
UBXN11	chr1	26608772	24424	3	249	58	307	0.188925	6	4	0	10	0	8	0	not biallelic	NA	NA	NA	NA	NA	NA	NA	NA	NA	NA	NA	NA	NA	NA	NA	NA	NA	3	7	12	19	0.631579	biallelic
CD52	chr1	26644410	2605	NA	NA	NA	NA	NA	NA	NA	NA	NA	NA	NA	NA	NA	2	10696	13061	23757	0.549775	biallelic	6	3	33	36	42	0.857143	21	18	biallelic	R+S	biallelic by both methods	2	1455	1578	3033	0.520277	biallelic
DHDDS	chr1	26758772	39024	7	3207	3987	7194	0.554212	44	52	33	129	0.255814	87	32	biallelic	3	641	2414	3055	0.79018	biallelic	6	14	1	15	21	0.714286	11	9	biallelic	R+S	biallelic by both methods	3	92	111	203	0.546798	biallelic
HMGN2	chr1	26798901	4233	5	1006	1445	2451	0.589555	21	34	5	60	0.0833333	32	3	biallelic	2	565	1	566	0.00176678	Maternal	2	0	0	0	2	0	1	0	Maternal	R+S	Maternal by both methods	3	28	21	49	0.428571	biallelic
RPS6KA1	chr1	26872342	29179	1	64	56	120	0.466667	2	1	0	3	0	3	0	not biallelic	2	57	12	69	0.173913	biallelic	1	1	0	1	2	0.5	2	1	biallelic	R+S	biallelic by both methods	NA	NA	NA	NA	NA	NA
ARID1A	chr1	27022521	86081	7	414	268	682	0.392962	13	9	0	22	0	19	0	not biallelic	NA	NA	NA	NA	NA	NA	NA	NA	NA	NA	NA	NA	NA	NA	NA	NA	NA	NA	NA	NA	NA	NA	NA
PIGV	chr1	27114453	10442	1	235	0	235	0	4	0	0	4	0	4	0	not biallelic	NA	NA	NA	NA	NA	NA	NA	NA	NA	NA	NA	NA	NA	NA	NA	NA	NA	NA	NA	NA	NA	NA	NA
BC016143	chr1	27145536	246499	4	158	30	188	0.159574	4	2	0	6	0	6	0	not biallelic	1	0	42	42	1	Paternal	0	1	0	1	1	1	1	1	less than 2 iSNPs	R	Paternal by Reads only	2	3	4	7	0.571429	Paternal
SLC9A1	chr1	27425299	56323	6	125	44	169	0.260355	4	3	0	7	0	7	0	not biallelic	2	1	80	81	0.987654	Paternal	0	2	0	2	2	1	1	1	Paternal	R+S	Paternal by both methods	2	1	1	2	0.5	Paternal
TMEM222	chr1	27648635	14257	2	91	92	183	0.502732	3	3	0	6	0	6	0	not biallelic	NA	NA	NA	NA	NA	NA	NA	NA	NA	NA	NA	NA	NA	NA	NA	NA	NA	NA	NA	NA	NA	NA	NA
SYTL1	chr1	27668482	11942	NA	NA	NA	NA	NA	NA	NA	NA	NA	NA	NA	NA	NA	1	9	0	9	0	Maternal	1	0	0	0	1	0	1	0	less than 2 iSNPs	R	Maternal by Reads only	1	10	5	15	0.333333	Maternal
WASF2	chr1	27730733	85946	5	470	472	942	0.501062	20	19	11	50	0.22	48	11	biallelic	NA	NA	NA	NA	NA	NA	NA	NA	NA	NA	NA	NA	NA	NA	NA	NA	NA	NA	NA	NA	NA	NA	NA
FAM76A	chr1	28052489	36935	NA	NA	NA	NA	NA	NA	NA	NA	NA	NA	NA	NA	NA	1	0	26	26	1	Paternal	0	1	0	1	1	1	1	1	less than 2 iSNPs	R	Paternal by Reads only	NA	NA	NA	NA	NA	NA
STX12	chr1	28099693	51271	NA	NA	NA	NA	NA	NA	NA	NA	NA	NA	NA	NA	NA	1	0	41	41	1	Paternal	0	1	0	1	1	1	1	1	less than 2 iSNPs	R	Paternal by Reads only	1	0	1	1	1	Paternal
PPP1R8	chr1	28157251	20933	1	0	22	22	1	0	1	0	1	0	1	0	not biallelic	NA	NA	NA	NA	NA	NA	NA	NA	NA	NA	NA	NA	NA	NA	NA	NA	NA	NA	NA	NA	NA	NA	NA
XKR8	chr1	28286503	8102	NA	NA	NA	NA	NA	NA	NA	NA	NA	NA	NA	NA	NA	NA	NA	NA	NA	NA	NA	NA	NA	NA	NA	NA	NA	NA	NA	NA	NA	NA	1	4	4	8	0.5	Paternal
EYA3	chr1	28296854	118295	36	1057	1169	2226	0.525157	29	38	0	67	0	39	0	not biallelic	5	99	85	184	0.461957	biallelic	3	2	0	2	5	0.4	2	2	biallelic	R+S	biallelic by both methods	15	46	31	77	0.402597	biallelic
DNAJC8	chr1	28526789	32754	8	637	225	862	0.261021	15	8	1	24	0.0416667	20	1	less than 2 iSNPs	1	0	164	164	1	Paternal	0	1	0	1	1	1	1	1	less than 2 iSNPs	R	Paternal by Reads only	1	1	3	4	0.75	Paternal
ATPIF1	chr1	28562601	2016	2	1180	869	2049	0.424109	29	15	1	45	0.0222222	26	1	less than 2 iSNPs	NA	NA	NA	NA	NA	NA	NA	NA	NA	NA	NA	NA	NA	NA	NA	NA	NA	NA	NA	NA	NA	NA	NA
SESN2	chr1	28585962	23041	7	129	135	264	0.511364	6	5	0	11	0	4	0	not biallelic	NA	NA	NA	NA	NA	NA	NA	NA	NA	NA	NA	NA	NA	NA	NA	NA	NA	NA	NA	NA	NA	NA	NA
PHACTR4	chr1	28764660	62222	27	2120	1559	3679	0.423756	64	49	6	119	0.0504202	58	6	biallelic	5	0	435	435	1	Paternal	0	7	0	7	7	1	5	5	Paternal	R+S	Paternal by both methods	10	106	100	206	0.485437	biallelic
SNHG3	chr1	28832454	4951	3	2007	2354	4361	0.539784	22	31	26	79	0.329114	70	26	biallelic	5	690	907	1597	0.56794	biallelic	3	1	2	3	6	0.5	3	2	biallelic	R+S	biallelic by both methods	2	12	23	35	0.657143	biallelic
RCC1	chr1	28844744	20965	5	229	114	343	0.332362	5	4	0	9	0	9	0	not biallelic	1	183	204	387	0.527132	biallelic	2	3	0	3	5	0.6	5	3	biallelic	R+S	biallelic by both methods	1	3	1	4	0.25	Paternal
TRNAU1AP	chr1	28879528	25530	3	131	173	304	0.569079	4	5	0	9	0	7	0	not biallelic	5	176	201	377	0.533156	biallelic	2	5	0	5	7	0.714286	5	3	biallelic	R+S	biallelic by both methods	6	13	14	27	0.518519	biallelic
SNHG12	chr1	28905049	3335	1	1103	1323	2426	0.545342	14	22	9	45	0.2	45	9	biallelic	2	3224	233	3457	0.0673995	biallelic	12	3	1	4	16	0.25	9	2	biallelic	R+S	biallelic by both methods	2	71	42	113	0.371681	biallelic
TAF12	chr1	28929608	39997	2	34	8	42	0.190476	1	1	0	2	0	2	0	not biallelic	NA	NA	NA	NA	NA	NA	NA	NA	NA	NA	NA	NA	NA	NA	NA	NA	NA	NA	NA	NA	NA	NA	NA
GMEB1	chr1	28995239	46877	1	30	0	30	0	1	0	0	1	0	1	0	not biallelic	1	9	0	9	0	Maternal	1	0	0	0	1	0	1	0	less than 2 iSNPs	R	Maternal by Reads only	NA	NA	NA	NA	NA	NA
YTHDF2	chr1	29063132	33156	1	7	10	17	0.588235	0	0	1	1	1	1	1	less than 2 iSNPs	NA	NA	NA	NA	NA	NA	NA	NA	NA	NA	NA	NA	NA	NA	NA	NA	NA	2	2	1	3	0.333333	Paternal
TCONS_00000174	chr1	29194086	3694	1	0.0001	0.0001	0.0002	0.5	1	0	0	1	0	1	0	not biallelic	NA	NA	NA	NA	NA	NA	NA	NA	NA	NA	NA	NA	NA	NA	NA	NA	NA	NA	NA	NA	NA	NA	NA
EPB41	chr1	29213602	232957	25	592	763	1355	0.5631	20	18	1	39	0.025641	22	1	less than 2 iSNPs	5	201	437	638	0.684953	biallelic	4	4	0	4	8	0.5	7	4	biallelic	R+S	biallelic by both methods	9	18	20	38	0.526316	biallelic
TMEM200B	chr1	29445936	4486	1	0	12	12	1	0	1	0	1	0	1	0	not biallelic	NA	NA	NA	NA	NA	NA	NA	NA	NA	NA	NA	NA	NA	NA	NA	NA	NA	NA	NA	NA	NA	NA	NA
SRSF4	chr1	29474249	34389	12	2185	2600	4785	0.543365	70	80	17	167	0.101796	64	12	biallelic	6	301	140	441	0.31746	biallelic	9	2	0	2	11	0.181818	6	1	biallelic	R+S	biallelic by both methods	6	35	36	71	0.507042	biallelic
MECR	chr1	29519384	38071	7	506	264	770	0.342857	14	10	0	24	0	22	0	not biallelic	2	0	106	106	1	Paternal	0	2	0	2	2	1	1	1	Paternal	R+S	Paternal by both methods	3	29	22	51	0.431373	biallelic
PTPRU	chr1	29563027	90299	4	92	111	203	0.546798	3	5	0	8	0	6	0	not biallelic	NA	NA	NA	NA	NA	NA	NA	NA	NA	NA	NA	NA	NA	NA	NA	NA	NA	NA	NA	NA	NA	NA	NA
LAPTM5	chr1	31205314	25370	NA	NA	NA	NA	NA	NA	NA	NA	NA	NA	NA	NA	NA	2	3443	3935	7378	0.533342	biallelic	4	8	20	28	32	0.875	17	15	biallelic	R+S	biallelic by both methods	6	288	361	649	0.55624	biallelic
TCONS_l2_00002019	chr1	31297074	9620	2	2.98906	2.98906	5.97813	0.5	3	3	0	6	0	6	0	not biallelic	NA	NA	NA	NA	NA	NA	NA	NA	NA	NA	NA	NA	NA	NA	NA	NA	NA	NA	NA	NA	NA	NA	NA
SDC3	chr1	31342312	39169	3	1306	2706	4012	0.674477	10	5	91	106	0.858491	96	91	biallelic	NA	NA	NA	NA	NA	NA	NA	NA	NA	NA	NA	NA	NA	NA	NA	NA	NA	NA	NA	NA	NA	NA	NA
PUM1	chr1	31404352	134213	14	864	781	1645	0.474772	35	24	4	63	0.0634921	43	4	biallelic	12	371	520	891	0.583614	biallelic	9	9	1	10	19	0.526316	11	6	biallelic	R+S	biallelic by both methods	16	108	95	203	0.46798	biallelic
NKAIN1	chr1	31652591	60144	NA	NA	NA	NA	NA	NA	NA	NA	NA	NA	NA	NA	NA	1	13	0	13	0	Maternal	1	0	0	0	1	0	1	0	less than 2 iSNPs	R	Maternal by Reads only	NA	NA	NA	NA	NA	NA
SNRNP40	chr1	31732414	37231	NA	NA	NA	NA	NA	NA	NA	NA	NA	NA	NA	NA	NA	3	286	402	688	0.584302	biallelic	4	3	2	5	9	0.555556	7	5	biallelic	R+S	biallelic by both methods	11	21	26	47	0.553191	biallelic
ZCCHC17	chr1	31769841	67940	NA	NA	NA	NA	NA	NA	NA	NA	NA	NA	NA	NA	NA	3	501	638	1139	0.56014	biallelic	7	3	0	3	10	0.3	7	2	biallelic	R+S	biallelic by both methods	3	30	35	65	0.538462	biallelic
FABP3	chr1	31838099	7825	1	0	32	32	1	0	1	0	1	0	1	0	not biallelic	NA	NA	NA	NA	NA	NA	NA	NA	NA	NA	NA	NA	NA	NA	NA	NA	NA	NA	NA	NA	NA	NA	NA
SERINC2	chr1	31886659	20869	2	84	42	126	0.333333	3	1	0	4	0	4	0	not biallelic	NA	NA	NA	NA	NA	NA	NA	NA	NA	NA	NA	NA	NA	NA	NA	NA	NA	NA	NA	NA	NA	NA	NA
SPOCD1	chr1	32256024	25557	1	158	190	348	0.545977	7	8	1	16	0.0625	16	1	less than 2 iSNPs	NA	NA	NA	NA	NA	NA	NA	NA	NA	NA	NA	NA	NA	NA	NA	NA	NA	NA	NA	NA	NA	NA	NA
PTP4A2	chr1	32372021	31968	2	18	59	77	0.766234	1	2	0	3	0	3	0	not biallelic	NA	NA	NA	NA	NA	NA	NA	NA	NA	NA	NA	NA	NA	NA	NA	NA	NA	1	1	4	5	0.8	Paternal
KHDRBS1	chr1	32479294	30189	1	0	24	24	1	0	1	0	1	0	1	0	not biallelic	NA	NA	NA	NA	NA	NA	NA	NA	NA	NA	NA	NA	NA	NA	NA	NA	NA	NA	NA	NA	NA	NA	NA
TMEM39B	chr1	32538502	29966	NA	NA	NA	NA	NA	NA	NA	NA	NA	NA	NA	NA	NA	1	55	21	76	0.276316	biallelic	2	1	0	1	3	0.333333	3	1	biallelic	R+S	biallelic by both methods	2	9	5	14	0.357143	Maternal
KPNA6	chr1	32573643	68526	2	1217	906	2123	0.426755	24	19	10	53	0.188679	52	10	biallelic	2	949	866	1815	0.477135	biallelic	9	4	1	5	14	0.357143	12	3	biallelic	R+S	biallelic by both methods	3	222	151	373	0.404826	biallelic
TXLNA	chr1	32645344	18543	NA	NA	NA	NA	NA	NA	NA	NA	NA	NA	NA	NA	NA	2	28	115	143	0.804196	biallelic	1	1	0	1	2	0.5	2	1	biallelic	R+S	biallelic by both methods	1	0	1	1	1	Paternal
IQCC	chr1	32671235	3054	1	58	67	125	0.536	1	2	0	3	0	3	0	not biallelic	2	0	119	119	1	Paternal	0	2	0	2	2	1	1	1	Paternal	R+S	Paternal by both methods	2	6	5	11	0.454545	Paternal
DCDC2B	chr1	32674694	7104	1	80	0	80	0	3	0	0	3	0	3	0	not biallelic	2	135	1	136	0.00735294	Maternal	2	0	0	0	2	0	1	0	Maternal	R+S	Maternal by both methods	2	0	5	5	1	Paternal
TMEM234	chr1	32681797	6130	NA	NA	NA	NA	NA	NA	NA	NA	NA	NA	NA	NA	NA	NA	NA	NA	NA	NA	NA	NA	NA	NA	NA	NA	NA	NA	NA	NA	NA	NA	1	14	2	16	0.125	Maternal
EIF3I	chr1	32687958	9248	2	56	119	175	0.68	2	2	0	4	0	3	0	not biallelic	2	18314	15311	33625	0.455346	biallelic	5	6	37	43	48	0.895833	24	22	biallelic	R+S	biallelic by both methods	3	1832	1709	3541	0.482632	biallelic
HDAC1	chr1	32757707	41518	1	0	29	29	1	0	1	0	1	0	1	0	not biallelic	NA	NA	NA	NA	NA	NA	NA	NA	NA	NA	NA	NA	NA	NA	NA	NA	NA	NA	NA	NA	NA	NA	NA
BSDC1	chr1	32830704	29359	NA	NA	NA	NA	NA	NA	NA	NA	NA	NA	NA	NA	NA	1	70	0	70	0	Maternal	1	0	0	0	1	0	1	0	less than 2 iSNPs	R	Maternal by Reads only	1	7	8	15	0.533333	biallelic
ZBTB8A	chr1	33004771	66772	2	33	27	60	0.45	2	2	0	4	0	4	0	not biallelic	1	12	0	12	0	Maternal	1	0	0	0	1	0	1	0	less than 2 iSNPs	R	Maternal by Reads only	NA	NA	NA	NA	NA	NA
ZBTB8OS	chr1	33087306	28880	NA	NA	NA	NA	NA	NA	NA	NA	NA	NA	NA	NA	NA	1	11	0	11	0	Maternal	1	0	0	0	1	0	1	0	less than 2 iSNPs	R	Maternal by Reads only	1	5	3	8	0.375	Paternal
RBBP4	chr1	33116748	35065	NA	NA	NA	NA	NA	NA	NA	NA	NA	NA	NA	NA	NA	1	0	15	15	1	Paternal	0	1	0	1	1	1	1	1	less than 2 iSNPs	R	Paternal by Reads only	NA	NA	NA	NA	NA	NA
SYNC	chr1	33145506	22856	1	26	14	40	0.35	1	1	0	2	0	2	0	not biallelic	NA	NA	NA	NA	NA	NA	NA	NA	NA	NA	NA	NA	NA	NA	NA	NA	NA	NA	NA	NA	NA	NA	NA
KIAA1522	chr1	33207511	33061	1	9	0	9	0	1	0	0	1	0	1	0	not biallelic	NA	NA	NA	NA	NA	NA	NA	NA	NA	NA	NA	NA	NA	NA	NA	NA	NA	NA	NA	NA	NA	NA	NA
YARS	chr1	33240839	42795	14	1672	1946	3618	0.537866	37	45	5	87	0.0574713	64	5	biallelic	4	1078	2863	3941	0.726465	biallelic	7	7	2	9	16	0.5625	13	9	biallelic	R+S	biallelic by both methods	5	81	68	149	0.456376	biallelic
S100PBP	chr1	33283118	41363	9	528	520	1048	0.496183	17	13	2	32	0.0625	30	2	biallelic	4	57	363	420	0.864286	biallelic	1	5	1	6	7	0.857143	6	5	biallelic	R+S	biallelic by both methods	5	86	119	205	0.580488	biallelic
FNDC5	chr1	33327868	10215	1	32	0	32	0	1	0	0	1	0	1	0	not biallelic	NA	NA	NA	NA	NA	NA	NA	NA	NA	NA	NA	NA	NA	NA	NA	NA	NA	1	1	3	4	0.75	Paternal
RNF19B	chr1	33402049	28238	NA	NA	NA	NA	NA	NA	NA	NA	NA	NA	NA	NA	NA	2	402	2	404	0.0049505	Maternal	2	0	0	0	2	0	1	0	Maternal	R+S	Maternal by both methods	2	44	40	84	0.47619	biallelic
BC036308	chr1	33452675	45396	24	10047	6	10053	0.000596837	330	0	1	331	0.00302115	34	1	less than 2 iSNPs	1	112	141	253	0.557312	biallelic	1	0	2	2	3	0.666667	3	2	biallelic	R+S	biallelic by both methods	2	40	75	115	0.652174	biallelic
TRIM62	chr1	33611002	36670	2	73	101	174	0.58046	1	0	2	3	0.666667	3	2	biallelic	NA	NA	NA	NA	NA	NA	NA	NA	NA	NA	NA	NA	NA	NA	NA	NA	NA	NA	NA	NA	NA	NA	NA
ZNF362	chr1	33722173	44148	2	203	366	569	0.643234	5	9	3	17	0.176471	16	3	biallelic	1	0	86	86	1	Paternal	0	1	0	1	1	1	1	1	less than 2 iSNPs	R	Paternal by Reads only	1	10	0	10	0	Maternal
PHC2	chr1	33789223	51972	10	2282	1906	4188	0.45511	51	41	31	123	0.252033	64	17	biallelic	4	3	841	844	0.996445	Paternal	0	4	0	4	4	1	2	2	Paternal	R+S	Paternal by both methods	NA	NA	NA	NA	NA	NA
7SK	chr1	33802166	300	NA	NA	NA	NA	NA	NA	NA	NA	NA	NA	NA	NA	NA	NA	NA	NA	NA	NA	NA	NA	NA	NA	NA	NA	NA	NA	NA	NA	NA	NA	1	12	25	37	0.675676	biallelic
ZSCAN20	chr1	33938231	23765	8	533	98	631	0.155309	14	4	0	18	0	9	0	not biallelic	NA	NA	NA	NA	NA	NA	NA	NA	NA	NA	NA	NA	NA	NA	NA	NA	NA	NA	NA	NA	NA	NA	NA
CSMD2	chr1	33979608	651836	44	1161	662	1823	0.363138	40	25	1	66	0.0151515	31	1	less than 2 iSNPs	1	7	0	7	0	Maternal	1	0	0	0	1	0	1	0	less than 2 iSNPs	R	Maternal by Reads only	NA	NA	NA	NA	NA	NA
SMIM12	chr1	35315962	9456	5	366	393	759	0.517787	8	8	1	17	0.0588235	11	1	less than 2 iSNPs	2	79	368	447	0.823266	biallelic	2	2	0	2	4	0.5	3	2	biallelic	R+S	biallelic by both methods	2	13	8	21	0.380952	biallelic
ZMYM6NB	chr1	35447126	3823	2	722	589	1311	0.449275	20	9	34	63	0.539683	63	34	biallelic	NA	NA	NA	NA	NA	NA	NA	NA	NA	NA	NA	NA	NA	NA	NA	NA	NA	NA	NA	NA	NA	NA	NA
ZMYM6	chr1	35451766	45804	20	1417	1131	2548	0.443878	44	24	11	79	0.139241	29	2	biallelic	NA	NA	NA	NA	NA	NA	NA	NA	NA	NA	NA	NA	NA	NA	NA	NA	NA	NA	NA	NA	NA	NA	NA
ZMYM1	chr1	35544971	36485	8	872	642	1514	0.424042	23	22	6	51	0.117647	39	5	biallelic	NA	NA	NA	NA	NA	NA	NA	NA	NA	NA	NA	NA	NA	NA	NA	NA	NA	NA	NA	NA	NA	NA	NA
AL831889	chr1	35641980	4104	1	27	163	190	0.857895	2	6	0	8	0	8	0	not biallelic	NA	NA	NA	NA	NA	NA	NA	NA	NA	NA	NA	NA	NA	NA	NA	NA	NA	NA	NA	NA	NA	NA	NA
SFPQ	chr1	35649200	9544	11	389	369	758	0.486807	11	15	0	26	0	10	0	not biallelic	NA	NA	NA	NA	NA	NA	NA	NA	NA	NA	NA	NA	NA	NA	NA	NA	NA	NA	NA	NA	NA	NA	NA
ZMYM4	chr1	35734567	152979	27	2265	2024	4289	0.471905	58	60	4	122	0.0327869	50	2	biallelic	2	84	4	88	0.0454545	Maternal	2	0	0	0	2	0	2	0	Maternal	R+S	Maternal by both methods	1	39	22	61	0.360656	biallelic
KIAA0319L	chr1	35899090	123948	17	843	986	1829	0.539092	19	29	2	50	0.04	33	2	biallelic	NA	NA	NA	NA	NA	NA	NA	NA	NA	NA	NA	NA	NA	NA	NA	NA	NA	NA	NA	NA	NA	NA	NA
NCDN	chr1	36023392	8989	NA	NA	NA	NA	NA	NA	NA	NA	NA	NA	NA	NA	NA	1	0	16	16	1	Paternal	0	1	0	1	1	1	1	1	less than 2 iSNPs	R	Paternal by Reads only	NA	NA	NA	NA	NA	NA
PSMB2	chr1	36065142	42304	6	181	39	220	0.177273	7	2	0	9	0	7	0	not biallelic	NA	NA	NA	NA	NA	NA	NA	NA	NA	NA	NA	NA	NA	NA	NA	NA	NA	NA	NA	NA	NA	NA	NA
AGO4	chr1	36273827	49664	1	0	31	31	1	0	1	0	1	0	1	0	not biallelic	NA	NA	NA	NA	NA	NA	NA	NA	NA	NA	NA	NA	NA	NA	NA	NA	NA	NA	NA	NA	NA	NA	NA
AK025726	chr1	36391432	3779	NA	NA	NA	NA	NA	NA	NA	NA	NA	NA	NA	NA	NA	NA	NA	NA	NA	NA	NA	NA	NA	NA	NA	NA	NA	NA	NA	NA	NA	NA	1	8	5	13	0.384615	Maternal
AGO3	chr1	36396682	125382	3	0	104	104	1	0	3	0	3	0	3	0	not biallelic	2	1	55	56	0.982143	Paternal	0	2	0	2	2	1	1	1	Paternal	R+S	Paternal by both methods	2	1	3	4	0.75	Paternal
THRAP3	chr1	36690016	80942	2	46	131	177	0.740113	2	5	0	7	0	7	0	not biallelic	1	8	68	76	0.894737	biallelic	0	2	0	2	2	1	2	2	Paternal	R+S	biallelic by both methods	1	42	40	82	0.487805	biallelic
STK40	chr1	36805224	46262	1	30	120	150	0.8	1	2	0	3	0	3	0	not biallelic	2	0	51	51	1	Paternal	0	2	0	2	2	1	2	2	Paternal	R+S	Paternal by both methods	1	1	5	6	0.833333	Paternal
LSM10	chr1	36859030	4464	2	0	26	26	1	0	2	0	2	0	1	0	not biallelic	NA	NA	NA	NA	NA	NA	NA	NA	NA	NA	NA	NA	NA	NA	NA	NA	NA	NA	NA	NA	NA	NA	NA
OSCP1	chr1	36883506	32581	5	171	103	274	0.375912	5	5	2	12	0.166667	10	1	biallelic	NA	NA	NA	NA	NA	NA	NA	NA	NA	NA	NA	NA	NA	NA	NA	NA	NA	NA	NA	NA	NA	NA	NA
MRPS15	chr1	36921361	8680	2	33	146	179	0.815642	1	2	1	4	0.25	4	1	less than 2 iSNPs	NA	NA	NA	NA	NA	NA	NA	NA	NA	NA	NA	NA	NA	NA	NA	NA	NA	NA	NA	NA	NA	NA	NA
LOC728431	chr1	37920479	19566	1	0	41	41	1	0	1	0	1	0	1	0	not biallelic	NA	NA	NA	NA	NA	NA	NA	NA	NA	NA	NA	NA	NA	NA	NA	NA	NA	NA	NA	NA	NA	NA	NA
MEAF6	chr1	37955560	24861	6	5541	4001	9542	0.419304	88	48	71	207	0.342995	70	25	biallelic	NA	NA	NA	NA	NA	NA	NA	NA	NA	NA	NA	NA	NA	NA	NA	NA	NA	NA	NA	NA	NA	NA	NA
SNIP1	chr1	38000049	19897	5	361	357	718	0.497214	9	10	0	19	0	15	0	not biallelic	NA	NA	NA	NA	NA	NA	NA	NA	NA	NA	NA	NA	NA	NA	NA	NA	NA	NA	NA	NA	NA	NA	NA
DNALI1	chr1	38022519	9940	1	143	288	431	0.668213	5	7	0	12	0	12	0	not biallelic	NA	NA	NA	NA	NA	NA	NA	NA	NA	NA	NA	NA	NA	NA	NA	NA	NA	NA	NA	NA	NA	NA	NA
GNL2	chr1	38032412	29175	6	378	489	867	0.564014	10	11	0	21	0	13	0	not biallelic	NA	NA	NA	NA	NA	NA	NA	NA	NA	NA	NA	NA	NA	NA	NA	NA	NA	2	12	5	17	0.294118	Maternal
RSPO1	chr1	38076950	23646	NA	NA	NA	NA	NA	NA	NA	NA	NA	NA	NA	NA	NA	1	0	30	30	1	Paternal	0	1	0	1	1	1	1	1	less than 2 iSNPs	R	Paternal by Reads only	NA	NA	NA	NA	NA	NA
C1orf109	chr1	38147241	8952	7	661	1007	1668	0.603717	28	24	1	53	0.0188679	28	1	less than 2 iSNPs	NA	NA	NA	NA	NA	NA	NA	NA	NA	NA	NA	NA	NA	NA	NA	NA	NA	NA	NA	NA	NA	NA	NA
CDCA8	chr1	38158072	17320	8	2061	1818	3879	0.468677	41	41	4	86	0.0465116	33	4	biallelic	1	1017	583	1600	0.364375	biallelic	3	3	3	6	9	0.666667	9	6	biallelic	R+S	biallelic by both methods	2	48	72	120	0.6	biallelic
MANEAL	chr1	38259773	7506	NA	NA	NA	NA	NA	NA	NA	NA	NA	NA	NA	NA	NA	NA	NA	NA	NA	NA	NA	NA	NA	NA	NA	NA	NA	NA	NA	NA	NA	NA	1	2	9	11	0.818182	Paternal
YRDC	chr1	38268613	5253	NA	NA	NA	NA	NA	NA	NA	NA	NA	NA	NA	NA	NA	2	3	607	610	0.995082	Paternal	0	5	0	5	5	1	3	3	Paternal	R+S	Paternal by both methods	2	59	81	140	0.578571	biallelic
MTF1	chr1	38275238	50055	NA	NA	NA	NA	NA	NA	NA	NA	NA	NA	NA	NA	NA	NA	NA	NA	NA	NA	NA	NA	NA	NA	NA	NA	NA	NA	NA	NA	NA	NA	2	21	9	30	0.3	biallelic
INPP5B	chr1	38326368	86362	3	0	80	80	1	0	3	0	3	0	3	0	not biallelic	5	687	11	698	0.0157593	biallelic	7	0	1	1	8	0.125	6	1	biallelic	R+S	biallelic by both methods	5	80	68	148	0.459459	biallelic
SF3A3	chr1	38422651	33111	19	4258	3511	7769	0.451924	76	60	50	186	0.268817	93	47	biallelic	1	2139	5727	7866	0.72807	biallelic	3	6	9	15	18	0.833333	18	15	biallelic	R+S	biallelic by both methods	1	114	128	242	0.528926	biallelic
FHL3	chr1	38462441	8747	1	319	399	718	0.55571	7	8	0	15	0	15	0	not biallelic	1	1	62	63	0.984127	Paternal	0	1	0	1	1	1	1	1	less than 2 iSNPs	R	Paternal by Reads only	1	9	4	13	0.307692	Maternal
RRAGC	chr1	39303868	21628	3	19	51	70	0.728571	1	2	0	3	0	3	0	not biallelic	NA	NA	NA	NA	NA	NA	NA	NA	NA	NA	NA	NA	NA	NA	NA	NA	NA	2	3	2	5	0.4	Paternal
MYCBP	chr1	39328161	10890	2	930	744	1674	0.444444	17	13	5	35	0.142857	33	5	biallelic	NA	NA	NA	NA	NA	NA	NA	NA	NA	NA	NA	NA	NA	NA	NA	NA	NA	1	9	6	15	0.4	Maternal
RHBDL2	chr1	39351478	55979	2	0	15	15	1	0	2	0	2	0	2	0	not biallelic	1	0	23	23	1	Paternal	0	1	0	1	1	1	1	1	less than 2 iSNPs	R	Paternal by Reads only	2	0	3	3	1	Paternal
AKIRIN1	chr1	39456915	14823	9	1017	864	1881	0.45933	24	18	5	47	0.106383	41	5	biallelic	NA	NA	NA	NA	NA	NA	NA	NA	NA	NA	NA	NA	NA	NA	NA	NA	NA	1	0	4	4	1	Paternal
NDUFS5	chr1	39491966	8343	1	21	0	21	0	1	0	0	1	0	1	0	not biallelic	NA	NA	NA	NA	NA	NA	NA	NA	NA	NA	NA	NA	NA	NA	NA	NA	NA	NA	NA	NA	NA	NA	NA
MACF1	chr1	39549838	402973	35	3045	1900	4945	0.384226	71	49	6	126	0.047619	64	3	biallelic	4	160	26	186	0.139785	biallelic	3	2	0	2	5	0.4	5	2	biallelic	R+S	biallelic by both methods	3	4	5	9	0.555556	Paternal
PPIEL	chr1	39987951	37420	2	113	24	137	0.175182	3	1	0	4	0	4	0	not biallelic	NA	NA	NA	NA	NA	NA	NA	NA	NA	NA	NA	NA	NA	NA	NA	NA	NA	NA	NA	NA	NA	NA	NA
PABPC4	chr1	40026484	16038	2	234	152	386	0.393782	7	4	0	11	0	10	0	not biallelic	NA	NA	NA	NA	NA	NA	NA	NA	NA	NA	NA	NA	NA	NA	NA	NA	NA	NA	NA	NA	NA	NA	NA
PPIE	chr1	40204516	25071	7	141	537	678	0.792035	4	16	0	20	0	9	0	not biallelic	5	5336	6285	11621	0.540831	biallelic	9	15	13	28	37	0.756757	14	10	biallelic	R+S	biallelic by both methods	5	385	344	729	0.471879	biallelic
TCONS_00000911	chr1	40289923	13762	2	2.0002	2.0002	4.0004	0.5	2	2	0	4	0	2	0	not biallelic	NA	NA	NA	NA	NA	NA	NA	NA	NA	NA	NA	NA	NA	NA	NA	NA	NA	NA	NA	NA	NA	NA	NA
TRIT1	chr1	40306705	42473	9	606	587	1193	0.492037	19	19	0	38	0	33	0	not biallelic	1	1	153	154	0.993506	Paternal	0	3	0	3	3	1	3	3	Paternal	R+S	Paternal by both methods	1	42	50	92	0.543478	biallelic
MFSD2A	chr1	40420783	14846	1	12	7	19	0.368421	1	1	0	2	0	2	0	not biallelic	NA	NA	NA	NA	NA	NA	NA	NA	NA	NA	NA	NA	NA	NA	NA	NA	NA	NA	NA	NA	NA	NA	NA
RLF	chr1	40627040	79554	2	83	27	110	0.245455	2	1	0	3	0	3	0	not biallelic	1	127	0	127	0	Maternal	1	0	0	0	1	0	1	0	less than 2 iSNPs	R	Maternal by Reads only	3	10	8	18	0.444444	biallelic
ZMPSTE24	chr1	40723721	36136	NA	NA	NA	NA	NA	NA	NA	NA	NA	NA	NA	NA	NA	2	462	714	1176	0.607143	biallelic	2	6	3	9	11	0.818182	11	9	biallelic	R+S	biallelic by both methods	1	46	65	111	0.585586	biallelic
SMAP2	chr1	40839377	49622	8	313	484	797	0.607277	10	12	0	22	0	17	0	not biallelic	3	111	317	428	0.740654	biallelic	1	2	0	2	3	0.666667	3	2	biallelic	R+S	biallelic by both methods	5	25	25	50	0.5	biallelic
ZFP69B	chr1	40916336	13055	1	59	38	97	0.391753	2	1	0	3	0	3	0	not biallelic	NA	NA	NA	NA	NA	NA	NA	NA	NA	NA	NA	NA	NA	NA	NA	NA	NA	NA	NA	NA	NA	NA	NA
TCONS_00000506	chr1	40932411	5738	3	2.93373	2.93373	5.86747	0.5	4	3	0	7	0	7	0	not biallelic	NA	NA	NA	NA	NA	NA	NA	NA	NA	NA	NA	NA	NA	NA	NA	NA	NA	NA	NA	NA	NA	NA	NA
ZFP69	chr1	40943301	18715	4	200	125	325	0.384615	6	3	0	9	0	6	0	not biallelic	NA	NA	NA	NA	NA	NA	NA	NA	NA	NA	NA	NA	NA	NA	NA	NA	NA	NA	NA	NA	NA	NA	NA
EXO5	chr1	40974432	7783	4	283	492	775	0.634839	7	15	0	22	0	16	0	not biallelic	NA	NA	NA	NA	NA	NA	NA	NA	NA	NA	NA	NA	NA	NA	NA	NA	NA	NA	NA	NA	NA	NA	NA
ZNF684	chr1	40997232	16610	7	104	590	694	0.850144	2	18	0	20	0	9	0	not biallelic	NA	NA	NA	NA	NA	NA	NA	NA	NA	NA	NA	NA	NA	NA	NA	NA	NA	NA	NA	NA	NA	NA	NA
LOC100130557	chr1	41154751	3183	NA	NA	NA	NA	NA	NA	NA	NA	NA	NA	NA	NA	NA	NA	NA	NA	NA	NA	NA	NA	NA	NA	NA	NA	NA	NA	NA	NA	NA	NA	1	0	1	1	1	Paternal
NFYC	chr1	41157241	80035	NA	NA	NA	NA	NA	NA	NA	NA	NA	NA	NA	NA	NA	3	265	3876	4141	0.936006	biallelic	5	6	1	7	12	0.583333	9	5	biallelic	R+S	biallelic by both methods	8	25	56	81	0.691358	biallelic
TCONS_l2_00002032	chr1	41329585	12758	2	0.0002	0.0002	0.0004	0.5	2	0	0	2	0	1	0	not biallelic	NA	NA	NA	NA	NA	NA	NA	NA	NA	NA	NA	NA	NA	NA	NA	NA	NA	NA	NA	NA	NA	NA	NA
CTPS1	chr1	41445006	33230	15	1864	2763	4627	0.597147	40	57	23	120	0.191667	71	22	biallelic	NA	NA	NA	NA	NA	NA	NA	NA	NA	NA	NA	NA	NA	NA	NA	NA	NA	1	4	0	4	0	Paternal
SLFNL1-AS1	chr1	41480261	29302	1	0	37	37	1	0	2	0	2	0	2	0	not biallelic	NA	NA	NA	NA	NA	NA	NA	NA	NA	NA	NA	NA	NA	NA	NA	NA	NA	NA	NA	NA	NA	NA	NA
SCMH1	chr1	41492870	214946	92	8091	8944	17035	0.525037	179	187	26	392	0.0663265	74	12	biallelic	4	419	1310	1729	0.757663	biallelic	3	2	1	3	6	0.5	5	3	biallelic	R+S	biallelic by both methods	7	57	44	101	0.435644	biallelic
HIVEP3	chr1	41972035	412462	18	602	171	773	0.221216	16	9	2	27	0.0740741	18	2	biallelic	5	82	65	147	0.442177	biallelic	2	3	0	3	5	0.6	3	2	biallelic	R+S	biallelic by both methods	5	10	8	18	0.444444	biallelic
FOXJ3	chr1	42642209	158695	53	4163	4014	8177	0.490889	105	97	9	211	0.042654	55	5	biallelic	NA	NA	NA	NA	NA	NA	NA	NA	NA	NA	NA	NA	NA	NA	NA	NA	NA	NA	NA	NA	NA	NA	NA
LEPRE1	chr1	43212005	20751	2	0	100	100	1	0	2	0	2	0	2	0	not biallelic	1	0	8	8	1	Paternal	0	1	0	1	1	1	1	1	less than 2 iSNPs	R	Paternal by Reads only	1	10	6	16	0.375	Maternal
C1orf50	chr1	43232915	8499	NA	NA	NA	NA	NA	NA	NA	NA	NA	NA	NA	NA	NA	1	0	110	110	1	Paternal	0	1	0	1	1	1	1	1	less than 2 iSNPs	R	Paternal by Reads only	2	2	3	5	0.6	Paternal
ERMAP	chr1	43291248	19413	NA	NA	NA	NA	NA	NA	NA	NA	NA	NA	NA	NA	NA	1	106	30	136	0.220588	biallelic	1	1	0	1	2	0.5	2	1	biallelic	R+S	biallelic by both methods	3	5	19	24	0.791667	Paternal
SLC2A1	chr1	43391045	33803	1	42	0	42	0	2	0	0	2	0	2	0	not biallelic	NA	NA	NA	NA	NA	NA	NA	NA	NA	NA	NA	NA	NA	NA	NA	NA	NA	NA	NA	NA	NA	NA	NA
WDR65	chr1	43638000	82030	1	0	62	62	1	0	1	0	1	0	1	0	not biallelic	NA	NA	NA	NA	NA	NA	NA	NA	NA	NA	NA	NA	NA	NA	NA	NA	NA	NA	NA	NA	NA	NA	NA
CDC20	chr1	43824625	4249	NA	NA	NA	NA	NA	NA	NA	NA	NA	NA	NA	NA	NA	1	942	662	1604	0.412718	biallelic	5	4	2	6	11	0.545455	11	6	biallelic	R+S	biallelic by both methods	1	44	62	106	0.584906	biallelic
MED8	chr1	43849578	5906	NA	NA	NA	NA	NA	NA	NA	NA	NA	NA	NA	NA	NA	1	834	860	1694	0.507674	biallelic	3	4	3	7	10	0.7	10	7	biallelic	R+S	biallelic by both methods	1	109	130	239	0.543933	biallelic
SZT2	chr1	43855555	64364	2	233	190	423	0.449173	7	5	0	12	0	12	0	not biallelic	2	68	130	198	0.656566	biallelic	0	2	1	3	3	1	2	2	Paternal	R+S	biallelic by both methods	6	14	16	30	0.533333	biallelic
PTPRF	chr1	43996546	92798	1	58	21	79	0.265823	1	1	0	2	0	2	0	not biallelic	NA	NA	NA	NA	NA	NA	NA	NA	NA	NA	NA	NA	NA	NA	NA	NA	NA	NA	NA	NA	NA	NA	NA
ST3GAL3	chr1	44173203	223635	6	111	252	363	0.694215	4	6	0	10	0	9	0	not biallelic	NA	NA	NA	NA	NA	NA	NA	NA	NA	NA	NA	NA	NA	NA	NA	NA	NA	NA	NA	NA	NA	NA	NA
KLF17	chr1	44584521	16289	1	83	0	83	0	10	0	0	10	0	10	0	not biallelic	1	324	8	332	0.0240964	biallelic	20	0	1	1	21	0.047619	21	1	biallelic	R+S	biallelic by both methods	1	50	1	51	0.0196078	Maternal
DMAP1	chr1	44679124	7228	NA	NA	NA	NA	NA	NA	NA	NA	NA	NA	NA	NA	NA	1	113	22	135	0.162963	biallelic	3	0	1	1	4	0.25	4	1	biallelic	R+S	biallelic by both methods	2	11	12	23	0.521739	biallelic
ERI3	chr1	44686741	134199	NA	NA	NA	NA	NA	NA	NA	NA	NA	NA	NA	NA	NA	1	3295	551	3846	0.143266	biallelic	8	6	2	8	16	0.5	16	8	biallelic	R+S	biallelic by both methods	1	96	54	150	0.36	biallelic
RNF220	chr1	44870959	246438	NA	NA	NA	NA	NA	NA	NA	NA	NA	NA	NA	NA	NA	1	0	28	28	1	Paternal	0	1	0	1	1	1	1	1	less than 2 iSNPs	R	Paternal by Reads only	2	17	14	31	0.451613	biallelic
C1orf228	chr1	45140393	50871	2	20	1	21	0.047619	2	0	0	2	0	1	0	not biallelic	NA	NA	NA	NA	NA	NA	NA	NA	NA	NA	NA	NA	NA	NA	NA	NA	NA	1	1	5	6	0.833333	Paternal
KIF2C	chr1	45205489	27950	3	25	48	73	0.657534	2	3	0	5	0	5	0	not biallelic	7	2264	1425	3689	0.386284	biallelic	14	10	10	20	34	0.588235	11	8	biallelic	R+S	biallelic by both methods	6	70	121	191	0.633508	biallelic
PLK3	chr1	45266035	5633	1	136	34	170	0.2	5	2	0	7	0	7	0	not biallelic	3	0	68	68	1	Paternal	0	3	0	3	3	1	2	2	Paternal	R+S	Paternal by both methods	2	4	0	4	0	Paternal
BTBD19	chr1	45274153	5649	2	0	61	61	1	0	2	0	2	0	1	0	not biallelic	NA	NA	NA	NA	NA	NA	NA	NA	NA	NA	NA	NA	NA	NA	NA	NA	NA	NA	NA	NA	NA	NA	NA
EIF2B3	chr1	45316193	136202	45	1332	798	2130	0.374648	46	30	2	78	0.025641	44	2	biallelic	9	3350	981	4331	0.226507	biallelic	14	5	5	10	24	0.416667	17	8	biallelic	R+S	biallelic by both methods	12	174	166	340	0.488235	biallelic
HECTD3	chr1	45468219	8809	3	273	606	879	0.68942	8	14	1	23	0.0434783	14	1	less than 2 iSNPs	4	2910	55	2965	0.0185497	biallelic	5	1	0	1	6	0.166667	3	1	biallelic	R+S	biallelic by both methods	4	28	28	56	0.5	biallelic
UROD	chr1	45477804	3538	2	3402	1899	5301	0.358234	38	19	21	78	0.269231	77	21	biallelic	1	2234	2067	4301	0.480586	biallelic	7	3	4	7	14	0.5	14	7	biallelic	R+S	biallelic by both methods	3	88	128	216	0.592593	biallelic
ZSWIM5	chr1	45482075	190176	8	107	130	237	0.548523	3	5	0	8	0	5	0	not biallelic	1	9	1	10	0.1	Maternal	1	0	0	0	1	0	1	0	less than 2 iSNPs	R	Maternal by Reads only	NA	NA	NA	NA	NA	NA
MUTYH	chr1	45794913	11230	NA	NA	NA	NA	NA	NA	NA	NA	NA	NA	NA	NA	NA	1	34	0	34	0	Maternal	1	0	0	0	1	0	1	0	less than 2 iSNPs	R	Maternal by Reads only	2	2	1	3	0.333333	Paternal
TOE1	chr1	45805341	4310	1	0	20	20	1	0	1	0	1	0	1	0	not biallelic	NA	NA	NA	NA	NA	NA	NA	NA	NA	NA	NA	NA	NA	NA	NA	NA	NA	NA	NA	NA	NA	NA	NA
TESK2	chr1	45809554	147287	5	0	154	154	1	0	6	0	6	0	6	0	not biallelic	4	2	91	93	0.978495	Paternal	0	4	0	4	4	1	3	3	Paternal	R+S	Paternal by both methods	6	19	9	28	0.321429	biallelic
MMACHC	chr1	45965855	10885	3	405	149	554	0.268953	11	4	0	15	0	13	0	not biallelic	NA	NA	NA	NA	NA	NA	NA	NA	NA	NA	NA	NA	NA	NA	NA	NA	NA	NA	NA	NA	NA	NA	NA
PRDX1	chr1	45976706	11857	4	171	333	504	0.660714	5	10	4	19	0.210526	17	4	biallelic	NA	NA	NA	NA	NA	NA	NA	NA	NA	NA	NA	NA	NA	NA	NA	NA	NA	NA	NA	NA	NA	NA	NA
AKR1A1	chr1	46016454	19270	8	717	327	1044	0.313218	22	16	2	40	0.05	20	2	biallelic	NA	NA	NA	NA	NA	NA	NA	NA	NA	NA	NA	NA	NA	NA	NA	NA	NA	NA	NA	NA	NA	NA	NA
NASP	chr1	46049659	34920	21	6021	3770	9791	0.385047	98	75	46	219	0.210046	71	26	biallelic	NA	NA	NA	NA	NA	NA	NA	NA	NA	NA	NA	NA	NA	NA	NA	NA	NA	NA	NA	NA	NA	NA	NA
GPBP1L1	chr1	46092975	59328	33	2514	3922	6436	0.609385	67	101	7	175	0.04	59	3	biallelic	NA	NA	NA	NA	NA	NA	NA	NA	NA	NA	NA	NA	NA	NA	NA	NA	NA	NA	NA	NA	NA	NA	NA
TMEM69	chr1	46153846	6263	1	1050	979	2029	0.482504	24	18	14	56	0.25	56	14	biallelic	NA	NA	NA	NA	NA	NA	NA	NA	NA	NA	NA	NA	NA	NA	NA	NA	NA	NA	NA	NA	NA	NA	NA
IPP	chr1	46164406	52080	11	554	338	892	0.378924	16	10	0	26	0	18	0	not biallelic	NA	NA	NA	NA	NA	NA	NA	NA	NA	NA	NA	NA	NA	NA	NA	NA	NA	NA	NA	NA	NA	NA	NA
MAST2	chr1	46269284	232513	91	1944	1858	3802	0.48869	68	57	7	132	0.0530303	47	4	biallelic	NA	NA	NA	NA	NA	NA	NA	NA	NA	NA	NA	NA	NA	NA	NA	NA	NA	NA	NA	NA	NA	NA	NA
PIK3R3	chr1	46505811	92570	14	480	271	751	0.360852	14	15	0	29	0	19	0	not biallelic	NA	NA	NA	NA	NA	NA	NA	NA	NA	NA	NA	NA	NA	NA	NA	NA	NA	NA	NA	NA	NA	NA	NA
RAD54L	chr1	46713366	30780	2	0	42	42	1	0	2	0	2	0	1	0	not biallelic	NA	NA	NA	NA	NA	NA	NA	NA	NA	NA	NA	NA	NA	NA	NA	NA	NA	NA	NA	NA	NA	NA	NA
LRRC41	chr1	46744071	24968	1	1	42	43	0.976744	0	1	0	1	0	1	0	not biallelic	NA	NA	NA	NA	NA	NA	NA	NA	NA	NA	NA	NA	NA	NA	NA	NA	NA	NA	NA	NA	NA	NA	NA
UQCRH	chr1	46769379	13069	4	246	0	246	0	4	0	0	4	0	2	0	not biallelic	NA	NA	NA	NA	NA	NA	NA	NA	NA	NA	NA	NA	NA	NA	NA	NA	NA	NA	NA	NA	NA	NA	NA
NSUN4	chr1	46805848	24977	5	580	215	795	0.27044	18	9	1	28	0.0357143	28	1	less than 2 iSNPs	NA	NA	NA	NA	NA	NA	NA	NA	NA	NA	NA	NA	NA	NA	NA	NA	NA	NA	NA	NA	NA	NA	NA
MKNK1	chr1	47023078	46889	2	396	441	837	0.526882	6	11	1	18	0.0555556	18	1	less than 2 iSNPs	NA	NA	NA	NA	NA	NA	NA	NA	NA	NA	NA	NA	NA	NA	NA	NA	NA	NA	NA	NA	NA	NA	NA
CYP4Z1	chr1	47533159	50834	1	0	8	8	1	0	1	0	1	0	1	0	not biallelic	NA	NA	NA	NA	NA	NA	NA	NA	NA	NA	NA	NA	NA	NA	NA	NA	NA	NA	NA	NA	NA	NA	NA
STIL	chr1	47715810	64010	37	1274	1583	2857	0.554078	46	56	0	102	0	40	0	not biallelic	1	0	51	51	1	Paternal	0	1	0	1	1	1	1	1	less than 2 iSNPs	R	Paternal by Reads only	NA	NA	NA	NA	NA	NA
CMPK1	chr1	47799468	45044	14	3013	2839	5852	0.485133	52	52	78	182	0.428571	95	60	biallelic	NA	NA	NA	NA	NA	NA	NA	NA	NA	NA	NA	NA	NA	NA	NA	NA	NA	NA	NA	NA	NA	NA	NA
TCONS_00001484	chr1	47846386	6151	5	4.50985	4.50985	9.0197	0.5	4	4	1	9	0.111111	3	1	less than 2 iSNPs	NA	NA	NA	NA	NA	NA	NA	NA	NA	NA	NA	NA	NA	NA	NA	NA	NA	NA	NA	NA	NA	NA	NA
FOXD2	chr1	47901688	4676	NA	NA	NA	NA	NA	NA	NA	NA	NA	NA	NA	NA	NA	NA	NA	NA	NA	NA	NA	NA	NA	NA	NA	NA	NA	NA	NA	NA	NA	NA	1	0	2	2	1	Paternal
SKINTL	chr1	48567386	80715	NA	NA	NA	NA	NA	NA	NA	NA	NA	NA	NA	NA	NA	1	0	17	17	1	Paternal	0	1	0	1	1	1	1	1	less than 2 iSNPs	R	Paternal by Reads only	NA	NA	NA	NA	NA	NA
SPATA6	chr1	48761043	176834	13	337	391	728	0.537088	9	13	0	22	0	16	0	not biallelic	NA	NA	NA	NA	NA	NA	NA	NA	NA	NA	NA	NA	NA	NA	NA	NA	NA	NA	NA	NA	NA	NA	NA
AGBL4	chr1	48998526	1491101	NA	NA	NA	NA	NA	NA	NA	NA	NA	NA	NA	NA	NA	3	43	38	81	0.469136	biallelic	2	1	0	1	3	0.333333	3	1	biallelic	R+S	biallelic by both methods	NA	NA	NA	NA	NA	NA
FAF1	chr1	50906934	519003	5	443	334	777	0.429858	9	9	2	20	0.1	20	2	biallelic	NA	NA	NA	NA	NA	NA	NA	NA	NA	NA	NA	NA	NA	NA	NA	NA	NA	NA	NA	NA	NA	NA	NA
CDKN2C	chr1	51435641	4669	NA	NA	NA	NA	NA	NA	NA	NA	NA	NA	NA	NA	NA	1	0	117	117	1	Paternal	0	1	0	1	1	1	1	1	less than 2 iSNPs	R	Paternal by Reads only	1	4	0	4	0	Paternal
EPS15	chr1	51819934	165062	4	388	379	767	0.494133	14	12	1	27	0.037037	23	1	less than 2 iSNPs	9	2370	1914	4284	0.446779	biallelic	12	16	3	19	31	0.612903	13	8	biallelic	R+S	biallelic by both methods	23	509	477	986	0.483773	biallelic
TCONS_l2_00001232	chr1	52016845	15349	NA	NA	NA	NA	NA	NA	NA	NA	NA	NA	NA	NA	NA	NA	NA	NA	NA	NA	NA	NA	NA	NA	NA	NA	NA	NA	NA	NA	NA	NA	1	16	4	20	0.2	Maternal
OSBPL9	chr1	52082545	172347	2	122	84	206	0.407767	3	3	0	6	0	6	0	not biallelic	1	47	2	49	0.0408163	Maternal	1	0	0	0	1	0	1	0	less than 2 iSNPs	R	Maternal by Reads only	NA	NA	NA	NA	NA	NA
RAB3B	chr1	52373627	82810	1	20	0	20	0	1	0	0	1	0	1	0	not biallelic	NA	NA	NA	NA	NA	NA	NA	NA	NA	NA	NA	NA	NA	NA	NA	NA	NA	NA	NA	NA	NA	NA	NA
BTF3L4	chr1	52521856	34533	2	85	12	97	0.123711	1	1	1	3	0.333333	3	1	less than 2 iSNPs	NA	NA	NA	NA	NA	NA	NA	NA	NA	NA	NA	NA	NA	NA	NA	NA	NA	NA	NA	NA	NA	NA	NA
ZFYVE9	chr1	52607765	204594	3	61	160	221	0.723982	2	4	0	6	0	4	0	not biallelic	NA	NA	NA	NA	NA	NA	NA	NA	NA	NA	NA	NA	NA	NA	NA	NA	NA	NA	NA	NA	NA	NA	NA
ORC1	chr1	52838500	31644	NA	NA	NA	NA	NA	NA	NA	NA	NA	NA	NA	NA	NA	NA	NA	NA	NA	NA	NA	NA	NA	NA	NA	NA	NA	NA	NA	NA	NA	NA	1	2	0	2	0	Paternal
ZCCHC11	chr1	52888947	129816	NA	NA	NA	NA	NA	NA	NA	NA	NA	NA	NA	NA	NA	NA	NA	NA	NA	NA	NA	NA	NA	NA	NA	NA	NA	NA	NA	NA	NA	NA	1	0	1	1	1	Paternal
GPX7	chr1	53068042	6682	1	794	222	1016	0.218504	25	6	7	38	0.184211	38	7	biallelic	NA	NA	NA	NA	NA	NA	NA	NA	NA	NA	NA	NA	NA	NA	NA	NA	NA	NA	NA	NA	NA	NA	NA
SELRC1	chr1	53152013	12026	3	630	1567	2197	0.713245	7	29	9	45	0.2	31	7	biallelic	NA	NA	NA	NA	NA	NA	NA	NA	NA	NA	NA	NA	NA	NA	NA	NA	NA	NA	NA	NA	NA	NA	NA
ZYG11B	chr1	53192130	100884	22	806	1188	1994	0.595787	24	39	2	65	0.0307692	39	2	biallelic	1	24	3	27	0.111111	Maternal	0	0	1	1	1	1	1	1	less than 2 iSNPs	R	Maternal by Reads only	4	57	47	104	0.451923	biallelic
ZYG11A	chr1	53308182	52066	1	0	20	20	1	0	1	0	1	0	1	0	not biallelic	2	0	50	50	1	Paternal	0	2	0	2	2	1	2	2	Paternal	R+S	Paternal by both methods	1	0	1	1	1	Paternal
ECHDC2	chr1	53361581	26011	2	36	24	60	0.4	2	1	0	3	0	3	0	not biallelic	NA	NA	NA	NA	NA	NA	NA	NA	NA	NA	NA	NA	NA	NA	NA	NA	NA	1	4	6	10	0.6	Paternal
SCP2	chr1	53392900	124390	2	22	45	67	0.671642	1	1	1	3	0.333333	3	1	less than 2 iSNPs	1	0	11	11	1	Paternal	0	1	0	1	1	1	1	1	less than 2 iSNPs	R	Paternal by Reads only	NA	NA	NA	NA	NA	NA
CPT2	chr1	53662100	17770	3	162	146	308	0.474026	4	4	0	8	0	8	0	not biallelic	1	0	148	148	1	Paternal	0	2	0	2	2	1	2	2	Paternal	R+S	Paternal by both methods	1	40	13	53	0.245283	biallelic
C1orf123	chr1	53679771	6519	2	1605	1351	2956	0.457037	39	30	12	81	0.148148	50	6	biallelic	1	242	1064	1306	0.814701	biallelic	0	7	3	10	10	1	10	10	Paternal	R+S	biallelic by both methods	1	87	69	156	0.442308	biallelic
MAGOH	chr1	53692563	11720	1	32	0	32	0	1	0	0	1	0	1	0	not biallelic	NA	NA	NA	NA	NA	NA	NA	NA	NA	NA	NA	NA	NA	NA	NA	NA	NA	1	3	0	3	0	Paternal
LOC100507564	chr1	53704281	4175	1	1	10	11	0.909091	0	1	0	1	0	1	0	not biallelic	NA	NA	NA	NA	NA	NA	NA	NA	NA	NA	NA	NA	NA	NA	NA	NA	NA	NA	NA	NA	NA	NA	NA
LRP8	chr1	53708040	85782	3	730	440	1170	0.376068	15	12	1	28	0.0357143	22	1	less than 2 iSNPs	NA	NA	NA	NA	NA	NA	NA	NA	NA	NA	NA	NA	NA	NA	NA	NA	NA	NA	NA	NA	NA	NA	NA
NDC1	chr1	54231133	73093	30	3437	2102	5539	0.379491	88	59	16	163	0.0981595	66	12	biallelic	4	219	359	578	0.621107	biallelic	3	6	0	6	9	0.666667	7	4	biallelic	R+S	biallelic by both methods	9	30	24	54	0.444444	biallelic
YIPF1	chr1	54317391	38097	12	1345	559	1904	0.293592	40	24	8	72	0.111111	41	6	biallelic	3	364	0	364	0	Maternal	7	0	0	0	7	0	4	0	Maternal	R+S	Maternal by both methods	4	27	35	62	0.564516	biallelic
HSPB11	chr1	54387233	24056	1	7	0	7	0	1	0	0	1	0	1	0	not biallelic	NA	NA	NA	NA	NA	NA	NA	NA	NA	NA	NA	NA	NA	NA	NA	NA	NA	NA	NA	NA	NA	NA	NA
LRRC42	chr1	54411998	21844	2	79	148	227	0.651982	3	3	0	6	0	5	0	not biallelic	NA	NA	NA	NA	NA	NA	NA	NA	NA	NA	NA	NA	NA	NA	NA	NA	NA	NA	NA	NA	NA	NA	NA
TMEM59	chr1	54497348	21764	6	107	150	257	0.583658	3	4	0	7	0	5	0	not biallelic	NA	NA	NA	NA	NA	NA	NA	NA	NA	NA	NA	NA	NA	NA	NA	NA	NA	1	2	3	5	0.6	Paternal
TCEANC2	chr1	54519273	46144	9	553	96	649	0.14792	10	5	0	15	0	10	0	not biallelic	NA	NA	NA	NA	NA	NA	NA	NA	NA	NA	NA	NA	NA	NA	NA	NA	NA	2	1	3	4	0.75	Paternal
MRPL37	chr1	54665839	18218	5	6195	6475	12670	0.51105	77	77	107	261	0.409962	91	43	biallelic	NA	NA	NA	NA	NA	NA	NA	NA	NA	NA	NA	NA	NA	NA	NA	NA	NA	NA	NA	NA	NA	NA	NA
SSBP3	chr1	54691103	180966	30	669	761	1430	0.532168	28	28	0	56	0	24	0	not biallelic	5	285	732	1017	0.719764	biallelic	5	8	0	8	13	0.615385	10	7	biallelic	R+S	biallelic by both methods	7	49	33	82	0.402439	biallelic
ACOT11	chr1	55013806	62200	10	60	201	261	0.770115	4	8	0	12	0	4	0	not biallelic	NA	NA	NA	NA	NA	NA	NA	NA	NA	NA	NA	NA	NA	NA	NA	NA	NA	NA	NA	NA	NA	NA	NA
TTC4	chr1	55181494	26835	5	885	1115	2000	0.5575	19	26	12	57	0.210526	53	12	biallelic	3	1927	1657	3584	0.462333	biallelic	8	10	3	13	21	0.619048	12	9	biallelic	R+S	biallelic by both methods	3	133	178	311	0.572347	biallelic
PARS2	chr1	55222570	7657	NA	NA	NA	NA	NA	NA	NA	NA	NA	NA	NA	NA	NA	5	711	117	828	0.141304	biallelic	7	5	0	5	12	0.416667	5	3	biallelic	R+S	biallelic by both methods	3	2	14	16	0.875	Paternal
DHCR24	chr1	55315299	37623	10	2712	1735	4447	0.390151	50	28	19	97	0.195876	58	17	biallelic	1	33	66	99	0.666667	biallelic	1	1	2	3	4	0.75	4	3	biallelic	R+S	biallelic by both methods	1	5	5	10	0.5	Paternal
TCONS_l2_00002051	chr1	55353235	1157	2	2.0004	2.0004	4.0008	0.5	4	2	0	6	0	3	0	not biallelic	NA	NA	NA	NA	NA	NA	NA	NA	NA	NA	NA	NA	NA	NA	NA	NA	NA	NA	NA	NA	NA	NA	NA
TRNA_Lys	chr1	55423541	74	3	90	106	196	0.540816	3	4	1	8	0.125	7	1	less than 2 iSNPs	NA	NA	NA	NA	NA	NA	NA	NA	NA	NA	NA	NA	NA	NA	NA	NA	NA	NA	NA	NA	NA	NA	NA
USP24	chr1	55532031	149009	2	72	0	72	0	2	0	0	2	0	2	0	not biallelic	2	265	15	280	0.0535714	biallelic	1	1	0	1	2	0.5	2	1	biallelic	R+S	biallelic by both methods	3	13	2	15	0.133333	Maternal
LOC100507634	chr1	55681080	2049	NA	NA	NA	NA	NA	NA	NA	NA	NA	NA	NA	NA	NA	1	2	21	23	0.913043	Paternal	0	1	0	1	1	1	1	1	less than 2 iSNPs	R	Paternal by Reads only	1	3	2	5	0.4	Paternal
Y_RNA	chr1	55950543	103	1	30	0	30	0	1	0	0	1	0	1	0	not biallelic	NA	NA	NA	NA	NA	NA	NA	NA	NA	NA	NA	NA	NA	NA	NA	NA	NA	NA	NA	NA	NA	NA	NA
AK127270	chr1	56046709	153967	1	0	52	52	1	0	1	0	1	0	1	0	not biallelic	NA	NA	NA	NA	NA	NA	NA	NA	NA	NA	NA	NA	NA	NA	NA	NA	NA	NA	NA	NA	NA	NA	NA
TCONS_00001499	chr1	56522356	4150	NA	NA	NA	NA	NA	NA	NA	NA	NA	NA	NA	NA	NA	NA	NA	NA	NA	NA	NA	NA	NA	NA	NA	NA	NA	NA	NA	NA	NA	NA	1	8	0	8	0	Maternal
TCONS_00001503	chr1	56797823	43104	1	0.0001	0.0001	0.0002	0.5	1	0	0	1	0	1	0	not biallelic	NA	NA	NA	NA	NA	NA	NA	NA	NA	NA	NA	NA	NA	NA	NA	NA	NA	NA	NA	NA	NA	NA	NA
PPAP2B	chr1	56960418	84840	27	558	1252	1810	0.691713	12	45	8	65	0.123077	29	5	biallelic	1	49	0	49	0	Maternal	1	0	0	0	1	0	1	0	less than 2 iSNPs	R	Maternal by Reads only	2	1	1	2	0.5	Paternal
PRKAA2	chr1	57110989	70020	1	28	0	28	0	1	0	0	1	0	1	0	not biallelic	NA	NA	NA	NA	NA	NA	NA	NA	NA	NA	NA	NA	NA	NA	NA	NA	NA	NA	NA	NA	NA	NA	NA
DAB1	chr1	57463578	1252634	1	0	7	7	1	0	1	0	1	0	1	0	not biallelic	NA	NA	NA	NA	NA	NA	NA	NA	NA	NA	NA	NA	NA	NA	NA	NA	NA	NA	NA	NA	NA	NA	NA
OMA1	chr1	58946390	66057	28	1475	1181	2656	0.444654	50	35	1	86	0.0116279	36	1	less than 2 iSNPs	4	3859	1036	4895	0.211645	biallelic	13	4	5	9	22	0.409091	11	4	biallelic	R+S	biallelic by both methods	12	220	117	337	0.347181	biallelic
TACSTD2	chr1	59041094	2073	NA	NA	NA	NA	NA	NA	NA	NA	NA	NA	NA	NA	NA	1	81	0	81	0	Maternal	2	0	0	0	2	0	2	0	Maternal	R+S	Maternal by both methods	2	12	18	30	0.6	biallelic
MYSM1	chr1	59120410	45338	51	3572	2758	6330	0.435703	110	107	10	227	0.0440529	63	4	biallelic	2	347	493	840	0.586905	biallelic	5	8	0	8	13	0.615385	7	4	biallelic	R+S	biallelic by both methods	3	121	157	278	0.564748	biallelic
TCONS_l2_00002059	chr1	59486058	12678	1	2.88095	2.88095	5.7619	0.5	0	2	1	3	0.333333	3	1	less than 2 iSNPs	NA	NA	NA	NA	NA	NA	NA	NA	NA	NA	NA	NA	NA	NA	NA	NA	NA	NA	NA	NA	NA	NA	NA
TCONS_l2_00000308	chr1	59486105	24282	1	1.0001	1.0001	2.0002	0.5	1	1	0	2	0	2	0	not biallelic	NA	NA	NA	NA	NA	NA	NA	NA	NA	NA	NA	NA	NA	NA	NA	NA	NA	NA	NA	NA	NA	NA	NA
FGGY	chr1	59762624	465779	30	433	971	1404	0.691595	13	32	0	45	0	18	0	not biallelic	2	35	0	35	0	Maternal	2	0	0	0	2	0	2	0	Maternal	R+S	Maternal by both methods	1	0	5	5	1	Paternal
NFIA	chr1	61547533	380928	18	1507	1431	2938	0.487066	36	33	12	81	0.148148	59	12	biallelic	NA	NA	NA	NA	NA	NA	NA	NA	NA	NA	NA	NA	NA	NA	NA	NA	NA	NA	NA	NA	NA	NA	NA
TM2D1	chr1	62146718	44378	1	72	13	85	0.152941	2	1	0	3	0	3	0	not biallelic	NA	NA	NA	NA	NA	NA	NA	NA	NA	NA	NA	NA	NA	NA	NA	NA	NA	1	1	0	1	0	Paternal
INADL	chr1	62208148	421444	5	26	140	166	0.843373	1	4	0	5	0	4	0	not biallelic	16	261	428	689	0.62119	biallelic	7	9	0	9	16	0.5625	7	4	biallelic	R+S	biallelic by both methods	4	5	9	14	0.642857	Paternal
L1TD1	chr1	62660473	17529	NA	NA	NA	NA	NA	NA	NA	NA	NA	NA	NA	NA	NA	1	0	27	27	1	Paternal	0	1	0	1	1	1	1	1	less than 2 iSNPs	R	Paternal by Reads only	NA	NA	NA	NA	NA	NA
DOCK7	chr1	62920396	233644	8	288	927	1215	0.762963	8	29	1	38	0.0263158	32	1	less than 2 iSNPs	NA	NA	NA	NA	NA	NA	NA	NA	NA	NA	NA	NA	NA	NA	NA	NA	NA	NA	NA	NA	NA	NA	NA
ATG4C	chr1	63249776	81166	18	493	472	965	0.489119	13	16	0	29	0	20	0	not biallelic	5	35	319	354	0.90113	biallelic	0	4	1	5	5	1	3	3	Paternal	R+S	biallelic by both methods	1	2	6	8	0.75	Paternal
ALG6	chr1	63833260	70974	14	1176	991	2167	0.457314	32	27	3	62	0.0483871	37	3	biallelic	NA	NA	NA	NA	NA	NA	NA	NA	NA	NA	NA	NA	NA	NA	NA	NA	NA	NA	NA	NA	NA	NA	NA
ITGB3BP	chr1	63906440	82505	30	980	876	1856	0.471983	34	29	4	67	0.0597015	31	4	biallelic	NA	NA	NA	NA	NA	NA	NA	NA	NA	NA	NA	NA	NA	NA	NA	NA	NA	2	6	8	14	0.571429	Paternal
EFCAB7	chr1	63989012	49353	5	117	267	384	0.695312	5	10	0	15	0	13	0	not biallelic	NA	NA	NA	NA	NA	NA	NA	NA	NA	NA	NA	NA	NA	NA	NA	NA	NA	NA	NA	NA	NA	NA	NA
PGM1	chr1	64088886	37031	16	4544	3162	7706	0.41033	95	64	26	185	0.140541	52	13	biallelic	NA	NA	NA	NA	NA	NA	NA	NA	NA	NA	NA	NA	NA	NA	NA	NA	NA	NA	NA	NA	NA	NA	NA
ROR1	chr1	64239689	407491	22	586	765	1351	0.566247	19	22	0	41	0	26	0	not biallelic	NA	NA	NA	NA	NA	NA	NA	NA	NA	NA	NA	NA	NA	NA	NA	NA	NA	NA	NA	NA	NA	NA	NA
CACHD1	chr1	64936475	222267	10	290	298	588	0.506803	9	11	0	20	0	15	0	not biallelic	NA	NA	NA	NA	NA	NA	NA	NA	NA	NA	NA	NA	NA	NA	NA	NA	NA	NA	NA	NA	NA	NA	NA
RAVER2	chr1	65210777	88138	5	405	122	527	0.231499	12	4	0	16	0	14	0	not biallelic	NA	NA	NA	NA	NA	NA	NA	NA	NA	NA	NA	NA	NA	NA	NA	NA	NA	NA	NA	NA	NA	NA	NA
JAK1	chr1	65298905	133283	19	952	544	1496	0.363636	25	16	0	41	0	27	0	not biallelic	2	26	12	38	0.315789	biallelic	0	1	1	2	2	1	1	1	Paternal	R+S	biallelic by both methods	3	8	18	26	0.692308	biallelic
AK4	chr1	65613231	84598	2	28	0	28	0	2	0	0	2	0	1	0	not biallelic	NA	NA	NA	NA	NA	NA	NA	NA	NA	NA	NA	NA	NA	NA	NA	NA	NA	3	13	9	22	0.409091	biallelic
DNAJC6	chr1	65775217	106336	3	13	118	131	0.900763	1	3	0	4	0	2	0	not biallelic	2	0	32	32	1	Paternal	0	2	0	2	2	1	1	1	Paternal	R+S	Paternal by both methods	1	0	3	3	1	Paternal
LEPR	chr1	65886130	217047	15	317	235	552	0.425725	10	9	1	20	0.05	9	0	less than 2 iSNPs	1	9	0	9	0	Maternal	1	0	0	0	1	0	1	0	less than 2 iSNPs	R	Maternal by Reads only	NA	NA	NA	NA	NA	NA
LEPROT	chr1	65886130	15561	5	3692	3929	7621	0.515549	47	42	67	156	0.429487	89	45	biallelic	NA	NA	NA	NA	NA	NA	NA	NA	NA	NA	NA	NA	NA	NA	NA	NA	NA	NA	NA	NA	NA	NA	NA
PDE4B	chr1	66258855	581408	68	2389	1339	3728	0.359174	66	45	1	112	0.00892857	37	1	less than 2 iSNPs	NA	NA	NA	NA	NA	NA	NA	NA	NA	NA	NA	NA	NA	NA	NA	NA	NA	1	1	3	4	0.75	Paternal
SGIP1	chr1	66999824	210945	66	3086	588	3674	0.160044	99	27	0	126	0	36	0	not biallelic	1	0	13	13	1	Paternal	0	1	0	1	1	1	1	1	less than 2 iSNPs	R	Paternal by Reads only	NA	NA	NA	NA	NA	NA
WDR78	chr1	67278571	112000	2	63	18	81	0.222222	2	1	0	3	0	3	0	not biallelic	1	7	0	7	0	Maternal	1	0	0	0	1	0	1	0	less than 2 iSNPs	R	Maternal by Reads only	NA	NA	NA	NA	NA	NA
MIER1	chr1	67390577	63726	NA	NA	NA	NA	NA	NA	NA	NA	NA	NA	NA	NA	NA	2	22	0	22	0	Maternal	2	0	0	0	2	0	1	0	Maternal	R+S	Maternal by both methods	5	28	5	33	0.151515	Maternal
SLC35D1	chr1	67465014	55067	5	100	385	485	0.793814	2	13	0	15	0	10	0	not biallelic	2	46	9	55	0.163636	biallelic	1	1	0	1	2	0.5	2	1	biallelic	R+S	biallelic by both methods	1	3	0	3	0	Paternal
IL23R	chr1	67632168	93483	NA	NA	NA	NA	NA	NA	NA	NA	NA	NA	NA	NA	NA	2	0	40	40	1	Paternal	0	2	0	2	2	1	1	1	Paternal	R+S	Paternal by both methods	NA	NA	NA	NA	NA	NA
IL12RB2	chr1	67773046	89538	1	0	50	50	1	0	1	0	1	0	1	0	not biallelic	NA	NA	NA	NA	NA	NA	NA	NA	NA	NA	NA	NA	NA	NA	NA	NA	NA	NA	NA	NA	NA	NA	NA
SERBP1	chr1	67873492	22632	7	315	207	522	0.396552	10	5	0	15	0	12	0	not biallelic	NA	NA	NA	NA	NA	NA	NA	NA	NA	NA	NA	NA	NA	NA	NA	NA	NA	NA	NA	NA	NA	NA	NA
GNG12	chr1	68167148	132008	19	5708	3871	9579	0.404113	66	56	58	180	0.322222	98	52	biallelic	2	5	106	111	0.954955	Paternal	0	2	0	2	2	1	1	1	Paternal	R+S	Paternal by both methods	1	1	0	1	0	Paternal
GNG12-AS1	chr1	68297970	370701	24	472	505	977	0.516888	12	13	0	25	0	10	0	not biallelic	NA	NA	NA	NA	NA	NA	NA	NA	NA	NA	NA	NA	NA	NA	NA	NA	NA	NA	NA	NA	NA	NA	NA
WLS	chr1	68564141	134144	6	112	137	249	0.550201	4	5	0	9	0	6	0	not biallelic	NA	NA	NA	NA	NA	NA	NA	NA	NA	NA	NA	NA	NA	NA	NA	NA	NA	NA	NA	NA	NA	NA	NA
DEPDC1	chr1	68939834	22966	NA	NA	NA	NA	NA	NA	NA	NA	NA	NA	NA	NA	NA	3	1	41	42	0.97619	Paternal	0	3	0	3	3	1	2	2	Paternal	R+S	Paternal by both methods	5	56	62	118	0.525424	biallelic
BC020917	chr1	68962358	41953	1	59	0	59	0	1	0	0	1	0	1	0	not biallelic	NA	NA	NA	NA	NA	NA	NA	NA	NA	NA	NA	NA	NA	NA	NA	NA	NA	NA	NA	NA	NA	NA	NA
LRRC40	chr1	70610484	60878	8	1031	1066	2097	0.508345	29	35	10	74	0.135135	58	10	biallelic	NA	NA	NA	NA	NA	NA	NA	NA	NA	NA	NA	NA	NA	NA	NA	NA	NA	NA	NA	NA	NA	NA	NA
SRSF11	chr1	70671364	46338	24	1479	716	2195	0.326196	46	23	0	69	0	33	0	not biallelic	NA	NA	NA	NA	NA	NA	NA	NA	NA	NA	NA	NA	NA	NA	NA	NA	NA	2	8	17	25	0.68	biallelic
ANKRD13C	chr1	70724684	95734	25	1065	1013	2078	0.487488	39	37	2	78	0.025641	39	2	biallelic	2	2630	1343	3973	0.338032	biallelic	0	4	1	5	5	1	5	5	Paternal	R+S	biallelic by both methods	6	30	35	65	0.538462	biallelic
HHLA3	chr1	70820492	13214	NA	NA	NA	NA	NA	NA	NA	NA	NA	NA	NA	NA	NA	NA	NA	NA	NA	NA	NA	NA	NA	NA	NA	NA	NA	NA	NA	NA	NA	NA	1	5	0	5	0	Paternal
CTH	chr1	70876900	28635	7	222	140	362	0.38674	7	5	0	12	0	9	0	not biallelic	NA	NA	NA	NA	NA	NA	NA	NA	NA	NA	NA	NA	NA	NA	NA	NA	NA	NA	NA	NA	NA	NA	NA
PTGER3	chr1	71418114	95378	2	46	42	88	0.477273	1	1	0	2	0	1	0	not biallelic	NA	NA	NA	NA	NA	NA	NA	NA	NA	NA	NA	NA	NA	NA	NA	NA	NA	NA	NA	NA	NA	NA	NA
ZRANB2	chr1	71528973	18000	5	355	211	566	0.372792	17	12	0	29	0	28	0	not biallelic	2	0	104	104	1	Paternal	0	2	0	2	2	1	1	1	Paternal	R+S	Paternal by both methods	3	44	55	99	0.555556	biallelic
ZRANB2-AS2	chr1	71547006	156401	2	18	38	56	0.678571	1	1	0	2	0	2	0	not biallelic	NA	NA	NA	NA	NA	NA	NA	NA	NA	NA	NA	NA	NA	NA	NA	NA	NA	1	4	0	4	0	Paternal
NEGR1	chr1	71868624	879782	295	21553	17032	38585	0.441415	609	521	91	1221	0.0745291	82	29	biallelic	1	0	18	18	1	Paternal	0	1	0	1	1	1	1	1	less than 2 iSNPs	R	Paternal by Reads only	NA	NA	NA	NA	NA	NA
LRRIQ3	chr1	74491701	172171	NA	NA	NA	NA	NA	NA	NA	NA	NA	NA	NA	NA	NA	2	121	0	121	0	Maternal	3	0	0	0	3	0	2	0	Maternal	R+S	Maternal by both methods	2	2	23	25	0.92	Paternal
FPGT-TNNI3K	chr1	74663895	346222	NA	NA	NA	NA	NA	NA	NA	NA	NA	NA	NA	NA	NA	10	1377	738	2115	0.348936	biallelic	10	17	0	17	27	0.62963	9	4	biallelic	R+S	biallelic by both methods	14	103	125	228	0.548246	biallelic
CRYZ	chr1	75171171	27922	12	6555	3370	9925	0.339547	94	37	71	202	0.351485	87	37	biallelic	5	5528	2064	7592	0.271865	biallelic	13	8	13	21	34	0.617647	10	7	biallelic	R+S	biallelic by both methods	4	524	180	704	0.255682	biallelic
TYW3	chr1	75198835	33526	18	2891	2938	5829	0.504032	56	63	30	149	0.201342	83	26	biallelic	3	402	34	436	0.0779817	biallelic	4	1	0	1	5	0.2	5	1	biallelic	R+S	biallelic by both methods	6	19	20	39	0.512821	biallelic
SLC44A5	chr1	75672074	404726	1	24	0	24	0	2	0	0	2	0	2	0	not biallelic	2	0	81	81	1	Paternal	0	2	0	2	2	1	2	2	Paternal	R+S	Paternal by both methods	NA	NA	NA	NA	NA	NA
ACADM	chr1	76190042	39314	17	2406	2147	4553	0.471557	49	53	32	134	0.238806	72	28	biallelic	NA	NA	NA	NA	NA	NA	NA	NA	NA	NA	NA	NA	NA	NA	NA	NA	NA	1	7	7	14	0.5	biallelic
RABGGTB	chr1	76251878	8898	7	1786	2955	4741	0.623286	26	41	30	97	0.309278	84	30	biallelic	NA	NA	NA	NA	NA	NA	NA	NA	NA	NA	NA	NA	NA	NA	NA	NA	NA	NA	NA	NA	NA	NA	NA
MSH4	chr1	76262555	116369	2	66	0	66	0	2	0	0	2	0	2	0	not biallelic	NA	NA	NA	NA	NA	NA	NA	NA	NA	NA	NA	NA	NA	NA	NA	NA	NA	NA	NA	NA	NA	NA	NA
ST6GALNAC3	chr1	76540388	556282	47	1305	1170	2475	0.472727	36	23	1	60	0.0166667	24	1	less than 2 iSNPs	3	0	185	185	1	Paternal	0	3	0	3	3	1	2	2	Paternal	R+S	Paternal by both methods	NA	NA	NA	NA	NA	NA
ST6GALNAC5	chr1	77333185	196553	44	2665	1794	4459	0.402332	68	55	0	123	0	32	0	not biallelic	NA	NA	NA	NA	NA	NA	NA	NA	NA	NA	NA	NA	NA	NA	NA	NA	NA	NA	NA	NA	NA	NA	NA
TCONS_00000237	chr1	77533604	10564	8	22.03	22.03	44.06	0.5	23	22	0	45	0	24	0	not biallelic	NA	NA	NA	NA	NA	NA	NA	NA	NA	NA	NA	NA	NA	NA	NA	NA	NA	NA	NA	NA	NA	NA	NA
PIGK	chr1	77554666	130467	13	2646	2301	4947	0.46513	58	50	28	136	0.205882	80	25	biallelic	7	69	641	710	0.902817	biallelic	1	10	1	11	12	0.916667	7	7	biallelic	R+S	biallelic by both methods	4	51	48	99	0.484848	biallelic
TCONS_00000997	chr1	77685226	1446	2	4.0004	4.0004	8.0008	0.5	4	4	0	8	0	4	0	not biallelic	NA	NA	NA	NA	NA	NA	NA	NA	NA	NA	NA	NA	NA	NA	NA	NA	NA	NA	NA	NA	NA	NA	NA
TCONS_00000998	chr1	77686608	362	1	1	1	2	0.5	0	1	0	1	0	1	0	not biallelic	NA	NA	NA	NA	NA	NA	NA	NA	NA	NA	NA	NA	NA	NA	NA	NA	NA	NA	NA	NA	NA	NA	NA
AK5	chr1	77747661	277994	42	1545	853	2398	0.355713	43	31	0	74	0	24	0	not biallelic	NA	NA	NA	NA	NA	NA	NA	NA	NA	NA	NA	NA	NA	NA	NA	NA	NA	NA	NA	NA	NA	NA	NA
ZZZ3	chr1	78030189	118155	38	4311	2896	7207	0.401832	125	96	7	228	0.0307018	66	3	biallelic	NA	NA	NA	NA	NA	NA	NA	NA	NA	NA	NA	NA	NA	NA	NA	NA	NA	NA	NA	NA	NA	NA	NA
USP33	chr1	78161673	63892	15	2213	1483	3696	0.401245	49	39	10	98	0.102041	65	10	biallelic	NA	NA	NA	NA	NA	NA	NA	NA	NA	NA	NA	NA	NA	NA	NA	NA	NA	1	1	2	3	0.666667	Paternal
FAM73A	chr1	78245308	99918	6	291	184	475	0.387368	9	6	2	17	0.117647	11	2	biallelic	2	0	21	21	1	Paternal	0	2	0	2	2	1	1	1	Paternal	R+S	Paternal by both methods	1	0	1	1	1	Paternal
NEXN	chr1	78354199	55380	4	1615	1355	2970	0.456229	33	22	21	76	0.276316	72	21	biallelic	NA	NA	NA	NA	NA	NA	NA	NA	NA	NA	NA	NA	NA	NA	NA	NA	NA	NA	NA	NA	NA	NA	NA
FUBP1	chr1	78413590	31188	1	0	21	21	1	0	1	0	1	0	1	0	not biallelic	NA	NA	NA	NA	NA	NA	NA	NA	NA	NA	NA	NA	NA	NA	NA	NA	NA	NA	NA	NA	NA	NA	NA
DNAJB4	chr1	78470635	12361	1	189	23	212	0.108491	5	1	0	6	0	6	0	not biallelic	NA	NA	NA	NA	NA	NA	NA	NA	NA	NA	NA	NA	NA	NA	NA	NA	NA	1	0	4	4	1	Paternal
GIPC2	chr1	78511588	91525	3	148	147	295	0.498305	4	3	0	7	0	5	0	not biallelic	1	244	0	244	0	Maternal	1	0	0	0	1	0	1	0	less than 2 iSNPs	R	Maternal by Reads only	1	1	0	1	0	Paternal
PTGFR	chr1	78956727	49660	1	8	0	8	0	1	0	0	1	0	1	0	not biallelic	NA	NA	NA	NA	NA	NA	NA	NA	NA	NA	NA	NA	NA	NA	NA	NA	NA	NA	NA	NA	NA	NA	NA
IFI44L	chr1	79086087	25744	NA	NA	NA	NA	NA	NA	NA	NA	NA	NA	NA	NA	NA	6	1817	1935	3752	0.515725	biallelic	3	6	4	10	13	0.769231	6	4	biallelic	R+S	biallelic by both methods	3	71	27	98	0.27551	biallelic
IFI44	chr1	79115476	14288	1	100	23	123	0.186992	3	1	0	4	0	4	0	not biallelic	2	166	31	197	0.15736	biallelic	2	1	0	1	3	0.333333	3	1	biallelic	R+S	biallelic by both methods	2	10	7	17	0.411765	biallelic
TCONS_00001527	chr1	79346569	5113	2	0.0002	0.0002	0.0004	0.5	2	0	0	2	0	1	0	not biallelic	NA	NA	NA	NA	NA	NA	NA	NA	NA	NA	NA	NA	NA	NA	NA	NA	NA	NA	NA	NA	NA	NA	NA
ELTD1	chr1	79355448	117048	29	2044	1506	3550	0.424225	54	39	9	102	0.0882353	57	8	biallelic	1	19	0	19	0	Maternal	1	0	0	0	1	0	1	0	less than 2 iSNPs	R	Maternal by Reads only	NA	NA	NA	NA	NA	NA
LPHN2	chr1	82266081	192027	40	1161	980	2141	0.45773	38	33	3	74	0.0405405	41	3	biallelic	2	110	0	110	0	Maternal	2	0	0	0	2	0	1	0	Maternal	R+S	Maternal by both methods	NA	NA	NA	NA	NA	NA
MIR548AP	chr1	84259597	119463	17	502	1086	1588	0.683879	19	44	5	68	0.0735294	30	4	biallelic	NA	NA	NA	NA	NA	NA	NA	NA	NA	NA	NA	NA	NA	NA	NA	NA	NA	NA	NA	NA	NA	NA	NA
TTLL7	chr1	84335056	129778	14	239	391	630	0.620635	9	12	0	21	0	12	0	not biallelic	NA	NA	NA	NA	NA	NA	NA	NA	NA	NA	NA	NA	NA	NA	NA	NA	NA	NA	NA	NA	NA	NA	NA
PRKACB	chr1	84609951	94231	3	59	98	157	0.624204	2	5	1	8	0.125	6	1	less than 2 iSNPs	1	0	7	7	1	Paternal	0	1	0	1	1	1	1	1	less than 2 iSNPs	R	Paternal by Reads only	NA	NA	NA	NA	NA	NA
RPF1	chr1	84944919	19115	10	1691	1262	2953	0.427362	38	28	38	104	0.365385	80	38	biallelic	NA	NA	NA	NA	NA	NA	NA	NA	NA	NA	NA	NA	NA	NA	NA	NA	NA	NA	NA	NA	NA	NA	NA
GNG5	chr1	84964005	8258	5	150	125	275	0.454545	7	5	0	12	0	10	0	not biallelic	NA	NA	NA	NA	NA	NA	NA	NA	NA	NA	NA	NA	NA	NA	NA	NA	NA	NA	NA	NA	NA	NA	NA
SPATA1	chr1	84972012	42636	11	259	145	404	0.358911	10	3	0	13	0	9	0	not biallelic	NA	NA	NA	NA	NA	NA	NA	NA	NA	NA	NA	NA	NA	NA	NA	NA	NA	NA	NA	NA	NA	NA	NA
CTBS	chr1	85018803	21361	8	1282	802	2084	0.384837	34	23	4	61	0.0655738	41	4	biallelic	NA	NA	NA	NA	NA	NA	NA	NA	NA	NA	NA	NA	NA	NA	NA	NA	NA	NA	NA	NA	NA	NA	NA
TCONS_00001552	chr1	85063634	23040	3	1.98935	1.98935	3.97869	0.5	1	2	0	3	0	1	0	not biallelic	NA	NA	NA	NA	NA	NA	NA	NA	NA	NA	NA	NA	NA	NA	NA	NA	NA	NA	NA	NA	NA	NA	NA
SSX2IP	chr1	85109389	46852	17	968	1338	2306	0.580225	22	35	2	59	0.0338983	43	2	biallelic	3	102	4	106	0.0377358	Maternal	3	0	0	0	3	0	2	0	Maternal	R+S	Maternal by both methods	6	34	20	54	0.37037	biallelic
LPAR3	chr1	85279085	79812	NA	NA	NA	NA	NA	NA	NA	NA	NA	NA	NA	NA	NA	1	0	16	16	1	Paternal	0	1	0	1	1	1	1	1	less than 2 iSNPs	R	Paternal by Reads only	NA	NA	NA	NA	NA	NA
MCOLN2	chr1	85391265	71532	NA	NA	NA	NA	NA	NA	NA	NA	NA	NA	NA	NA	NA	29	1620	1007	2627	0.383327	biallelic	21	20	5	25	46	0.543478	12	7	biallelic	R+S	biallelic by both methods	43	320	251	571	0.43958	biallelic
MCOLN3	chr1	85483764	30460	NA	NA	NA	NA	NA	NA	NA	NA	NA	NA	NA	NA	NA	1	162	0	162	0	Maternal	1	0	0	0	1	0	1	0	less than 2 iSNPs	R	Maternal by Reads only	2	7	3	10	0.3	Maternal
WDR63	chr1	85527992	70830	NA	NA	NA	NA	NA	NA	NA	NA	NA	NA	NA	NA	NA	3	24	9	33	0.272727	biallelic	2	1	0	1	3	0.333333	2	1	biallelic	R+S	biallelic by both methods	NA	NA	NA	NA	NA	NA
SYDE2	chr1	85623355	43374	3	45	23	68	0.338235	2	1	0	3	0	1	0	not biallelic	NA	NA	NA	NA	NA	NA	NA	NA	NA	NA	NA	NA	NA	NA	NA	NA	NA	NA	NA	NA	NA	NA	NA
C1orf52	chr1	85715636	9720	5	164	477	641	0.74415	5	12	0	17	0	11	0	not biallelic	NA	NA	NA	NA	NA	NA	NA	NA	NA	NA	NA	NA	NA	NA	NA	NA	NA	3	2	8	10	0.8	Paternal
BCL10	chr1	85731459	11129	4	4529	2783	7312	0.380607	19	16	88	123	0.715447	100	86	biallelic	NA	NA	NA	NA	NA	NA	NA	NA	NA	NA	NA	NA	NA	NA	NA	NA	NA	2	4	14	18	0.777778	Paternal
LOC646626	chr1	85742040	123607	6	153	110	263	0.418251	4	3	0	7	0	5	0	not biallelic	1	49	0	49	0	Maternal	1	0	0	0	1	0	1	0	less than 2 iSNPs	R	Maternal by Reads only	1	1	0	1	0	Paternal
DDAH1	chr1	85784167	146723	67	11442	9820	21262	0.461857	202	199	77	478	0.161088	74	23	biallelic	NA	NA	NA	NA	NA	NA	NA	NA	NA	NA	NA	NA	NA	NA	NA	NA	NA	NA	NA	NA	NA	NA	NA
TCONS_00001012	chr1	86093301	750	1	1.0001	1.0001	2.0002	0.5	1	1	0	2	0	2	0	not biallelic	NA	NA	NA	NA	NA	NA	NA	NA	NA	NA	NA	NA	NA	NA	NA	NA	NA	NA	NA	NA	NA	NA	NA
ZNHIT6	chr1	86115105	59012	13	1416	787	2203	0.35724	31	25	13	69	0.188406	53	13	biallelic	5	2242	2210	4452	0.496406	biallelic	6	7	6	13	19	0.684211	15	12	biallelic	R+S	biallelic by both methods	4	31	61	92	0.663043	biallelic
COL24A1	chr1	86194915	427240	2	24	10	34	0.294118	2	1	0	3	0	2	0	not biallelic	3	211	0	211	0	Maternal	5	0	0	0	5	0	2	0	Maternal	R+S	Maternal by both methods	17	165	187	352	0.53125	biallelic
ODF2L	chr1	86815776	46250	1	52	84	136	0.617647	1	2	0	3	0	3	0	not biallelic	6	212	547	759	0.720685	biallelic	3	9	0	9	12	0.75	6	4	biallelic	R+S	biallelic by both methods	11	142	127	269	0.472119	biallelic
CLCA2	chr1	86889768	32473	NA	NA	NA	NA	NA	NA	NA	NA	NA	NA	NA	NA	NA	1	34	1	35	0.0285714	Maternal	1	0	0	0	1	0	1	0	less than 2 iSNPs	R	Maternal by Reads only	NA	NA	NA	NA	NA	NA
SH3GLB1	chr1	87170252	43616	13	3233	2126	5359	0.396716	60	35	41	136	0.301471	82	35	biallelic	NA	NA	NA	NA	NA	NA	NA	NA	NA	NA	NA	NA	NA	NA	NA	NA	NA	NA	NA	NA	NA	NA	NA
43358	chr1	87328127	51981	2	3143	2065	5208	0.396505	18	13	69	100	0.69	96	69	biallelic	NA	NA	NA	NA	NA	NA	NA	NA	NA	NA	NA	NA	NA	NA	NA	NA	NA	NA	NA	NA	NA	NA	NA
HS2ST1	chr1	87380334	195348	3	61	196	257	0.762646	2	5	0	7	0	7	0	not biallelic	2	57	88	145	0.606897	biallelic	2	2	0	2	4	0.5	4	2	biallelic	R+S	biallelic by both methods	3	7	15	22	0.681818	biallelic
PKN2	chr1	89149921	152018	10	804	1032	1836	0.562092	27	30	6	63	0.0952381	51	6	biallelic	23	424	1969	2393	0.822817	biallelic	5	19	1	20	25	0.8	9	7	biallelic	R+S	biallelic by both methods	45	176	147	323	0.455108	biallelic
GTF2B	chr1	89318320	38982	2	12	33	45	0.733333	1	1	1	3	0.333333	3	1	less than 2 iSNPs	4	115	19	134	0.141791	biallelic	4	1	0	1	5	0.2	3	1	biallelic	R+S	biallelic by both methods	5	12	14	26	0.538462	biallelic
CCBL2	chr1	89401455	57189	2	41	0	41	0	2	0	0	2	0	2	0	not biallelic	2	66	45	111	0.405405	biallelic	1	1	0	1	2	0.5	2	1	biallelic	R+S	biallelic by both methods	2	2	2	4	0.5	Paternal
GBP3	chr1	89472359	16191	6	1773	2423	4196	0.577455	43	64	10	117	0.0854701	49	5	biallelic	NA	NA	NA	NA	NA	NA	NA	NA	NA	NA	NA	NA	NA	NA	NA	NA	NA	NA	NA	NA	NA	NA	NA
GBP1	chr1	89517986	13058	6	3585	3285	6870	0.478166	68	68	63	199	0.316583	67	26	biallelic	1	80	0	80	0	Maternal	1	0	0	0	1	0	1	0	less than 2 iSNPs	R	Maternal by Reads only	3	21	43	64	0.671875	biallelic
GBP7	chr1	89597433	44291	NA	NA	NA	NA	NA	NA	NA	NA	NA	NA	NA	NA	NA	1	0	7	7	1	Paternal	0	1	0	1	1	1	1	1	less than 2 iSNPs	R	Paternal by Reads only	NA	NA	NA	NA	NA	NA
GBP4	chr1	89646830	17804	4	66	68	134	0.507463	2	4	0	6	0	4	0	not biallelic	3	138	21	159	0.132075	biallelic	2	1	0	1	3	0.333333	1	1	biallelic	R+S	biallelic by both methods	NA	NA	NA	NA	NA	NA
LRRC8B	chr1	89990396	73025	NA	NA	NA	NA	NA	NA	NA	NA	NA	NA	NA	NA	NA	NA	NA	NA	NA	NA	NA	NA	NA	NA	NA	NA	NA	NA	NA	NA	NA	NA	1	0	3	3	1	Paternal
FLJ27354	chr1	90090407	8047	2	12	40	52	0.769231	1	2	0	3	0	2	0	not biallelic	1	78	0	78	0	Maternal	1	0	0	0	1	0	1	0	less than 2 iSNPs	R	Maternal by Reads only	1	0	2	2	1	Paternal
LRRC8C	chr1	90098643	86452	54	2488	2806	5294	0.530034	71	74	2	147	0.0136054	41	2	biallelic	8	719	855	1574	0.543202	biallelic	4	8	0	8	12	0.666667	6	4	biallelic	R+S	biallelic by both methods	11	42	50	92	0.543478	biallelic
LRRC8D	chr1	90287479	114511	19	548	467	1015	0.460099	19	15	0	34	0	21	0	not biallelic	NA	NA	NA	NA	NA	NA	NA	NA	NA	NA	NA	NA	NA	NA	NA	NA	NA	2	8	4	12	0.333333	Maternal
ZNF326	chr1	90460677	33418	6	977	842	1819	0.462892	27	21	1	49	0.0204082	38	1	less than 2 iSNPs	1	421	32	453	0.0706402	biallelic	3	1	0	1	4	0.25	4	1	biallelic	R+S	biallelic by both methods	5	26	25	51	0.490196	biallelic
ZNF644	chr1	91380856	106957	50	4759	4616	9375	0.492373	123	133	25	281	0.088968	83	13	biallelic	NA	NA	NA	NA	NA	NA	NA	NA	NA	NA	NA	NA	NA	NA	NA	NA	NA	NA	NA	NA	NA	NA	NA
HFM1	chr1	91726322	144105	1	7	0	7	0	1	0	0	1	0	1	0	not biallelic	NA	NA	NA	NA	NA	NA	NA	NA	NA	NA	NA	NA	NA	NA	NA	NA	NA	NA	NA	NA	NA	NA	NA
TGFBR3	chr1	92145899	205938	60	2597	1767	4364	0.404904	71	52	3	126	0.0238095	36	1	biallelic	6	22	164	186	0.88172	biallelic	2	4	0	4	6	0.666667	3	2	biallelic	R+S	biallelic by both methods	4	22	29	51	0.568627	biallelic
EPHX4	chr1	92495532	33562	3	0	83	83	1	0	3	0	3	0	1	0	not biallelic	NA	NA	NA	NA	NA	NA	NA	NA	NA	NA	NA	NA	NA	NA	NA	NA	NA	NA	NA	NA	NA	NA	NA
BTBD8	chr1	92545861	67541	NA	NA	NA	NA	NA	NA	NA	NA	NA	NA	NA	NA	NA	1	1	55	56	0.982143	Paternal	0	1	0	1	1	1	1	1	less than 2 iSNPs	R	Paternal by Reads only	NA	NA	NA	NA	NA	NA
GLMN	chr1	92711954	52613	7	426	383	809	0.473424	12	13	0	25	0	22	0	not biallelic	2	23	25	48	0.520833	biallelic	1	0	1	1	2	0.5	2	1	biallelic	R+S	biallelic by both methods	5	27	36	63	0.571429	biallelic
RPAP2	chr1	92764521	89212	18	634	736	1370	0.537226	18	19	0	37	0	22	0	not biallelic	2	0	92	92	1	Paternal	0	2	0	2	2	1	2	2	Paternal	R+S	Paternal by both methods	4	3	9	12	0.75	Paternal
GFI1	chr1	92940317	11312	NA	NA	NA	NA	NA	NA	NA	NA	NA	NA	NA	NA	NA	1	2	59	61	0.967213	Paternal	0	1	0	1	1	1	1	1	less than 2 iSNPs	R	Paternal by Reads only	3	17	20	37	0.540541	biallelic
EVI5	chr1	92974252	283710	10	1098	963	2061	0.467249	35	30	4	69	0.057971	46	4	biallelic	1	18	16	34	0.470588	biallelic	0	0	1	1	1	1	1	1	less than 2 iSNPs	R	biallelic by Reads only	4	6	9	15	0.6	Paternal
RPL5	chr1	93297593	9889	1	33	50	83	0.60241	2	4	0	6	0	6	0	not biallelic	1	1	54	55	0.981818	Paternal	0	1	0	1	1	1	1	1	less than 2 iSNPs	R	Paternal by Reads only	2	10	11	21	0.52381	biallelic
FAM69A	chr1	93307716	119364	NA	NA	NA	NA	NA	NA	NA	NA	NA	NA	NA	NA	NA	10	278	909	1187	0.765796	biallelic	6	8	0	8	14	0.571429	6	4	biallelic	R+S	biallelic by both methods	19	100	103	203	0.507389	biallelic
MTF2	chr1	93544791	59848	2	108	50	158	0.316456	4	1	0	5	0	5	0	not biallelic	NA	NA	NA	NA	NA	NA	NA	NA	NA	NA	NA	NA	NA	NA	NA	NA	NA	NA	NA	NA	NA	NA	NA
CCDC18	chr1	93646280	98008	1	0	68	68	1	0	2	0	2	0	2	0	not biallelic	NA	NA	NA	NA	NA	NA	NA	NA	NA	NA	NA	NA	NA	NA	NA	NA	NA	NA	NA	NA	NA	NA	NA
TCONS_00000564	chr1	93770667	34265	1	0.0001	0.0001	0.0002	0.5	1	0	0	1	0	1	0	not biallelic	NA	NA	NA	NA	NA	NA	NA	NA	NA	NA	NA	NA	NA	NA	NA	NA	NA	NA	NA	NA	NA	NA	NA
LOC100131564	chr1	93775665	35704	1	0	51	51	1	0	1	0	1	0	1	0	not biallelic	NA	NA	NA	NA	NA	NA	NA	NA	NA	NA	NA	NA	NA	NA	NA	NA	NA	1	7	10	17	0.588235	biallelic
FNBP1L	chr1	93913687	106532	2	47	0	47	0	2	0	0	2	0	2	0	not biallelic	NA	NA	NA	NA	NA	NA	NA	NA	NA	NA	NA	NA	NA	NA	NA	NA	NA	NA	NA	NA	NA	NA	NA
BCAR3	chr1	94027342	119585	2	134	7	141	0.0496454	4	1	0	5	0	4	0	not biallelic	NA	NA	NA	NA	NA	NA	NA	NA	NA	NA	NA	NA	NA	NA	NA	NA	NA	NA	NA	NA	NA	NA	NA
MIG7	chr1	94219111	21820	1	0	8	8	1	0	1	0	1	0	1	0	not biallelic	NA	NA	NA	NA	NA	NA	NA	NA	NA	NA	NA	NA	NA	NA	NA	NA	NA	NA	NA	NA	NA	NA	NA
DNTTIP2	chr1	94335013	9750	12	11659	9686	21345	0.453783	144	142	154	440	0.35	97	56	biallelic	1	1785	1813	3598	0.503891	biallelic	4	5	4	9	13	0.692308	13	9	biallelic	R+S	biallelic by both methods	1	134	145	279	0.519713	biallelic
GCLM	chr1	94352589	22424	4	57	176	233	0.755365	1	6	0	7	0	6	0	not biallelic	NA	NA	NA	NA	NA	NA	NA	NA	NA	NA	NA	NA	NA	NA	NA	NA	NA	2	17	14	31	0.451613	biallelic
ABCA4	chr1	94458393	128313	1	7	0	7	0	1	0	0	1	0	1	0	not biallelic	NA	NA	NA	NA	NA	NA	NA	NA	NA	NA	NA	NA	NA	NA	NA	NA	NA	NA	NA	NA	NA	NA	NA
ARHGAP29	chr1	94634462	68846	17	958	1013	1971	0.513952	28	35	5	68	0.0735294	37	4	biallelic	NA	NA	NA	NA	NA	NA	NA	NA	NA	NA	NA	NA	NA	NA	NA	NA	NA	NA	NA	NA	NA	NA	NA
TCONS_00000574	chr1	94784034	6092	1	1.0001	1.0001	2.0002	0.5	1	1	0	2	0	2	0	not biallelic	NA	NA	NA	NA	NA	NA	NA	NA	NA	NA	NA	NA	NA	NA	NA	NA	NA	NA	NA	NA	NA	NA	NA
TCONS_00001034	chr1	94792783	7964	NA	NA	NA	NA	NA	NA	NA	NA	NA	NA	NA	NA	NA	NA	NA	NA	NA	NA	NA	NA	NA	NA	NA	NA	NA	NA	NA	NA	NA	NA	1	3	7	10	0.7	Paternal
ABCD3	chr1	94883932	100288	32	1121	1225	2346	0.522165	42	49	3	94	0.0319149	43	2	biallelic	NA	NA	NA	NA	NA	NA	NA	NA	NA	NA	NA	NA	NA	NA	NA	NA	NA	NA	NA	NA	NA	NA	NA
F3	chr1	94994731	12683	2	5022	6177	11199	0.551567	32	43	67	142	0.471831	72	36	biallelic	NA	NA	NA	NA	NA	NA	NA	NA	NA	NA	NA	NA	NA	NA	NA	NA	NA	NA	NA	NA	NA	NA	NA
SLC44A3	chr1	95285897	74907	5	198	121	319	0.37931	7	5	0	12	0	8	0	not biallelic	1	0	11	11	1	Paternal	0	1	0	1	1	1	1	1	less than 2 iSNPs	R	Paternal by Reads only	NA	NA	NA	NA	NA	NA
CNN3	chr1	95362506	30230	14	2805	3908	6713	0.582154	32	55	74	161	0.459627	100	69	biallelic	NA	NA	NA	NA	NA	NA	NA	NA	NA	NA	NA	NA	NA	NA	NA	NA	NA	NA	NA	NA	NA	NA	NA
LOC729970	chr1	95393583	35244	13	421	147	568	0.258803	16	4	0	20	0	12	0	not biallelic	NA	NA	NA	NA	NA	NA	NA	NA	NA	NA	NA	NA	NA	NA	NA	NA	NA	NA	NA	NA	NA	NA	NA
ALG14	chr1	95448278	90230	9	1481	1328	2809	0.472766	33	28	12	73	0.164384	58	12	biallelic	1	0	88	88	1	Paternal	0	1	0	1	1	1	1	1	less than 2 iSNPs	R	Paternal by Reads only	NA	NA	NA	NA	NA	NA
RWDD3	chr1	95699710	13072	9	1271	1442	2713	0.531515	31	36	11	78	0.141026	52	10	biallelic	NA	NA	NA	NA	NA	NA	NA	NA	NA	NA	NA	NA	NA	NA	NA	NA	NA	1	0	2	2	1	Paternal
TCONS_00000585	chr1	96719624	120058	1	1	1	2	0.5	0	1	0	1	0	1	0	not biallelic	NA	NA	NA	NA	NA	NA	NA	NA	NA	NA	NA	NA	NA	NA	NA	NA	NA	NA	NA	NA	NA	NA	NA
PTBP2	chr1	97187174	93432	41	7107	6978	14085	0.495421	119	112	85	316	0.268987	97	66	biallelic	7	1718	148	1866	0.079314	biallelic	7	4	0	4	11	0.363636	9	4	biallelic	R+S	biallelic by both methods	11	115	86	201	0.427861	biallelic
DPYD	chr1	97543299	843317	144	8656	6362	15018	0.423625	239	185	15	439	0.0341686	69	8	biallelic	4	112	32	144	0.222222	biallelic	3	1	0	1	4	0.25	3	1	biallelic	R+S	biallelic by both methods	11	17	31	48	0.645833	biallelic
TCONS_00001602	chr1	98389796	4826	1	3	3	6	0.5	0	3	0	3	0	3	0	not biallelic	NA	NA	NA	NA	NA	NA	NA	NA	NA	NA	NA	NA	NA	NA	NA	NA	NA	NA	NA	NA	NA	NA	NA
TCONS_00001603	chr1	98398901	41657	23	28.0022	28.0022	56.0044	0.5	22	28	0	50	0	24	0	not biallelic	NA	NA	NA	NA	NA	NA	NA	NA	NA	NA	NA	NA	NA	NA	NA	NA	NA	NA	NA	NA	NA	NA	NA
MIR137HG	chr1	98453555	61695	79	7935	8698	16633	0.522936	238	240	20	498	0.0401606	70	7	biallelic	NA	NA	NA	NA	NA	NA	NA	NA	NA	NA	NA	NA	NA	NA	NA	NA	NA	NA	NA	NA	NA	NA	NA
TCONS_l2_00000435	chr1	98538886	120227	57	52.4433	52.4433	104.887	0.5	39	52	1	92	0.0108696	24	1	less than 2 iSNPs	NA	NA	NA	NA	NA	NA	NA	NA	NA	NA	NA	NA	NA	NA	NA	NA	NA	NA	NA	NA	NA	NA	NA
TCONS_l2_00000436	chr1	98654034	21001	7	9.25696	9.25696	18.5139	0.5	2	9	1	12	0.0833333	8	1	less than 2 iSNPs	NA	NA	NA	NA	NA	NA	NA	NA	NA	NA	NA	NA	NA	NA	NA	NA	NA	NA	NA	NA	NA	NA	NA
LOC729987	chr1	98676266	61949	19	584	332	916	0.362445	17	10	0	27	0	11	0	not biallelic	1	0	40	40	1	Paternal	0	1	0	1	1	1	1	1	less than 2 iSNPs	R	Paternal by Reads only	NA	NA	NA	NA	NA	NA
SNX7	chr1	99127235	98822	53	2690	2601	5291	0.491589	53	65	23	141	0.163121	67	22	biallelic	NA	NA	NA	NA	NA	NA	NA	NA	NA	NA	NA	NA	NA	NA	NA	NA	NA	NA	NA	NA	NA	NA	NA
LPPR5	chr1	99355800	114650	NA	NA	NA	NA	NA	NA	NA	NA	NA	NA	NA	NA	NA	4	55	230	285	0.807018	biallelic	1	3	0	3	4	0.75	1	1	biallelic	R+S	biallelic by both methods	NA	NA	NA	NA	NA	NA
FRRS1	chr1	100174258	57092	22	337	0	337	0	24	0	0	24	0	6	0	not biallelic	1	0	8	8	1	Paternal	0	1	0	1	1	1	1	1	less than 2 iSNPs	R	Paternal by Reads only	NA	NA	NA	NA	NA	NA
AGL	chr1	100315639	73941	14	668	417	1085	0.384332	21	15	0	36	0	26	0	not biallelic	11	215	304	519	0.585742	biallelic	2	7	5	12	14	0.857143	5	3	biallelic	R+S	biallelic by both methods	16	109	115	224	0.513393	biallelic
SLC35A3	chr1	100435991	56544	13	1253	278	1531	0.181581	36	8	0	44	0	28	0	not biallelic	NA	NA	NA	NA	NA	NA	NA	NA	NA	NA	NA	NA	NA	NA	NA	NA	NA	NA	NA	NA	NA	NA	NA
HIAT1	chr1	100503788	45142	13	492	261	753	0.346614	16	12	1	29	0.0344828	19	1	less than 2 iSNPs	NA	NA	NA	NA	NA	NA	NA	NA	NA	NA	NA	NA	NA	NA	NA	NA	NA	NA	NA	NA	NA	NA	NA
SASS6	chr1	100549101	49411	4	171	128	299	0.428094	10	8	4	22	0.181818	22	4	biallelic	NA	NA	NA	NA	NA	NA	NA	NA	NA	NA	NA	NA	NA	NA	NA	NA	NA	NA	NA	NA	NA	NA	NA
TRMT13	chr1	100598705	17350	5	1968	1768	3736	0.473233	54	35	8	97	0.0824742	42	4	biallelic	NA	NA	NA	NA	NA	NA	NA	NA	NA	NA	NA	NA	NA	NA	NA	NA	NA	NA	NA	NA	NA	NA	NA
LRRC39	chr1	100614003	29827	2	62	7	69	0.101449	1	1	0	2	0	2	0	not biallelic	NA	NA	NA	NA	NA	NA	NA	NA	NA	NA	NA	NA	NA	NA	NA	NA	NA	NA	NA	NA	NA	NA	NA
DBT	chr1	100652477	62933	13	439	490	929	0.527449	12	17	0	29	0	21	0	not biallelic	1	0	29	29	1	Paternal	0	1	0	1	1	1	1	1	less than 2 iSNPs	R	Paternal by Reads only	1	14	5	19	0.263158	Maternal
TCONS_00001608	chr1	100728862	2814	6	1.0006	1.0006	2.0012	0.5	6	1	0	7	0	3	0	not biallelic	NA	NA	NA	NA	NA	NA	NA	NA	NA	NA	NA	NA	NA	NA	NA	NA	NA	NA	NA	NA	NA	NA	NA
RTCA	chr1	100731713	26613	16	6084	3773	9857	0.382774	122	67	66	255	0.258824	88	34	biallelic	NA	NA	NA	NA	NA	NA	NA	NA	NA	NA	NA	NA	NA	NA	NA	NA	NA	NA	NA	NA	NA	NA	NA
CDC14A	chr1	100818022	147000	13	393	211	604	0.349338	13	5	0	18	0	11	0	not biallelic	NA	NA	NA	NA	NA	NA	NA	NA	NA	NA	NA	NA	NA	NA	NA	NA	NA	NA	NA	NA	NA	NA	NA
VCAM1	chr1	101185195	19407	1	15	0	15	0	1	0	0	1	0	1	0	not biallelic	NA	NA	NA	NA	NA	NA	NA	NA	NA	NA	NA	NA	NA	NA	NA	NA	NA	NA	NA	NA	NA	NA	NA
EXTL2	chr1	101337927	22809	3	1475	1682	3157	0.532784	32	39	16	87	0.183908	47	10	biallelic	3	254	37	291	0.127148	biallelic	5	1	0	1	6	0.166667	3	1	biallelic	R+S	biallelic by both methods	3	40	35	75	0.466667	biallelic
SLC30A7	chr1	101361631	85681	32	11742	11083	22825	0.485564	127	144	155	426	0.36385	93	43	biallelic	NA	NA	NA	NA	NA	NA	NA	NA	NA	NA	NA	NA	NA	NA	NA	NA	NA	NA	NA	NA	NA	NA	NA
DPH5	chr1	101455179	36184	8	191	203	394	0.515228	5	5	0	10	0	7	0	not biallelic	2	36	25	61	0.409836	biallelic	1	1	0	1	2	0.5	2	1	biallelic	R+S	biallelic by both methods	NA	NA	NA	NA	NA	NA
BX538249	chr1	101491408	61412	8	1039	1472	2511	0.586221	19	29	6	54	0.111111	42	6	biallelic	NA	NA	NA	NA	NA	NA	NA	NA	NA	NA	NA	NA	NA	NA	NA	NA	NA	2	0	7	7	1	Paternal
S1PR1	chr1	101702304	4773	NA	NA	NA	NA	NA	NA	NA	NA	NA	NA	NA	NA	NA	1	205	43	248	0.173387	biallelic	1	1	0	1	2	0.5	2	1	biallelic	R+S	biallelic by both methods	1	4	6	10	0.6	Paternal
TCONS_00000262	chr1	101789392	53478	NA	NA	NA	NA	NA	NA	NA	NA	NA	NA	NA	NA	NA	NA	NA	NA	NA	NA	NA	NA	NA	NA	NA	NA	NA	NA	NA	NA	NA	NA	1	0	31	31	1	Paternal
TCONS_00000263	chr1	101815604	40256	NA	NA	NA	NA	NA	NA	NA	NA	NA	NA	NA	NA	NA	NA	NA	NA	NA	NA	NA	NA	NA	NA	NA	NA	NA	NA	NA	NA	NA	NA	4	5	70	75	0.933333	Paternal
TCONS_00000591	chr1	103228877	90522	5	5	5	10	0.5	0	5	0	5	0	2	0	not biallelic	NA	NA	NA	NA	NA	NA	NA	NA	NA	NA	NA	NA	NA	NA	NA	NA	NA	NA	NA	NA	NA	NA	NA
COL11A1	chr1	103342022	232031	227	7058	6358	13416	0.473912	264	214	26	504	0.0515873	58	10	biallelic	NA	NA	NA	NA	NA	NA	NA	NA	NA	NA	NA	NA	NA	NA	NA	NA	NA	NA	NA	NA	NA	NA	NA
TCONS_00001614	chr1	103821658	246482	3	4.0003	4.0003	8.0006	0.5	3	4	0	7	0	3	0	not biallelic	NA	NA	NA	NA	NA	NA	NA	NA	NA	NA	NA	NA	NA	NA	NA	NA	NA	NA	NA	NA	NA	NA	NA
RNPC3	chr1	104068577	29283	8	548	376	924	0.406926	21	14	2	37	0.0540541	26	2	biallelic	NA	NA	NA	NA	NA	NA	NA	NA	NA	NA	NA	NA	NA	NA	NA	NA	NA	1	3	2	5	0.4	Paternal
VAV3	chr1	108113781	393765	NA	NA	NA	NA	NA	NA	NA	NA	NA	NA	NA	NA	NA	3	0	123	123	1	Paternal	0	3	0	3	3	1	2	2	Paternal	R+S	Paternal by both methods	3	14	8	22	0.363636	biallelic
SLC25A24	chr1	108677343	65638	49	3754	3447	7201	0.478684	99	96	26	221	0.117647	79	17	biallelic	4	98	1106	1204	0.918605	biallelic	2	3	0	3	5	0.6	4	2	biallelic	R+S	biallelic by both methods	7	111	50	161	0.310559	biallelic
FAM102B	chr1	109102970	78980	3	98	31	129	0.24031	3	2	0	5	0	4	0	not biallelic	NA	NA	NA	NA	NA	NA	NA	NA	NA	NA	NA	NA	NA	NA	NA	NA	NA	NA	NA	NA	NA	NA	NA
FNDC7	chr1	109255555	29813	3	52	0	52	0	3	0	0	3	0	1	0	not biallelic	NA	NA	NA	NA	NA	NA	NA	NA	NA	NA	NA	NA	NA	NA	NA	NA	NA	NA	NA	NA	NA	NA	NA
STXBP3	chr1	109289284	62865	NA	NA	NA	NA	NA	NA	NA	NA	NA	NA	NA	NA	NA	10	8	2507	2515	0.996819	biallelic	0	15	0	15	15	1	6	6	Paternal	R+S	biallelic by both methods	13	58	34	92	0.369565	biallelic
AKNAD1	chr1	109358519	41208	1	16	0	16	0	1	0	0	1	0	1	0	not biallelic	1	31	0	31	0	Maternal	1	0	0	0	1	0	1	0	less than 2 iSNPs	R	Maternal by Reads only	NA	NA	NA	NA	NA	NA
GPSM2	chr1	109419602	53443	19	4995	3091	8086	0.382266	100	60	20	180	0.111111	43	6	biallelic	2	161	1	162	0.00617284	Maternal	2	0	0	0	2	0	1	0	Maternal	R+S	Maternal by both methods	6	16	20	36	0.555556	biallelic
CLCC1	chr1	109472129	33993	23	2919	2404	5323	0.451625	83	65	9	157	0.0573248	62	7	biallelic	3	4	821	825	0.995152	Paternal	0	3	0	3	3	1	2	2	Paternal	R+S	Paternal by both methods	5	29	22	51	0.431373	biallelic
WDR47	chr1	109512837	72014	4	196	0	196	0	8	0	0	8	0	7	0	not biallelic	2	0	86	86	1	Paternal	0	2	0	2	2	1	2	2	Paternal	R+S	Paternal by both methods	1	9	11	20	0.55	biallelic
TAF13	chr1	109606997	11628	1	95	0	95	0	2	0	0	2	0	2	0	not biallelic	NA	NA	NA	NA	NA	NA	NA	NA	NA	NA	NA	NA	NA	NA	NA	NA	NA	NA	NA	NA	NA	NA	NA
TMEM167B	chr1	109633402	6153	3	1071	1344	2415	0.556522	24	35	8	67	0.119403	53	8	biallelic	2	148	1050	1198	0.876461	biallelic	2	3	0	3	5	0.6	4	2	biallelic	R+S	biallelic by both methods	2	56	78	134	0.58209	biallelic
KIAA1324	chr1	109656584	92820	3	245	0	245	0	3	0	0	3	0	2	0	not biallelic	NA	NA	NA	NA	NA	NA	NA	NA	NA	NA	NA	NA	NA	NA	NA	NA	NA	NA	NA	NA	NA	NA	NA
SARS	chr1	109756514	24291	8	595	672	1267	0.530387	20	20	0	40	0	25	0	not biallelic	4	596	9	605	0.014876	biallelic	3	1	0	1	4	0.25	3	1	biallelic	R+S	biallelic by both methods	1	24	16	40	0.4	biallelic
CELSR2	chr1	109792640	25739	4	199	133	332	0.400602	7	5	0	12	0	6	0	not biallelic	NA	NA	NA	NA	NA	NA	NA	NA	NA	NA	NA	NA	NA	NA	NA	NA	NA	NA	NA	NA	NA	NA	NA
PSRC1	chr1	109822175	3616	2	1021	711	1732	0.410508	21	16	8	45	0.177778	23	5	biallelic	NA	NA	NA	NA	NA	NA	NA	NA	NA	NA	NA	NA	NA	NA	NA	NA	NA	NA	NA	NA	NA	NA	NA
SORT1	chr1	109852187	88377	3	624	276	900	0.306667	13	7	0	20	0	18	0	not biallelic	NA	NA	NA	NA	NA	NA	NA	NA	NA	NA	NA	NA	NA	NA	NA	NA	NA	NA	NA	NA	NA	NA	NA
PSMA5	chr1	109941652	27419	NA	NA	NA	NA	NA	NA	NA	NA	NA	NA	NA	NA	NA	NA	NA	NA	NA	NA	NA	NA	NA	NA	NA	NA	NA	NA	NA	NA	NA	NA	1	2	0	2	0	Paternal
CYB561D1	chr1	110036700	6364	1	40	0	40	0	1	0	0	1	0	1	0	not biallelic	NA	NA	NA	NA	NA	NA	NA	NA	NA	NA	NA	NA	NA	NA	NA	NA	NA	NA	NA	NA	NA	NA	NA
GNAI3	chr1	110091185	47270	3	1634	1524	3158	0.482584	23	22	31	76	0.407895	74	31	biallelic	2	416	681	1097	0.620784	biallelic	4	5	1	6	10	0.6	10	6	biallelic	R+S	biallelic by both methods	2	33	24	57	0.421053	biallelic
GSTM4	chr1	110198697	5635	NA	NA	NA	NA	NA	NA	NA	NA	NA	NA	NA	NA	NA	3	346	50	396	0.126263	biallelic	3	2	0	2	5	0.4	3	2	biallelic	R+S	biallelic by both methods	1	7	24	31	0.774194	biallelic
TCONS_00000271	chr1	110370976	43083	1	0.0001	0.0001	0.0002	0.5	1	0	0	1	0	1	0	not biallelic	NA	NA	NA	NA	NA	NA	NA	NA	NA	NA	NA	NA	NA	NA	NA	NA	NA	NA	NA	NA	NA	NA	NA
AHCYL1	chr1	110527386	38979	1	74	138	212	0.650943	1	2	0	3	0	3	0	not biallelic	1	1	485	486	0.997942	Paternal	0	1	0	1	1	1	1	1	less than 2 iSNPs	R	Paternal by Reads only	NA	NA	NA	NA	NA	NA
STRIP1	chr1	110577222	20203	1	0	7	7	1	0	1	0	1	0	1	0	not biallelic	NA	NA	NA	NA	NA	NA	NA	NA	NA	NA	NA	NA	NA	NA	NA	NA	NA	NA	NA	NA	NA	NA	NA
SLC6A17	chr1	110693131	51693	3	94	0	94	0	3	0	0	3	0	2	0	not biallelic	NA	NA	NA	NA	NA	NA	NA	NA	NA	NA	NA	NA	NA	NA	NA	NA	NA	NA	NA	NA	NA	NA	NA
KCNC4	chr1	110753335	23340	2	0	30	30	1	0	2	0	2	0	1	0	not biallelic	NA	NA	NA	NA	NA	NA	NA	NA	NA	NA	NA	NA	NA	NA	NA	NA	NA	NA	NA	NA	NA	NA	NA
LOC440600	chr1	110828998	52796	4	30	30	60	0.5	2	2	0	4	0	3	0	not biallelic	NA	NA	NA	NA	NA	NA	NA	NA	NA	NA	NA	NA	NA	NA	NA	NA	NA	NA	NA	NA	NA	NA	NA
RBM15	chr1	110881944	7360	4	392	490	882	0.555556	13	19	0	32	0	13	0	not biallelic	NA	NA	NA	NA	NA	NA	NA	NA	NA	NA	NA	NA	NA	NA	NA	NA	NA	NA	NA	NA	NA	NA	NA
SLC16A4	chr1	110905472	28233	8	246	78	324	0.240741	6	2	0	8	0	5	0	not biallelic	NA	NA	NA	NA	NA	NA	NA	NA	NA	NA	NA	NA	NA	NA	NA	NA	NA	NA	NA	NA	NA	NA	NA
LAMTOR5	chr1	110943876	6671	1	93	50	143	0.34965	3	2	0	5	0	5	0	not biallelic	NA	NA	NA	NA	NA	NA	NA	NA	NA	NA	NA	NA	NA	NA	NA	NA	NA	NA	NA	NA	NA	NA	NA
CD53	chr1	111413820	28739	NA	NA	NA	NA	NA	NA	NA	NA	NA	NA	NA	NA	NA	1	3531	4581	8112	0.564719	biallelic	4	6	12	18	22	0.818182	22	18	biallelic	R+S	biallelic by both methods	2	163	141	304	0.463816	biallelic
LRIF1	chr1	111489811	16756	2	41	28	69	0.405797	1	1	0	2	0	1	0	not biallelic	NA	NA	NA	NA	NA	NA	NA	NA	NA	NA	NA	NA	NA	NA	NA	NA	NA	NA	NA	NA	NA	NA	NA
DRAM2	chr1	111659953	22886	19	1291	1136	2427	0.468068	35	39	5	79	0.0632911	40	4	biallelic	10	237	1456	1693	0.860012	biallelic	3	14	3	17	20	0.85	9	7	biallelic	R+S	biallelic by both methods	16	137	118	255	0.462745	biallelic
CEPT1	chr1	111682248	45477	9	630	552	1182	0.467005	13	17	2	32	0.0625	22	2	biallelic	4	1778	1045	2823	0.370174	biallelic	6	5	0	5	11	0.454545	8	4	biallelic	R+S	biallelic by both methods	8	95	47	142	0.330986	biallelic
DENND2D	chr1	111728590	18571	2	462	162	624	0.259615	9	3	0	12	0	12	0	not biallelic	5	2964	4262	7226	0.589815	biallelic	6	20	4	24	30	0.8	18	16	biallelic	R+S	biallelic by both methods	8	27	150	177	0.847458	biallelic
CHI3L2	chr1	111770280	15783	NA	NA	NA	NA	NA	NA	NA	NA	NA	NA	NA	NA	NA	2	14	644	658	0.978723	biallelic	0	9	1	10	10	1	9	9	Paternal	R+S	biallelic by both methods	1	10	84	94	0.893617	biallelic
LOC100129269	chr1	112141628	9313	NA	NA	NA	NA	NA	NA	NA	NA	NA	NA	NA	NA	NA	1	0	122	122	1	Paternal	0	1	0	1	1	1	1	1	less than 2 iSNPs	R	Paternal by Reads only	1	4	4	8	0.5	Paternal
RAP1A	chr1	112162404	93698	1	2	27	29	0.931034	0	1	0	1	0	1	0	not biallelic	14	815	1185	2000	0.5925	biallelic	11	10	0	10	21	0.47619	12	7	biallelic	R+S	biallelic by both methods	21	110	134	244	0.54918	biallelic
FAM212B	chr1	112264685	17362	1	14	0	14	0	1	0	0	1	0	1	0	not biallelic	NA	NA	NA	NA	NA	NA	NA	NA	NA	NA	NA	NA	NA	NA	NA	NA	NA	1	0	1	1	1	Paternal
DDX20	chr1	112298189	12011	NA	NA	NA	NA	NA	NA	NA	NA	NA	NA	NA	NA	NA	2	0	186	186	1	Paternal	0	2	0	2	2	1	1	1	Paternal	R+S	Paternal by both methods	5	60	52	112	0.464286	biallelic
CTTNBP2NL	chr1	112938799	64988	63	4146	4244	8390	0.50584	104	123	17	244	0.0696721	87	17	biallelic	NA	NA	NA	NA	NA	NA	NA	NA	NA	NA	NA	NA	NA	NA	NA	NA	NA	NA	NA	NA	NA	NA	NA
ST7L	chr1	113066140	95901	NA	NA	NA	NA	NA	NA	NA	NA	NA	NA	NA	NA	NA	3	75	106	181	0.585635	biallelic	2	1	0	1	3	0.333333	2	1	biallelic	R+S	biallelic by both methods	5	24	7	31	0.225806	biallelic
CAPZA1	chr1	113162074	52168	1	2305	2112	4417	0.478153	0	4	97	101	0.960396	101	97	biallelic	3	38	421	459	0.917211	biallelic	1	2	0	2	3	0.666667	2	2	biallelic	R+S	biallelic by both methods	6	16	16	32	0.5	biallelic
MOV10	chr1	113217047	26322	NA	NA	NA	NA	NA	NA	NA	NA	NA	NA	NA	NA	NA	5	458	8	466	0.0171674	biallelic	10	0	1	1	11	0.0909091	3	1	biallelic	R+S	biallelic by both methods	3	51	59	110	0.536364	biallelic
PPM1J	chr1	113252615	5336	NA	NA	NA	NA	NA	NA	NA	NA	NA	NA	NA	NA	NA	1	17	0	17	0	Maternal	1	0	0	0	1	0	1	0	less than 2 iSNPs	R	Maternal by Reads only	NA	NA	NA	NA	NA	NA
HP08777	chr1	113392521	27971	1	0	13	13	1	0	1	0	1	0	1	0	not biallelic	NA	NA	NA	NA	NA	NA	NA	NA	NA	NA	NA	NA	NA	NA	NA	NA	NA	NA	NA	NA	NA	NA	NA
SLC16A1	chr1	113454469	44507	10	1226	1363	2589	0.526458	35	33	10	78	0.128205	50	10	biallelic	NA	NA	NA	NA	NA	NA	NA	NA	NA	NA	NA	NA	NA	NA	NA	NA	NA	NA	NA	NA	NA	NA	NA
BX648855	chr1	113499070	12534	3	66	163	229	0.71179	3	5	0	8	0	6	0	not biallelic	NA	NA	NA	NA	NA	NA	NA	NA	NA	NA	NA	NA	NA	NA	NA	NA	NA	NA	NA	NA	NA	NA	NA
BC037540	chr1	113554308	61417	14	424	422	846	0.498818	12	12	0	24	0	12	0	not biallelic	NA	NA	NA	NA	NA	NA	NA	NA	NA	NA	NA	NA	NA	NA	NA	NA	NA	NA	NA	NA	NA	NA	NA
LRIG2	chr1	113615830	51513	4	324	118	442	0.266968	9	4	4	17	0.235294	9	3	biallelic	NA	NA	NA	NA	NA	NA	NA	NA	NA	NA	NA	NA	NA	NA	NA	NA	NA	NA	NA	NA	NA	NA	NA
TCONS_00001109	chr1	113673732	1015	NA	NA	NA	NA	NA	NA	NA	NA	NA	NA	NA	NA	NA	NA	NA	NA	NA	NA	NA	NA	NA	NA	NA	NA	NA	NA	NA	NA	NA	NA	1	18	4	22	0.181818	Maternal
MAGI3	chr1	113933474	295072	73	2105	3220	5325	0.604695	63	90	3	156	0.0192308	50	2	biallelic	NA	NA	NA	NA	NA	NA	NA	NA	NA	NA	NA	NA	NA	NA	NA	NA	NA	NA	NA	NA	NA	NA	NA
PHTF1	chr1	114239823	61955	25	1159	1176	2335	0.50364	40	34	1	75	0.0133333	43	1	less than 2 iSNPs	7	2766	49	2815	0.0174067	biallelic	7	2	0	2	9	0.222222	5	2	biallelic	R+S	biallelic by both methods	8	58	41	99	0.414141	biallelic
RSBN1	chr1	114304453	50618	14	416	356	772	0.46114	12	9	0	21	0	8	0	not biallelic	1	0	18	18	1	Paternal	0	1	0	1	1	1	1	1	less than 2 iSNPs	R	Paternal by Reads only	2	1	1	2	0.5	Paternal
PTPN22	chr1	114356432	57944	2	153	28	181	0.154696	3	1	0	4	0	4	0	not biallelic	2	1736	286	2022	0.141444	biallelic	4	5	0	5	9	0.555556	8	4	biallelic	R+S	biallelic by both methods	8	123	116	239	0.485356	biallelic
AP4B1-AS1	chr1	114399256	44604	2	35	31	66	0.469697	1	1	0	2	0	1	0	not biallelic	NA	NA	NA	NA	NA	NA	NA	NA	NA	NA	NA	NA	NA	NA	NA	NA	NA	NA	NA	NA	NA	NA	NA
DCLRE1B	chr1	114447914	8795	4	500	216	716	0.301676	11	9	0	20	0	14	0	not biallelic	NA	NA	NA	NA	NA	NA	NA	NA	NA	NA	NA	NA	NA	NA	NA	NA	NA	NA	NA	NA	NA	NA	NA
HIPK1	chr1	114471995	48497	NA	NA	NA	NA	NA	NA	NA	NA	NA	NA	NA	NA	NA	NA	NA	NA	NA	NA	NA	NA	NA	NA	NA	NA	NA	NA	NA	NA	NA	NA	1	6	9	15	0.6	Paternal
TRIM33	chr1	114935398	118384	25	1187	1192	2379	0.501051	35	43	2	80	0.025	42	1	biallelic	1	0	32	32	1	Paternal	0	1	0	1	1	1	1	1	less than 2 iSNPs	R	Paternal by Reads only	1	9	7	16	0.4375	biallelic
BCAS2	chr1	115110180	14086	2	86	27	113	0.238938	2	2	0	4	0	4	0	not biallelic	1	0	24	24	1	Paternal	0	1	0	1	1	1	1	1	less than 2 iSNPs	R	Paternal by Reads only	1	1	1	2	0.5	Paternal
DENND2C	chr1	115127195	85538	6	159	211	370	0.57027	5	5	0	10	0	8	0	not biallelic	1	58	0	58	0	Maternal	1	0	0	0	1	0	1	0	less than 2 iSNPs	R	Maternal by Reads only	NA	NA	NA	NA	NA	NA
NRAS	chr1	115247084	12432	NA	NA	NA	NA	NA	NA	NA	NA	NA	NA	NA	NA	NA	1	525	577	1102	0.523593	biallelic	3	3	0	3	6	0.5	6	3	biallelic	R+S	biallelic by both methods	1	38	60	98	0.612245	biallelic
CSDE1	chr1	115259533	41139	1	45	63	108	0.583333	1	2	0	3	0	3	0	not biallelic	1	0	34	34	1	Paternal	0	1	0	1	1	1	1	1	less than 2 iSNPs	R	Paternal by Reads only	6	23	13	36	0.361111	biallelic
SIKE1	chr1	115312104	11205	1	92	267	359	0.743733	4	10	5	19	0.263158	19	5	biallelic	1	71	0	71	0	Maternal	2	0	0	0	2	0	2	0	Maternal	R+S	Maternal by both methods	1	8	16	24	0.666667	biallelic
TSPAN2	chr1	115590632	41490	1	16	0	16	0	1	0	0	1	0	1	0	not biallelic	NA	NA	NA	NA	NA	NA	NA	NA	NA	NA	NA	NA	NA	NA	NA	NA	NA	NA	NA	NA	NA	NA	NA
NGF	chr1	115828536	52322	8	206	1205	1411	0.854004	5	30	2	37	0.0540541	16	1	biallelic	NA	NA	NA	NA	NA	NA	NA	NA	NA	NA	NA	NA	NA	NA	NA	NA	NA	NA	NA	NA	NA	NA	NA
VANGL1	chr1	116184573	56273	12	1310	1170	2480	0.471774	32	29	4	65	0.0615385	25	2	biallelic	4	0	86	86	1	Paternal	0	4	0	4	4	1	1	1	Paternal	R+S	Paternal by both methods	8	41	14	55	0.254545	biallelic
CASQ2	chr1	116242625	68802	2	81	0	81	0	2	0	0	2	0	1	0	not biallelic	NA	NA	NA	NA	NA	NA	NA	NA	NA	NA	NA	NA	NA	NA	NA	NA	NA	NA	NA	NA	NA	NA	NA
SLC22A15	chr1	116519118	93558	10	268	192	460	0.417391	6	5	0	11	0	8	0	not biallelic	NA	NA	NA	NA	NA	NA	NA	NA	NA	NA	NA	NA	NA	NA	NA	NA	NA	NA	NA	NA	NA	NA	NA
CD58	chr1	117057155	56561	1	26	0	26	0	1	0	0	1	0	1	0	not biallelic	NA	NA	NA	NA	NA	NA	NA	NA	NA	NA	NA	NA	NA	NA	NA	NA	NA	NA	NA	NA	NA	NA	NA
IGSF3	chr1	117117019	92560	NA	NA	NA	NA	NA	NA	NA	NA	NA	NA	NA	NA	NA	1	0	11	11	1	Paternal	0	1	0	1	1	1	1	1	less than 2 iSNPs	R	Paternal by Reads only	1	1	4	5	0.8	Paternal
CD2	chr1	117297085	14767	NA	NA	NA	NA	NA	NA	NA	NA	NA	NA	NA	NA	NA	NA	NA	NA	NA	NA	NA	NA	NA	NA	NA	NA	NA	NA	NA	NA	NA	NA	1	0	6	6	1	Paternal
PTGFRN	chr1	117452688	80285	NA	NA	NA	NA	NA	NA	NA	NA	NA	NA	NA	NA	NA	7	679	239	918	0.260349	biallelic	7	1	0	1	8	0.125	3	1	biallelic	R+S	biallelic by both methods	8	33	11	44	0.25	biallelic
TTF2	chr1	117602948	42544	1	391	364	755	0.482119	11	8	0	19	0	19	0	not biallelic	4	623	616	1239	0.497175	biallelic	6	11	2	13	19	0.684211	11	8	biallelic	R+S	biallelic by both methods	5	147	99	246	0.402439	biallelic
TRIM45	chr1	117653676	10736	1	244	34	278	0.122302	3	1	0	4	0	4	0	not biallelic	NA	NA	NA	NA	NA	NA	NA	NA	NA	NA	NA	NA	NA	NA	NA	NA	NA	NA	NA	NA	NA	NA	NA
MAN1A2	chr1	117910084	158237	42	1873	2509	4382	0.57257	52	67	13	132	0.0984848	60	9	biallelic	NA	NA	NA	NA	NA	NA	NA	NA	NA	NA	NA	NA	NA	NA	NA	NA	NA	NA	NA	NA	NA	NA	NA
FAM46C	chr1	118148603	22409	6	460	238	698	0.340974	9	9	0	18	0	8	0	not biallelic	NA	NA	NA	NA	NA	NA	NA	NA	NA	NA	NA	NA	NA	NA	NA	NA	NA	2	14	8	22	0.363636	biallelic
GDAP2	chr1	118406106	66197	4	625	444	1069	0.415341	13	9	5	27	0.185185	25	5	biallelic	NA	NA	NA	NA	NA	NA	NA	NA	NA	NA	NA	NA	NA	NA	NA	NA	NA	NA	NA	NA	NA	NA	NA
WDR3	chr1	118472371	30679	1	0	52	52	1	0	1	0	1	0	1	0	not biallelic	NA	NA	NA	NA	NA	NA	NA	NA	NA	NA	NA	NA	NA	NA	NA	NA	NA	1	2	2	4	0.5	Paternal
SPAG17	chr1	118496287	231562	7	31	181	212	0.853774	1	7	0	8	0	4	0	not biallelic	NA	NA	NA	NA	NA	NA	NA	NA	NA	NA	NA	NA	NA	NA	NA	NA	NA	1	3	3	6	0.5	Paternal
WARS2	chr1	119573838	109458	28	1201	1382	2583	0.535037	35	34	0	69	0	33	0	not biallelic	6	262	2429	2691	0.902638	biallelic	5	9	1	10	15	0.666667	6	5	biallelic	R+S	biallelic by both methods	13	56	72	128	0.5625	biallelic
BC043601	chr1	119683047	43400	13	410	235	645	0.364341	15	9	0	24	0	12	0	not biallelic	3	0	435	435	1	Paternal	0	6	0	6	6	1	5	5	Paternal	R+S	Paternal by both methods	6	17	17	34	0.5	biallelic
ZNF697	chr1	120161999	28392	3	140	44	184	0.23913	3	3	0	6	0	2	0	not biallelic	1	1	181	182	0.994505	Paternal	0	2	0	2	2	1	2	2	Paternal	R+S	Paternal by both methods	NA	NA	NA	NA	NA	NA
PHGDH	chr1	120254418	32432	5	447	314	761	0.412615	12	10	0	22	0	18	0	not biallelic	NA	NA	NA	NA	NA	NA	NA	NA	NA	NA	NA	NA	NA	NA	NA	NA	NA	NA	NA	NA	NA	NA	NA
NOTCH2	chr1	120454175	158143	90	8112	5546	13658	0.406062	296	168	15	479	0.0313152	70	6	biallelic	3	0	75	75	1	Paternal	0	3	0	3	3	1	1	1	Paternal	R+S	Paternal by both methods	1	2	0	2	0	Paternal
TCONS_00001131	chr1	120612585	25489	4	1.0003	1.0003	2.0006	0.5	3	1	0	4	0	1	0	not biallelic	NA	NA	NA	NA	NA	NA	NA	NA	NA	NA	NA	NA	NA	NA	NA	NA	NA	NA	NA	NA	NA	NA	NA
FAM72B	chr1	120839004	16678	2	34	0	34	0	2	0	0	2	0	1	0	not biallelic	NA	NA	NA	NA	NA	NA	NA	NA	NA	NA	NA	NA	NA	NA	NA	NA	NA	NA	NA	NA	NA	NA	NA
SRGAP2D	chr1	121107151	22677	24	1938	500	2438	0.205086	68	20	5	93	0.0537634	27	3	biallelic	NA	NA	NA	NA	NA	NA	NA	NA	NA	NA	NA	NA	NA	NA	NA	NA	NA	NA	NA	NA	NA	NA	NA
TCONS_00000289	chr1	121138613	66371	23	1.0034	1.0034	2.0068	0.5	34	1	0	35	0	7	0	not biallelic	NA	NA	NA	NA	NA	NA	NA	NA	NA	NA	NA	NA	NA	NA	NA	NA	NA	NA	NA	NA	NA	NA	NA
TCONS_00001651	chr1	121484056	1379	12	4.10939	4.10939	8.21878	0.5	2	0	10	12	0.833333	1	1	biallelic	NA	NA	NA	NA	NA	NA	NA	NA	NA	NA	NA	NA	NA	NA	NA	NA	NA	NA	NA	NA	NA	NA	NA
CR936796	chr1	142618798	638966	29	828	1	829	0.00120627	30	0	0	30	0	5	0	not biallelic	NA	NA	NA	NA	NA	NA	NA	NA	NA	NA	NA	NA	NA	NA	NA	NA	NA	1	0	1	1	1	Paternal
LINC00875	chr1	143647638	96950	2	249	9	258	0.0348837	7	1	0	8	0	8	0	not biallelic	NA	NA	NA	NA	NA	NA	NA	NA	NA	NA	NA	NA	NA	NA	NA	NA	NA	NA	NA	NA	NA	NA	NA
SRGAP2B	chr1	143915747	178731	117	6141	2675	8816	0.303426	232	102	5	339	0.0147493	62	5	biallelic	NA	NA	NA	NA	NA	NA	NA	NA	NA	NA	NA	NA	NA	NA	NA	NA	NA	NA	NA	NA	NA	NA	NA
LOC100288142	chr1	144146810	2320935	863	170072	151910	321982	0.471797	3828	2799	464	7091	0.0654351	101	78	biallelic	2	0	262	262	1	Paternal	0	2	0	2	2	1	2	2	Paternal	R+S	Paternal by both methods	8	25	16	41	0.390244	biallelic
TCONS_00000636	chr1	146473498	1681	5	10.9481	10.9481	21.8961	0.5	7	11	0	18	0	4	0	not biallelic	NA	NA	NA	NA	NA	NA	NA	NA	NA	NA	NA	NA	NA	NA	NA	NA	NA	NA	NA	NA	NA	NA	NA
NBPF13P	chr1	146571065	14864	2	16	0	16	0	2	0	0	2	0	1	0	not biallelic	NA	NA	NA	NA	NA	NA	NA	NA	NA	NA	NA	NA	NA	NA	NA	NA	NA	NA	NA	NA	NA	NA	NA
PRKAB2	chr1	146626684	17446	8	691	773	1464	0.528005	17	20	0	37	0	19	0	not biallelic	NA	NA	NA	NA	NA	NA	NA	NA	NA	NA	NA	NA	NA	NA	NA	NA	NA	9	38	21	59	0.355932	biallelic
TCONS_00002153	chr1	146644892	3735	1	0.0001	0.0001	0.0002	0.5	1	0	0	1	0	1	0	not biallelic	NA	NA	NA	NA	NA	NA	NA	NA	NA	NA	NA	NA	NA	NA	NA	NA	NA	NA	NA	NA	NA	NA	NA
PDIA3P	chr1	146649429	2100	7	295	23	318	0.072327	14	3	1	18	0.0555556	11	1	less than 2 iSNPs	1	22	4	26	0.153846	Maternal	0	0	1	1	1	1	1	1	less than 2 iSNPs	R	Maternal by Reads only	6	39	8	47	0.170213	biallelic
FMO5	chr1	146657837	39394	44	1419	452	1871	0.241582	51	14	1	66	0.0151515	23	1	less than 2 iSNPs	5	354	269	623	0.431782	biallelic	17	13	8	21	38	0.552632	18	15	biallelic	R+S	biallelic by both methods	10	42	54	96	0.5625	biallelic
CHD1L	chr1	146714290	53158	43	7085	6289	13374	0.470241	162	145	29	336	0.0863095	83	22	biallelic	3	73	853	926	0.921166	biallelic	2	6	0	6	8	0.75	5	4	biallelic	R+S	biallelic by both methods	9	87	82	169	0.485207	biallelic
BCL9	chr1	147013181	84835	12	243	287	530	0.541509	6	7	0	13	0	6	0	not biallelic	1	321	0	321	0	Maternal	1	0	0	0	1	0	1	0	less than 2 iSNPs	R	Maternal by Reads only	1	7	3	10	0.3	Maternal
ACP6	chr1	147119167	23468	1	0	34	34	1	0	2	0	2	0	2	0	not biallelic	NA	NA	NA	NA	NA	NA	NA	NA	NA	NA	NA	NA	NA	NA	NA	NA	NA	NA	NA	NA	NA	NA	NA
FLJ39739	chr1	147835126	96855	1	31	0	31	0	2	0	0	2	0	2	0	not biallelic	NA	NA	NA	NA	NA	NA	NA	NA	NA	NA	NA	NA	NA	NA	NA	NA	NA	NA	NA	NA	NA	NA	NA
NBPF14	chr1	148250248	96544	3	250	51	301	0.169435	7	2	0	9	0	8	0	not biallelic	NA	NA	NA	NA	NA	NA	NA	NA	NA	NA	NA	NA	NA	NA	NA	NA	NA	NA	NA	NA	NA	NA	NA
TCONS_00002154	chr1	148556022	1183	11	14.0254	14.0254	28.0508	0.5	33	14	0	47	0	7	0	not biallelic	NA	NA	NA	NA	NA	NA	NA	NA	NA	NA	NA	NA	NA	NA	NA	NA	NA	NA	NA	NA	NA	NA	NA
TCONS_00001141	chr1	148556479	1690	10	4.06882	4.06882	8.13765	0.5	101	4	0	105	0	16	0	not biallelic	NA	NA	NA	NA	NA	NA	NA	NA	NA	NA	NA	NA	NA	NA	NA	NA	NA	NA	NA	NA	NA	NA	NA
NBPF15	chr1	148560846	35422	4	269	101	370	0.272973	16	6	0	22	0	20	0	not biallelic	NA	NA	NA	NA	NA	NA	NA	NA	NA	NA	NA	NA	NA	NA	NA	NA	NA	NA	NA	NA	NA	NA	NA
AK310441	chr1	148876039	26085	1	10	0	10	0	1	0	0	1	0	1	0	not biallelic	NA	NA	NA	NA	NA	NA	NA	NA	NA	NA	NA	NA	NA	NA	NA	NA	NA	NA	NA	NA	NA	NA	NA
LOC645166	chr1	148930404	22651	34	13225	4391	17616	0.249262	193	64	109	366	0.297814	100	84	biallelic	NA	NA	NA	NA	NA	NA	NA	NA	NA	NA	NA	NA	NA	NA	NA	NA	NA	NA	NA	NA	NA	NA	NA
TCONS_l2_00000598	chr1	149640883	25210	2	1.0001	1.0001	2.0002	0.5	1	1	0	2	0	1	0	not biallelic	NA	NA	NA	NA	NA	NA	NA	NA	NA	NA	NA	NA	NA	NA	NA	NA	NA	NA	NA	NA	NA	NA	NA
HIST2H2BF	chr1	149754244	29685	NA	NA	NA	NA	NA	NA	NA	NA	NA	NA	NA	NA	NA	1	102	7	109	0.0642202	biallelic	1	1	0	1	2	0.5	2	1	biallelic	R+S	biallelic by both methods	1	5	6	11	0.545455	Paternal
HIST2H2BE	chr1	149856009	2224	NA	NA	NA	NA	NA	NA	NA	NA	NA	NA	NA	NA	NA	NA	NA	NA	NA	NA	NA	NA	NA	NA	NA	NA	NA	NA	NA	NA	NA	NA	1	7	2	9	0.222222	Maternal
BOLA1	chr1	149871154	1195	NA	NA	NA	NA	NA	NA	NA	NA	NA	NA	NA	NA	NA	1	6	42	48	0.875	Paternal	0	1	0	1	1	1	1	1	less than 2 iSNPs	R	Paternal by Reads only	1	3	0	3	0	Paternal
SF3B4	chr1	149895208	4937	NA	NA	NA	NA	NA	NA	NA	NA	NA	NA	NA	NA	NA	NA	NA	NA	NA	NA	NA	NA	NA	NA	NA	NA	NA	NA	NA	NA	NA	NA	1	0	7	7	1	Paternal
MTMR11	chr1	149900542	8250	NA	NA	NA	NA	NA	NA	NA	NA	NA	NA	NA	NA	NA	NA	NA	NA	NA	NA	NA	NA	NA	NA	NA	NA	NA	NA	NA	NA	NA	NA	1	7	12	19	0.631579	biallelic
OTUD7B	chr1	149912231	70456	1	66	96	162	0.592593	2	5	0	7	0	7	0	not biallelic	5	426	131	557	0.235189	biallelic	4	1	0	1	5	0.2	3	1	biallelic	R+S	biallelic by both methods	3	46	36	82	0.439024	biallelic
TRNA_Ala	chr1	150017381	72	1	0	9	9	1	0	1	0	1	0	1	0	not biallelic	NA	NA	NA	NA	NA	NA	NA	NA	NA	NA	NA	NA	NA	NA	NA	NA	NA	NA	NA	NA	NA	NA	NA
VPS45	chr1	150039341	78165	19	442	228	670	0.340299	15	10	0	25	0	14	0	not biallelic	6	991	53	1044	0.0507663	biallelic	6	2	0	2	8	0.25	5	2	biallelic	R+S	biallelic by both methods	7	29	24	53	0.45283	biallelic
PLEKHO1	chr1	150122169	9657	4	203	27	230	0.117391	5	3	0	8	0	6	0	not biallelic	NA	NA	NA	NA	NA	NA	NA	NA	NA	NA	NA	NA	NA	NA	NA	NA	NA	1	5	13	18	0.722222	Paternal
ANP32E	chr1	150190716	17789	4	1718	1840	3558	0.517144	23	33	36	92	0.391304	80	36	biallelic	2	6784	7205	13989	0.515048	biallelic	4	5	26	31	35	0.885714	24	24	biallelic	R+S	biallelic by both methods	2	483	493	976	0.505123	biallelic
APH1A	chr1	150237798	3812	NA	NA	NA	NA	NA	NA	NA	NA	NA	NA	NA	NA	NA	1	115	33	148	0.222973	biallelic	3	1	0	1	4	0.25	4	1	biallelic	R+S	biallelic by both methods	1	13	5	18	0.277778	Maternal
C1orf54	chr1	150245182	8154	1	123	0	123	0	2	0	0	2	0	2	0	not biallelic	NA	NA	NA	NA	NA	NA	NA	NA	NA	NA	NA	NA	NA	NA	NA	NA	NA	1	3	0	3	0	Paternal
C1orf51	chr1	150255228	4274	2	130	115	245	0.469388	5	6	2	13	0.153846	12	2	biallelic	NA	NA	NA	NA	NA	NA	NA	NA	NA	NA	NA	NA	NA	NA	NA	NA	NA	NA	NA	NA	NA	NA	NA
MRPS21	chr1	150266268	14552	12	1893	2063	3956	0.521486	55	57	26	138	0.188406	71	16	biallelic	1	1246	144	1390	0.103597	biallelic	5	0	3	3	8	0.375	8	3	biallelic	R+S	biallelic by both methods	3	112	94	206	0.456311	biallelic
PRPF3	chr1	150293927	31778	11	388	159	547	0.290676	13	5	0	18	0	14	0	not biallelic	2	32	65	97	0.670103	biallelic	1	1	0	1	2	0.5	2	1	biallelic	R+S	biallelic by both methods	6	23	4	27	0.148148	Maternal
RPRD2	chr1	150336989	112053	56	1721	2508	4229	0.593048	54	80	3	137	0.0218978	53	3	biallelic	19	1460	277	1737	0.15947	biallelic	12	8	0	8	20	0.4	8	3	biallelic	R+S	biallelic by both methods	23	148	146	294	0.496599	biallelic
TARS2	chr1	150459839	20247	4	281	312	593	0.526138	8	12	3	23	0.130435	23	3	biallelic	2	252	951	1203	0.790524	biallelic	2	6	1	7	9	0.777778	8	6	biallelic	R+S	biallelic by both methods	4	61	65	126	0.515873	biallelic
MCL1	chr1	150547026	5189	3	606	861	1467	0.586912	17	28	0	45	0	31	0	not biallelic	1	29	94	123	0.764228	biallelic	0	2	1	3	3	1	3	3	Paternal	R+S	biallelic by both methods	1	34	24	58	0.413793	biallelic
TCONS_00000640	chr1	150583858	4103	1	0.0001	0.0001	0.0002	0.5	1	0	0	1	0	1	0	not biallelic	NA	NA	NA	NA	NA	NA	NA	NA	NA	NA	NA	NA	NA	NA	NA	NA	NA	2	13	6	19	0.315789	Maternal
ENSA	chr1	150594598	7501	1	66	55	121	0.454545	2	2	1	5	0.2	5	1	less than 2 iSNPs	2	365	119	484	0.245868	biallelic	1	2	0	2	3	0.666667	2	1	biallelic	R+S	biallelic by both methods	2	38	14	52	0.269231	biallelic
GOLPH3L	chr1	150618700	50973	1	41	0	41	0	1	0	0	1	0	1	0	not biallelic	3	929	583	1512	0.385582	biallelic	3	2	0	2	5	0.4	5	2	biallelic	R+S	biallelic by both methods	2	72	80	152	0.526316	biallelic
CTSS	chr1	150702671	35763	3	19	67	86	0.77907	1	2	0	3	0	2	0	not biallelic	2	129	225	354	0.635593	biallelic	3	3	1	4	7	0.571429	7	4	biallelic	R+S	biallelic by both methods	2	5	10	15	0.666667	Paternal
CTSK	chr1	150768683	12235	2	45	65	110	0.590909	1	3	0	4	0	4	0	not biallelic	NA	NA	NA	NA	NA	NA	NA	NA	NA	NA	NA	NA	NA	NA	NA	NA	NA	NA	NA	NA	NA	NA	NA
ARNT	chr1	150782180	67065	13	303	632	935	0.675936	15	20	0	35	0	25	0	not biallelic	1	3348	1193	4541	0.262717	biallelic	8	4	4	8	16	0.5	16	8	biallelic	R+S	biallelic by both methods	1	195	151	346	0.436416	biallelic
SETDB1	chr1	150898814	38407	12	756	731	1487	0.491594	21	21	2	44	0.0454545	27	2	biallelic	NA	NA	NA	NA	NA	NA	NA	NA	NA	NA	NA	NA	NA	NA	NA	NA	NA	1	9	3	12	0.25	Maternal
CERS2	chr1	150937648	9832	4	1490	2378	3868	0.614788	25	50	23	98	0.234694	54	13	biallelic	NA	NA	NA	NA	NA	NA	NA	NA	NA	NA	NA	NA	NA	NA	NA	NA	NA	NA	NA	NA	NA	NA	NA
ANXA9	chr1	150954498	13617	2	59	52	111	0.468468	1	2	0	3	0	2	0	not biallelic	NA	NA	NA	NA	NA	NA	NA	NA	NA	NA	NA	NA	NA	NA	NA	NA	NA	NA	NA	NA	NA	NA	NA
FAM63A	chr1	150969300	11555	2	17	22	39	0.564103	1	1	0	2	0	2	0	not biallelic	NA	NA	NA	NA	NA	NA	NA	NA	NA	NA	NA	NA	NA	NA	NA	NA	NA	NA	NA	NA	NA	NA	NA
BNIPL	chr1	151009028	11049	NA	NA	NA	NA	NA	NA	NA	NA	NA	NA	NA	NA	NA	1	16	0	16	0	Maternal	1	0	0	0	1	0	1	0	less than 2 iSNPs	R	Maternal by Reads only	NA	NA	NA	NA	NA	NA
MLLT11	chr1	151032150	8824	NA	NA	NA	NA	NA	NA	NA	NA	NA	NA	NA	NA	NA	1	337	827	1164	0.710481	biallelic	3	1	3	4	7	0.571429	7	4	biallelic	R+S	biallelic by both methods	1	56	7	63	0.111111	biallelic
GABPB2	chr1	151043079	47929	1	49	0	49	0	2	0	0	2	0	2	0	not biallelic	1	0	28	28	1	Paternal	0	1	0	1	1	1	1	1	less than 2 iSNPs	R	Paternal by Reads only	NA	NA	NA	NA	NA	NA
VPS72	chr1	151148775	13915	NA	NA	NA	NA	NA	NA	NA	NA	NA	NA	NA	NA	NA	NA	NA	NA	NA	NA	NA	NA	NA	NA	NA	NA	NA	NA	NA	NA	NA	NA	1	0	1	1	1	Paternal
PIP5K1A	chr1	151171020	50988	1	7	0	7	0	1	0	0	1	0	1	0	not biallelic	1	113	28	141	0.198582	biallelic	1	1	0	1	2	0.5	2	1	biallelic	R+S	biallelic by both methods	1	17	3	20	0.15	Maternal
PSMD4	chr1	151227196	12759	NA	NA	NA	NA	NA	NA	NA	NA	NA	NA	NA	NA	NA	NA	NA	NA	NA	NA	NA	NA	NA	NA	NA	NA	NA	NA	NA	NA	NA	NA	1	0	1	1	1	Paternal
PI4KB	chr1	151264272	35920	2	0	78	78	1	0	2	0	2	0	2	0	not biallelic	NA	NA	NA	NA	NA	NA	NA	NA	NA	NA	NA	NA	NA	NA	NA	NA	NA	NA	NA	NA	NA	NA	NA
RFX5	chr1	151313115	6655	NA	NA	NA	NA	NA	NA	NA	NA	NA	NA	NA	NA	NA	1	0	92	92	1	Paternal	0	2	0	2	2	1	2	2	Paternal	R+S	Paternal by both methods	1	7	11	18	0.611111	biallelic
POGZ	chr1	151375199	56743	1	15	14	29	0.482759	0	0	1	1	1	1	1	less than 2 iSNPs	NA	NA	NA	NA	NA	NA	NA	NA	NA	NA	NA	NA	NA	NA	NA	NA	NA	NA	NA	NA	NA	NA	NA
TUFT1	chr1	151512780	43280	2	39	20	59	0.338983	2	1	0	3	0	3	0	not biallelic	NA	NA	NA	NA	NA	NA	NA	NA	NA	NA	NA	NA	NA	NA	NA	NA	NA	NA	NA	NA	NA	NA	NA
SNX27	chr1	151584661	86899	9	2434	1806	4240	0.425943	65	55	5	125	0.04	53	3	biallelic	NA	NA	NA	NA	NA	NA	NA	NA	NA	NA	NA	NA	NA	NA	NA	NA	NA	NA	NA	NA	NA	NA	NA
MRPL9	chr1	151732122	3919	2	1524	1349	2873	0.469544	28	25	10	63	0.15873	56	10	biallelic	NA	NA	NA	NA	NA	NA	NA	NA	NA	NA	NA	NA	NA	NA	NA	NA	NA	NA	NA	NA	NA	NA	NA
TDRKH	chr1	151745954	17057	3	120	166	286	0.58042	4	6	3	13	0.230769	5	1	biallelic	NA	NA	NA	NA	NA	NA	NA	NA	NA	NA	NA	NA	NA	NA	NA	NA	NA	NA	NA	NA	NA	NA	NA
THEM5	chr1	151819576	6598	1	9	0	9	0	1	0	0	1	0	1	0	not biallelic	NA	NA	NA	NA	NA	NA	NA	NA	NA	NA	NA	NA	NA	NA	NA	NA	NA	NA	NA	NA	NA	NA	NA
THEM4	chr1	151843342	39020	10	573	761	1334	0.570465	12	22	0	34	0	19	0	not biallelic	3	267	27	294	0.0918367	biallelic	4	1	1	2	6	0.333333	5	2	biallelic	R+S	biallelic by both methods	6	68	33	101	0.326733	biallelic
S100A10	chr1	151955385	11330	3	71	46	117	0.393162	4	2	0	6	0	5	0	not biallelic	NA	NA	NA	NA	NA	NA	NA	NA	NA	NA	NA	NA	NA	NA	NA	NA	NA	NA	NA	NA	NA	NA	NA
AC2	chr1	151967006	48245	1	0	38	38	1	0	1	0	1	0	1	0	not biallelic	NA	NA	NA	NA	NA	NA	NA	NA	NA	NA	NA	NA	NA	NA	NA	NA	NA	NA	NA	NA	NA	NA	NA
HRNR	chr1	152184551	12122	3	118	0	118	0	3	0	0	3	0	1	0	not biallelic	NA	NA	NA	NA	NA	NA	NA	NA	NA	NA	NA	NA	NA	NA	NA	NA	NA	NA	NA	NA	NA	NA	NA
GATAD2B	chr1	153777202	118250	2	58	30	88	0.340909	3	1	0	4	0	4	0	not biallelic	8	283	113	396	0.285354	biallelic	6	2	0	2	8	0.25	5	2	biallelic	R+S	biallelic by both methods	10	27	24	51	0.470588	biallelic
DENND4B	chr1	153901976	17179	NA	NA	NA	NA	NA	NA	NA	NA	NA	NA	NA	NA	NA	NA	NA	NA	NA	NA	NA	NA	NA	NA	NA	NA	NA	NA	NA	NA	NA	NA	3	6	7	13	0.538462	Paternal
CRTC2	chr1	153920147	10986	NA	NA	NA	NA	NA	NA	NA	NA	NA	NA	NA	NA	NA	3	744	45	789	0.0570342	biallelic	9	1	1	2	11	0.181818	6	2	biallelic	R+S	biallelic by both methods	3	20	15	35	0.428571	biallelic
SLC39A1	chr1	153931574	9087	NA	NA	NA	NA	NA	NA	NA	NA	NA	NA	NA	NA	NA	3	260	66	326	0.202454	biallelic	4	1	1	2	6	0.333333	4	2	biallelic	R+S	biallelic by both methods	1	27	19	46	0.413043	biallelic
CREB3L4	chr1	153940674	6167	NA	NA	NA	NA	NA	NA	NA	NA	NA	NA	NA	NA	NA	1	77	0	77	0	Maternal	1	0	0	0	1	0	1	0	less than 2 iSNPs	R	Maternal by Reads only	1	4	9	13	0.692308	Paternal
JTB	chr1	153946744	3708	NA	NA	NA	NA	NA	NA	NA	NA	NA	NA	NA	NA	NA	1	56	1	57	0.0175439	Maternal	1	0	0	0	1	0	1	0	less than 2 iSNPs	R	Maternal by Reads only	NA	NA	NA	NA	NA	NA
NUP210L	chr1	153965167	162426	NA	NA	NA	NA	NA	NA	NA	NA	NA	NA	NA	NA	NA	NA	NA	NA	NA	NA	NA	NA	NA	NA	NA	NA	NA	NA	NA	NA	NA	NA	1	2	4	6	0.666667	Paternal
TPM3	chr1	154134288	30324	NA	NA	NA	NA	NA	NA	NA	NA	NA	NA	NA	NA	NA	1	66	0	66	0	Maternal	1	0	0	0	1	0	1	0	less than 2 iSNPs	R	Maternal by Reads only	NA	NA	NA	NA	NA	NA
C1orf43	chr1	154179182	14092	NA	NA	NA	NA	NA	NA	NA	NA	NA	NA	NA	NA	NA	1	761	778	1539	0.505523	biallelic	3	1	5	6	9	0.666667	9	6	biallelic	R+S	biallelic by both methods	3	224	207	431	0.480278	biallelic
UBAP2L	chr1	154193324	50006	1	26	0	26	0	1	0	0	1	0	1	0	not biallelic	3	167	376	543	0.692449	biallelic	2	9	0	9	11	0.818182	5	4	biallelic	R+S	biallelic by both methods	4	168	141	309	0.456311	biallelic
HAX1	chr1	154245038	3318	NA	NA	NA	NA	NA	NA	NA	NA	NA	NA	NA	NA	NA	2	1676	2462	4138	0.594973	biallelic	5	8	5	13	18	0.722222	17	13	biallelic	R+S	biallelic by both methods	2	78	95	173	0.549133	biallelic
IL6R	chr1	154377668	64259	4	68	19	87	0.218391	3	1	0	4	0	3	0	not biallelic	1	25	0	25	0	Maternal	1	0	0	0	1	0	1	0	less than 2 iSNPs	R	Maternal by Reads only	2	2	5	7	0.714286	Paternal
UBE2Q1	chr1	154521050	10071	NA	NA	NA	NA	NA	NA	NA	NA	NA	NA	NA	NA	NA	2	75	0	75	0	Maternal	2	0	0	0	2	0	1	0	Maternal	R+S	Maternal by both methods	2	12	4	16	0.25	Maternal
ADAR	chr1	154554533	26192	11	6367	8087	14454	0.559499	91	129	86	306	0.281046	71	24	biallelic	3	1001	488	1489	0.327737	biallelic	6	8	2	10	16	0.625	7	5	biallelic	R+S	biallelic by both methods	3	85	77	162	0.475309	biallelic
KCNN3	chr1	154669941	172814	NA	NA	NA	NA	NA	NA	NA	NA	NA	NA	NA	NA	NA	6	521	389	910	0.427473	biallelic	4	6	0	6	10	0.6	3	2	biallelic	R+S	biallelic by both methods	13	20	24	44	0.545455	biallelic
PMVK	chr1	154897207	12278	1	46	55	101	0.544554	1	2	0	3	0	3	0	not biallelic	1	343	1	344	0.00290698	Maternal	3	0	0	0	3	0	3	0	Maternal	R+S	Maternal by both methods	1	4	2	6	0.333333	Paternal
PBXIP1	chr1	154916558	12010	NA	NA	NA	NA	NA	NA	NA	NA	NA	NA	NA	NA	NA	NA	NA	NA	NA	NA	NA	NA	NA	NA	NA	NA	NA	NA	NA	NA	NA	NA	1	1	4	5	0.8	Paternal
SHC1	chr1	154934773	8451	NA	NA	NA	NA	NA	NA	NA	NA	NA	NA	NA	NA	NA	1	0	37	37	1	Paternal	0	2	0	2	2	1	2	2	Paternal	R+S	Paternal by both methods	2	15	11	26	0.423077	biallelic
ZBTB7B	chr1	154975105	15897	1	0	96	96	1	0	3	0	3	0	3	0	not biallelic	NA	NA	NA	NA	NA	NA	NA	NA	NA	NA	NA	NA	NA	NA	NA	NA	NA	NA	NA	NA	NA	NA	NA
EFNA3	chr1	155051347	8668	NA	NA	NA	NA	NA	NA	NA	NA	NA	NA	NA	NA	NA	NA	NA	NA	NA	NA	NA	NA	NA	NA	NA	NA	NA	NA	NA	NA	NA	NA	1	0	3	3	1	Paternal
SLC50A1	chr1	155108287	3048	NA	NA	NA	NA	NA	NA	NA	NA	NA	NA	NA	NA	NA	1	20	0	20	0	Maternal	1	0	0	0	1	0	1	0	less than 2 iSNPs	R	Maternal by Reads only	NA	NA	NA	NA	NA	NA
KRTCAP2	chr1	155141883	3922	1	16	0	16	0	1	0	0	1	0	1	0	not biallelic	2	2	231	233	0.991416	Paternal	0	2	0	2	2	1	1	1	Paternal	R+S	Paternal by both methods	5	31	17	48	0.354167	biallelic
GBAP1	chr1	155183615	5195	1	0	31	31	1	0	2	0	2	0	2	0	not biallelic	NA	NA	NA	NA	NA	NA	NA	NA	NA	NA	NA	NA	NA	NA	NA	NA	NA	NA	NA	NA	NA	NA	NA
GBA	chr1	155204238	10416	NA	NA	NA	NA	NA	NA	NA	NA	NA	NA	NA	NA	NA	1	0	13	13	1	Paternal	0	1	0	1	1	1	1	1	less than 2 iSNPs	R	Paternal by Reads only	NA	NA	NA	NA	NA	NA
SCAMP3	chr1	155225769	6408	NA	NA	NA	NA	NA	NA	NA	NA	NA	NA	NA	NA	NA	3	918	437	1355	0.322509	biallelic	4	5	2	7	11	0.636364	9	6	biallelic	R+S	biallelic by both methods	3	18	18	36	0.5	biallelic
CLK2	chr1	155232658	10624	NA	NA	NA	NA	NA	NA	NA	NA	NA	NA	NA	NA	NA	NA	NA	NA	NA	NA	NA	NA	NA	NA	NA	NA	NA	NA	NA	NA	NA	NA	1	2	1	3	0.333333	Paternal
FDPS	chr1	155278538	11920	4	136	273	409	0.667482	4	9	0	13	0	11	0	not biallelic	2	71	107	178	0.601124	biallelic	1	1	0	1	2	0.5	2	1	biallelic	R+S	biallelic by both methods	3	31	26	57	0.45614	biallelic
ASH1L	chr1	155305051	227274	20	817	748	1565	0.477955	31	23	2	56	0.0357143	40	2	biallelic	5	851	31	882	0.0351474	biallelic	7	1	0	1	8	0.125	6	1	biallelic	R+S	biallelic by both methods	9	26	13	39	0.333333	biallelic
BC041646	chr1	155596545	21791	3	234	130	364	0.357143	6	2	0	8	0	4	0	not biallelic	NA	NA	NA	NA	NA	NA	NA	NA	NA	NA	NA	NA	NA	NA	NA	NA	NA	NA	NA	NA	NA	NA	NA
DAP3	chr1	155658881	49920	14	2770	2241	5011	0.447216	36	16	50	102	0.490196	88	50	biallelic	1	0	29	29	1	Paternal	0	1	0	1	1	1	1	1	less than 2 iSNPs	R	Paternal by Reads only	NA	NA	NA	NA	NA	NA
GON4L	chr1	155719509	107464	5	208	155	363	0.426997	5	5	1	11	0.0909091	11	1	less than 2 iSNPs	NA	NA	NA	NA	NA	NA	NA	NA	NA	NA	NA	NA	NA	NA	NA	NA	NA	2	5	15	20	0.75	Paternal
SYT11	chr1	155829259	25732	2	954	1068	2022	0.52819	22	20	4	46	0.0869565	37	4	biallelic	2	80	36	116	0.310345	biallelic	2	1	0	1	3	0.333333	3	1	biallelic	R+S	biallelic by both methods	2	15	13	28	0.464286	biallelic
RIT1	chr1	155867598	13109	6	184	287	471	0.609342	10	11	1	22	0.0454545	18	1	less than 2 iSNPs	1	222	2	224	0.00892857	Maternal	1	0	0	0	1	0	1	0	less than 2 iSNPs	R	Maternal by Reads only	1	9	8	17	0.470588	biallelic
KIAA0907	chr1	155882835	21354	3	88	8	96	0.0833333	2	1	0	3	0	3	0	not biallelic	2	0	140	140	1	Paternal	0	2	0	2	2	1	2	2	Paternal	R+S	Paternal by both methods	2	5	8	13	0.615385	Paternal
ARHGEF2	chr1	155916629	31708	2	119	128	247	0.518219	5	5	0	10	0	10	0	not biallelic	NA	NA	NA	NA	NA	NA	NA	NA	NA	NA	NA	NA	NA	NA	NA	NA	NA	2	3	10	13	0.769231	Paternal
UBQLN4	chr1	156005091	18426	NA	NA	NA	NA	NA	NA	NA	NA	NA	NA	NA	NA	NA	3	62	95	157	0.605096	biallelic	3	1	0	1	4	0.25	3	1	biallelic	R+S	biallelic by both methods	3	20	45	65	0.692308	biallelic
LMNA	chr1	156084460	25421	2	25	170	195	0.871795	1	6	0	7	0	6	0	not biallelic	1	83	308	391	0.787724	biallelic	1	4	0	4	5	0.8	5	4	biallelic	R+S	biallelic by both methods	2	26	14	40	0.35	biallelic
SEMA4A	chr1	156123321	24222	1	7	0	7	0	1	0	0	1	0	1	0	not biallelic	2	0	95	95	1	Paternal	0	2	0	2	2	1	1	1	Paternal	R+S	Paternal by both methods	2	5	0	5	0	Paternal
SLC25A44	chr1	156163729	18859	10	701	462	1163	0.397248	16	13	0	29	0	16	0	not biallelic	1	222	0	222	0	Maternal	1	0	0	0	1	0	1	0	less than 2 iSNPs	R	Maternal by Reads only	NA	NA	NA	NA	NA	NA
PMF1-BGLAP	chr1	156182778	30346	17	1690	1094	2784	0.39296	50	38	13	101	0.128713	59	12	biallelic	1	445	405	850	0.476471	biallelic	2	4	2	6	8	0.75	8	6	biallelic	R+S	biallelic by both methods	1	32	49	81	0.604938	biallelic
PAQR6	chr1	156213111	4798	1	35	13	48	0.270833	2	1	0	3	0	3	0	not biallelic	NA	NA	NA	NA	NA	NA	NA	NA	NA	NA	NA	NA	NA	NA	NA	NA	NA	NA	NA	NA	NA	NA	NA
SMG5	chr1	156219014	33607	18	2142	1855	3997	0.464098	48	42	1	91	0.010989	35	1	less than 2 iSNPs	NA	NA	NA	NA	NA	NA	NA	NA	NA	NA	NA	NA	NA	NA	NA	NA	NA	NA	NA	NA	NA	NA	NA
C1orf85	chr1	156262477	3004	NA	NA	NA	NA	NA	NA	NA	NA	NA	NA	NA	NA	NA	1	0	49	49	1	Paternal	0	1	0	1	1	1	1	1	less than 2 iSNPs	R	Paternal by Reads only	1	5	1	6	0.166667	Paternal
CCT3	chr1	156278751	29456	8	511	579	1090	0.531193	14	20	1	35	0.0285714	25	1	less than 2 iSNPs	NA	NA	NA	NA	NA	NA	NA	NA	NA	NA	NA	NA	NA	NA	NA	NA	NA	NA	NA	NA	NA	NA	NA
MEF2D	chr1	156433512	26880	5	38	117	155	0.754839	1	4	0	5	0	2	0	not biallelic	NA	NA	NA	NA	NA	NA	NA	NA	NA	NA	NA	NA	NA	NA	NA	NA	NA	NA	NA	NA	NA	NA	NA
TCONS_00001690	chr1	156471575	6611	4	0.0005	0.0005	0.001	0.5	5	0	0	5	0	2	0	not biallelic	NA	NA	NA	NA	NA	NA	NA	NA	NA	NA	NA	NA	NA	NA	NA	NA	NA	NA	NA	NA	NA	NA	NA
IQGAP3	chr1	156495196	47201	6	72	118	190	0.621053	3	5	0	8	0	6	0	not biallelic	NA	NA	NA	NA	NA	NA	NA	NA	NA	NA	NA	NA	NA	NA	NA	NA	NA	NA	NA	NA	NA	NA	NA
GPATCH4	chr1	156564099	7181	2	19	118	137	0.861314	1	4	0	5	0	5	0	not biallelic	NA	NA	NA	NA	NA	NA	NA	NA	NA	NA	NA	NA	NA	NA	NA	NA	NA	NA	NA	NA	NA	NA	NA
NES	chr1	156638555	8635	1	55	272	327	0.831804	2	6	1	9	0.111111	9	1	less than 2 iSNPs	NA	NA	NA	NA	NA	NA	NA	NA	NA	NA	NA	NA	NA	NA	NA	NA	NA	NA	NA	NA	NA	NA	NA
RRNAD1	chr1	156698262	8491	NA	NA	NA	NA	NA	NA	NA	NA	NA	NA	NA	NA	NA	1	0	8	8	1	Paternal	0	1	0	1	1	1	1	1	less than 2 iSNPs	R	Paternal by Reads only	NA	NA	NA	NA	NA	NA
PRCC	chr1	156737273	33337	1	7	0	7	0	1	0	0	1	0	1	0	not biallelic	NA	NA	NA	NA	NA	NA	NA	NA	NA	NA	NA	NA	NA	NA	NA	NA	NA	NA	NA	NA	NA	NA	NA
ARHGEF11	chr1	156904631	110532	8	175	132	307	0.429967	6	6	0	12	0	8	0	not biallelic	NA	NA	NA	NA	NA	NA	NA	NA	NA	NA	NA	NA	NA	NA	NA	NA	NA	NA	NA	NA	NA	NA	NA
ETV3	chr1	157094458	13926	3	70	118	188	0.62766	3	5	0	8	0	7	0	not biallelic	NA	NA	NA	NA	NA	NA	NA	NA	NA	NA	NA	NA	NA	NA	NA	NA	NA	NA	NA	NA	NA	NA	NA
KIRREL	chr1	157963062	102783	29	1061	1288	2349	0.548318	37	37	1	75	0.0133333	30	1	less than 2 iSNPs	NA	NA	NA	NA	NA	NA	NA	NA	NA	NA	NA	NA	NA	NA	NA	NA	NA	NA	NA	NA	NA	NA	NA
hCG_1995134	chr1	158066315	3522	5	1244	1003	2247	0.446373	36	31	11	78	0.141026	50	9	biallelic	NA	NA	NA	NA	NA	NA	NA	NA	NA	NA	NA	NA	NA	NA	NA	NA	NA	NA	NA	NA	NA	NA	NA
IFI16	chr1	158979681	45265	4	658	1093	1751	0.624215	8	22	5	35	0.142857	34	4	biallelic	6	2233	4422	6655	0.664463	biallelic	7	14	10	24	31	0.774194	17	15	biallelic	R+S	biallelic by both methods	11	303	358	661	0.541604	biallelic
SLAMF8	chr1	159796478	10805	1	0	10	10	1	0	1	0	1	0	1	0	not biallelic	NA	NA	NA	NA	NA	NA	NA	NA	NA	NA	NA	NA	NA	NA	NA	NA	NA	NA	NA	NA	NA	NA	NA
PIGM	chr1	159997461	4323	1	346	383	729	0.525377	7	9	1	17	0.0588235	17	1	less than 2 iSNPs	NA	NA	NA	NA	NA	NA	NA	NA	NA	NA	NA	NA	NA	NA	NA	NA	NA	NA	NA	NA	NA	NA	NA
IGSF8	chr1	160061128	7491	NA	NA	NA	NA	NA	NA	NA	NA	NA	NA	NA	NA	NA	NA	NA	NA	NA	NA	NA	NA	NA	NA	NA	NA	NA	NA	NA	NA	NA	NA	1	6	8	14	0.571429	Paternal
DCAF8	chr1	160185504	46847	NA	NA	NA	NA	NA	NA	NA	NA	NA	NA	NA	NA	NA	1	0	34	34	1	Paternal	0	1	0	1	1	1	1	1	less than 2 iSNPs	R	Paternal by Reads only	1	2	0	2	0	Paternal
COPA	chr1	160258376	54979	3	638	499	1137	0.438874	15	11	0	26	0	26	0	not biallelic	NA	NA	NA	NA	NA	NA	NA	NA	NA	NA	NA	NA	NA	NA	NA	NA	NA	2	9	12	21	0.571429	biallelic
SLAMF6	chr1	160454819	38234	NA	NA	NA	NA	NA	NA	NA	NA	NA	NA	NA	NA	NA	1	55	0	55	0	Maternal	1	0	0	0	1	0	1	0	less than 2 iSNPs	R	Maternal by Reads only	NA	NA	NA	NA	NA	NA
SLAMF1	chr1	160579890	37192	NA	NA	NA	NA	NA	NA	NA	NA	NA	NA	NA	NA	NA	1	324	0	324	0	Maternal	1	0	0	0	1	0	1	0	less than 2 iSNPs	R	Maternal by Reads only	2	8	5	13	0.384615	Maternal
CD48	chr1	160650211	31431	NA	NA	NA	NA	NA	NA	NA	NA	NA	NA	NA	NA	NA	NA	NA	NA	NA	NA	NA	NA	NA	NA	NA	NA	NA	NA	NA	NA	NA	NA	2	3	4	7	0.571429	Paternal
SLAMF7	chr1	160709076	15526	NA	NA	NA	NA	NA	NA	NA	NA	NA	NA	NA	NA	NA	1	2079	644	2723	0.236504	biallelic	4	5	3	8	12	0.666667	12	8	biallelic	R+S	biallelic by both methods	2	73	90	163	0.552147	biallelic
LY9	chr1	160765863	32183	NA	NA	NA	NA	NA	NA	NA	NA	NA	NA	NA	NA	NA	1	0	40	40	1	Paternal	0	1	0	1	1	1	1	1	less than 2 iSNPs	R	Paternal by Reads only	NA	NA	NA	NA	NA	NA
ITLN2	chr1	160914815	9775	NA	NA	NA	NA	NA	NA	NA	NA	NA	NA	NA	NA	NA	1	4	7	11	0.636364	Paternal	0	1	0	1	1	1	1	1	less than 2 iSNPs	R	Paternal by Reads only	NA	NA	NA	NA	NA	NA
F11R	chr1	160965000	26134	NA	NA	NA	NA	NA	NA	NA	NA	NA	NA	NA	NA	NA	1	85	31	116	0.267241	biallelic	2	1	0	1	3	0.333333	3	1	biallelic	R+S	biallelic by both methods	1	5	1	6	0.166667	Paternal
USF1	chr1	161009040	5688	3	119	162	281	0.576512	4	5	0	9	0	9	0	not biallelic	NA	NA	NA	NA	NA	NA	NA	NA	NA	NA	NA	NA	NA	NA	NA	NA	NA	NA	NA	NA	NA	NA	NA
ARHGAP30	chr1	161016731	23030	2	12	102	114	0.894737	0	2	2	4	0.5	2	2	biallelic	NA	NA	NA	NA	NA	NA	NA	NA	NA	NA	NA	NA	NA	NA	NA	NA	NA	NA	NA	NA	NA	NA	NA
KLHDC9	chr1	161068180	1959	1	19	0	19	0	1	0	0	1	0	1	0	not biallelic	NA	NA	NA	NA	NA	NA	NA	NA	NA	NA	NA	NA	NA	NA	NA	NA	NA	NA	NA	NA	NA	NA	NA
PFDN2	chr1	161070345	17522	6	453	48	501	0.0958084	9	2	0	11	0	7	0	not biallelic	NA	NA	NA	NA	NA	NA	NA	NA	NA	NA	NA	NA	NA	NA	NA	NA	NA	NA	NA	NA	NA	NA	NA
DEDD	chr1	161090768	11489	1	13	0	13	0	1	0	0	1	0	1	0	not biallelic	NA	NA	NA	NA	NA	NA	NA	NA	NA	NA	NA	NA	NA	NA	NA	NA	NA	NA	NA	NA	NA	NA	NA
UFC1	chr1	161123533	5114	1	25	0	25	0	1	0	0	1	0	1	0	not biallelic	NA	NA	NA	NA	NA	NA	NA	NA	NA	NA	NA	NA	NA	NA	NA	NA	NA	NA	NA	NA	NA	NA	NA
USP21	chr1	161129253	6264	1	248	49	297	0.164983	9	3	1	13	0.0769231	13	1	less than 2 iSNPs	NA	NA	NA	NA	NA	NA	NA	NA	NA	NA	NA	NA	NA	NA	NA	NA	NA	NA	NA	NA	NA	NA	NA
PPOX	chr1	161136180	4831	2	61	0	61	0	2	0	0	2	0	1	0	not biallelic	NA	NA	NA	NA	NA	NA	NA	NA	NA	NA	NA	NA	NA	NA	NA	NA	NA	NA	NA	NA	NA	NA	NA
B4GALT3	chr1	161141099	6660	3	833	818	1651	0.495457	20	15	2	37	0.0540541	34	2	biallelic	NA	NA	NA	NA	NA	NA	NA	NA	NA	NA	NA	NA	NA	NA	NA	NA	NA	NA	NA	NA	NA	NA	NA
ADAMTS4	chr1	161159537	9309	1	1439	955	2394	0.398914	22	13	7	42	0.166667	42	7	biallelic	NA	NA	NA	NA	NA	NA	NA	NA	NA	NA	NA	NA	NA	NA	NA	NA	NA	NA	NA	NA	NA	NA	NA
NDUFS2	chr1	161171936	12249	1	3030	2208	5238	0.421535	37	21	31	89	0.348315	89	31	biallelic	1	1401	2203	3604	0.611265	biallelic	1	2	14	16	17	0.941176	17	16	biallelic	R+S	biallelic by both methods	1	268	318	586	0.542662	biallelic
FCER1G	chr1	161185086	3953	1	65	38	103	0.368932	1	1	0	2	0	2	0	not biallelic	NA	NA	NA	NA	NA	NA	NA	NA	NA	NA	NA	NA	NA	NA	NA	NA	NA	NA	NA	NA	NA	NA	NA
NR1I3	chr1	161199455	8546	2	19	29	48	0.604167	1	2	0	3	0	3	0	not biallelic	NA	NA	NA	NA	NA	NA	NA	NA	NA	NA	NA	NA	NA	NA	NA	NA	NA	NA	NA	NA	NA	NA	NA
SDHC	chr1	161284165	50371	18	2681	0	2681	0	134	0	0	134	0	11	0	not biallelic	1	0	51	51	1	Paternal	0	1	0	1	1	1	1	1	less than 2 iSNPs	R	Paternal by Reads only	1	0	6	6	1	Paternal
TCONS_00000324	chr1	161337811	3944	NA	NA	NA	NA	NA	NA	NA	NA	NA	NA	NA	NA	NA	NA	NA	NA	NA	NA	NA	NA	NA	NA	NA	NA	NA	NA	NA	NA	NA	NA	1	5	3	8	0.375	Paternal
TRNA_Asp	chr1	161410614	73	2	151	180	331	0.543807	4	4	0	8	0	4	0	not biallelic	NA	NA	NA	NA	NA	NA	NA	NA	NA	NA	NA	NA	NA	NA	NA	NA	NA	NA	NA	NA	NA	NA	NA
TRNA_Leu	chr1	161411322	84	1	166	107	273	0.391941	4	4	1	9	0.111111	9	1	less than 2 iSNPs	NA	NA	NA	NA	NA	NA	NA	NA	NA	NA	NA	NA	NA	NA	NA	NA	NA	NA	NA	NA	NA	NA	NA
FCGR2A	chr1	161475204	14157	NA	NA	NA	NA	NA	NA	NA	NA	NA	NA	NA	NA	NA	2	38	0	38	0	Maternal	2	0	0	0	2	0	1	0	Maternal	R+S	Maternal by both methods	NA	NA	NA	NA	NA	NA
FCGR2C	chr1	161551128	19883	NA	NA	NA	NA	NA	NA	NA	NA	NA	NA	NA	NA	NA	3	0	153	153	1	Paternal	0	5	0	5	5	1	3	3	Paternal	R+S	Paternal by both methods	5	15	25	40	0.625	biallelic
FCGR2B	chr1	161632904	15541	NA	NA	NA	NA	NA	NA	NA	NA	NA	NA	NA	NA	NA	NA	NA	NA	NA	NA	NA	NA	NA	NA	NA	NA	NA	NA	NA	NA	NA	NA	1	3	0	3	0	Paternal
FCRLA	chr1	161676761	7382	NA	NA	NA	NA	NA	NA	NA	NA	NA	NA	NA	NA	NA	2	1871	2563	4434	0.578033	biallelic	10	7	14	21	31	0.677419	17	12	biallelic	R+S	biallelic by both methods	3	213	209	422	0.495261	biallelic
FCRLB	chr1	161692442	5492	NA	NA	NA	NA	NA	NA	NA	NA	NA	NA	NA	NA	NA	5	291	132	423	0.312057	biallelic	6	2	0	2	8	0.25	4	1	biallelic	R+S	biallelic by both methods	NA	NA	NA	NA	NA	NA
DUSP12	chr1	161719580	7373	NA	NA	NA	NA	NA	NA	NA	NA	NA	NA	NA	NA	NA	NA	NA	NA	NA	NA	NA	NA	NA	NA	NA	NA	NA	NA	NA	NA	NA	NA	3	33	37	70	0.528571	biallelic
ATF6	chr1	161736033	197828	1	328	230	558	0.412186	8	7	3	18	0.166667	18	3	biallelic	5	1593	638	2231	0.28597	biallelic	5	8	2	10	15	0.666667	11	7	biallelic	R+S	biallelic by both methods	5	58	55	113	0.486726	biallelic
NOS1AP	chr1	162039580	300234	3	38	62	100	0.62	1	2	0	3	0	1	0	not biallelic	NA	NA	NA	NA	NA	NA	NA	NA	NA	NA	NA	NA	NA	NA	NA	NA	NA	NA	NA	NA	NA	NA	NA
UHMK1	chr1	162467594	31826	24	9165	8240	17405	0.473427	187	174	87	448	0.194196	93	43	biallelic	1	660	2	662	0.00302115	Maternal	3	0	0	0	3	0	3	0	Maternal	R+S	Maternal by both methods	2	35	42	77	0.545455	biallelic
UAP1	chr1	162531295	38339	18	1439	1465	2904	0.504477	41	43	2	86	0.0232558	39	2	biallelic	NA	NA	NA	NA	NA	NA	NA	NA	NA	NA	NA	NA	NA	NA	NA	NA	NA	NA	NA	NA	NA	NA	NA
DDR2	chr1	162602227	148021	35	4970	3781	8751	0.432065	90	69	44	203	0.216749	79	28	biallelic	NA	NA	NA	NA	NA	NA	NA	NA	NA	NA	NA	NA	NA	NA	NA	NA	NA	NA	NA	NA	NA	NA	NA
AF268386	chr1	162751900	4463	4	4810	3682	8492	0.433585	73	70	39	182	0.214286	81	27	biallelic	NA	NA	NA	NA	NA	NA	NA	NA	NA	NA	NA	NA	NA	NA	NA	NA	NA	1	0	1	1	1	Paternal
HSD17B7	chr1	162760495	22114	1	235	82	317	0.258675	10	4	1	15	0.0666667	15	1	less than 2 iSNPs	1	216	346	562	0.615658	biallelic	1	3	2	5	6	0.833333	6	5	biallelic	R+S	biallelic by both methods	1	13	48	61	0.786885	biallelic
C1orf110	chr1	162824086	14520	2	99	236	335	0.704478	4	6	0	10	0	6	0	not biallelic	NA	NA	NA	NA	NA	NA	NA	NA	NA	NA	NA	NA	NA	NA	NA	NA	NA	NA	NA	NA	NA	NA	NA
RGS4	chr1	163038395	8198	1	2633	3859	6492	0.594424	6	12	79	97	0.814433	97	79	biallelic	NA	NA	NA	NA	NA	NA	NA	NA	NA	NA	NA	NA	NA	NA	NA	NA	NA	NA	NA	NA	NA	NA	NA
RGS5	chr1	163112088	60876	3	63	127	190	0.668421	1	4	0	5	0	4	0	not biallelic	NA	NA	NA	NA	NA	NA	NA	NA	NA	NA	NA	NA	NA	NA	NA	NA	NA	NA	NA	NA	NA	NA	NA
NUF2	chr1	163291722	33832	27	4400	4429	8829	0.501642	65	72	70	207	0.338164	58	30	biallelic	NA	NA	NA	NA	NA	NA	NA	NA	NA	NA	NA	NA	NA	NA	NA	NA	NA	NA	NA	NA	NA	NA	NA
PBX1	chr1	164528596	292465	82	7626	6828	14454	0.472395	167	155	34	356	0.0955056	66	13	biallelic	NA	NA	NA	NA	NA	NA	NA	NA	NA	NA	NA	NA	NA	NA	NA	NA	NA	NA	NA	NA	NA	NA	NA
LOC400794	chr1	165446078	105264	NA	NA	NA	NA	NA	NA	NA	NA	NA	NA	NA	NA	NA	1	18	0	18	0	Maternal	1	0	0	0	1	0	1	0	less than 2 iSNPs	R	Maternal by Reads only	NA	NA	NA	NA	NA	NA
MGST3	chr1	165600109	25264	4	2302	2295	4597	0.499239	4	7	92	103	0.893204	100	92	biallelic	2	1617	2113	3730	0.566488	biallelic	6	8	6	14	20	0.7	19	13	biallelic	R+S	biallelic by both methods	3	150	224	374	0.59893	biallelic
ALDH9A1	chr1	165631448	36453	11	461	189	650	0.290769	10	9	0	19	0	8	0	not biallelic	4	344	1559	1903	0.819233	biallelic	8	12	4	16	24	0.666667	15	11	biallelic	R+S	biallelic by both methods	3	63	76	139	0.546763	biallelic
LOC440700	chr1	165667986	11214	2	63	0	63	0	2	0	0	2	0	1	0	not biallelic	NA	NA	NA	NA	NA	NA	NA	NA	NA	NA	NA	NA	NA	NA	NA	NA	NA	1	0	4	4	1	Paternal
TMCO1	chr1	165693527	44633	9	222	59	281	0.209964	9	2	0	11	0	8	0	not biallelic	NA	NA	NA	NA	NA	NA	NA	NA	NA	NA	NA	NA	NA	NA	NA	NA	NA	NA	NA	NA	NA	NA	NA
BC071770	chr1	165738165	6521	3	150	114	264	0.431818	5	5	0	10	0	5	0	not biallelic	NA	NA	NA	NA	NA	NA	NA	NA	NA	NA	NA	NA	NA	NA	NA	NA	NA	NA	NA	NA	NA	NA	NA
UCK2	chr1	165796731	84125	3	53	217	270	0.803704	1	5	0	6	0	4	0	not biallelic	5	299	265	564	0.469858	biallelic	3	3	0	3	6	0.5	3	2	biallelic	R+S	biallelic by both methods	6	47	15	62	0.241935	biallelic
FAM78B	chr1	166026689	109270	NA	NA	NA	NA	NA	NA	NA	NA	NA	NA	NA	NA	NA	1	52	0	52	0	Maternal	1	0	0	0	1	0	1	0	less than 2 iSNPs	R	Maternal by Reads only	2	2	4	6	0.666667	Paternal
TADA1	chr1	166825748	19907	4	163	0	163	0	4	0	0	4	0	2	0	not biallelic	NA	NA	NA	NA	NA	NA	NA	NA	NA	NA	NA	NA	NA	NA	NA	NA	NA	NA	NA	NA	NA	NA	NA
POU2F1	chr1	167190065	206518	4	39	111	150	0.74	2	3	0	5	0	5	0	not biallelic	1	42	0	42	0	Maternal	1	0	0	0	1	0	1	0	less than 2 iSNPs	R	Maternal by Reads only	2	1	2	3	0.666667	Paternal
RCSD1	chr1	167599473	76014	NA	NA	NA	NA	NA	NA	NA	NA	NA	NA	NA	NA	NA	16	816	4010	4826	0.830916	biallelic	7	19	1	20	27	0.740741	14	10	biallelic	R+S	biallelic by both methods	12	50	52	102	0.509804	biallelic
MPZL1	chr1	167691186	69971	29	4629	3868	8497	0.455219	84	73	34	191	0.17801	80	20	biallelic	7	1693	460	2153	0.213655	biallelic	14	6	1	7	21	0.333333	6	3	biallelic	R+S	biallelic by both methods	10	87	66	153	0.431373	biallelic
MPC2	chr1	167885912	20396	6	5342	5707	11049	0.516517	67	55	126	248	0.508065	86	49	biallelic	NA	NA	NA	NA	NA	NA	NA	NA	NA	NA	NA	NA	NA	NA	NA	NA	NA	NA	NA	NA	NA	NA	NA
DCAF6	chr1	167905796	139288	33	4091	3209	7300	0.439589	80	61	33	174	0.189655	75	19	biallelic	1	5	28	33	0.848485	Paternal	0	1	0	1	1	1	1	1	less than 2 iSNPs	R	Paternal by Reads only	2	28	16	44	0.363636	biallelic
GPR161	chr1	168048779	58033	7	589	338	927	0.364617	13	12	0	25	0	23	0	not biallelic	NA	NA	NA	NA	NA	NA	NA	NA	NA	NA	NA	NA	NA	NA	NA	NA	NA	NA	NA	NA	NA	NA	NA
TIPRL	chr1	168148170	23182	9	713	1222	1935	0.631525	27	48	19	94	0.202128	56	17	biallelic	1	0	12	12	1	Paternal	0	1	0	1	1	1	1	1	less than 2 iSNPs	R	Paternal by Reads only	NA	NA	NA	NA	NA	NA
SFT2D2	chr1	168195254	16835	NA	NA	NA	NA	NA	NA	NA	NA	NA	NA	NA	NA	NA	NA	NA	NA	NA	NA	NA	NA	NA	NA	NA	NA	NA	NA	NA	NA	NA	NA	2	11	13	24	0.541667	biallelic
ANKRD36BP1	chr1	168214818	1851	NA	NA	NA	NA	NA	NA	NA	NA	NA	NA	NA	NA	NA	3	0	85	85	1	Paternal	0	3	0	3	3	1	1	1	Paternal	R+S	Paternal by both methods	3	8	6	14	0.428571	Maternal
DQ576756	chr1	168218461	1918	NA	NA	NA	NA	NA	NA	NA	NA	NA	NA	NA	NA	NA	NA	NA	NA	NA	NA	NA	NA	NA	NA	NA	NA	NA	NA	NA	NA	NA	NA	2	4	2	6	0.333333	Paternal
TBX19	chr1	168250277	33388	NA	NA	NA	NA	NA	NA	NA	NA	NA	NA	NA	NA	NA	NA	NA	NA	NA	NA	NA	NA	NA	NA	NA	NA	NA	NA	NA	NA	NA	NA	1	3	2	5	0.4	Paternal
XCL1	chr1	168545710	5606	NA	NA	NA	NA	NA	NA	NA	NA	NA	NA	NA	NA	NA	NA	NA	NA	NA	NA	NA	NA	NA	NA	NA	NA	NA	NA	NA	NA	NA	NA	1	10	0	10	0	Maternal
ATP1B1	chr1	169075946	26015	14	572	327	899	0.363737	22	20	0	42	0	17	0	not biallelic	NA	NA	NA	NA	NA	NA	NA	NA	NA	NA	NA	NA	NA	NA	NA	NA	NA	NA	NA	NA	NA	NA	NA
NME7	chr1	169101768	235419	130	3557	4136	7693	0.537632	93	145	4	242	0.0165289	56	1	biallelic	NA	NA	NA	NA	NA	NA	NA	NA	NA	NA	NA	NA	NA	NA	NA	NA	NA	NA	NA	NA	NA	NA	NA
BLZF1	chr1	169337193	28588	14	2778	2018	4796	0.420767	62	50	17	129	0.131783	69	14	biallelic	3	231	204	435	0.468966	biallelic	1	3	0	3	4	0.75	3	2	biallelic	R+S	biallelic by both methods	4	12	22	34	0.647059	biallelic
CCDC181	chr1	169364113	32558	5	61	84	145	0.57931	4	4	0	8	0	6	0	not biallelic	5	442	245	687	0.356623	biallelic	3	2	0	2	5	0.4	2	1	biallelic	R+S	biallelic by both methods	NA	NA	NA	NA	NA	NA
SLC19A2	chr1	169433148	22061	4	37	43	80	0.5375	3	2	0	5	0	5	0	not biallelic	1	0	31	31	1	Paternal	0	1	0	1	1	1	1	1	less than 2 iSNPs	R	Paternal by Reads only	NA	NA	NA	NA	NA	NA
F5	chr1	169481191	74579	NA	NA	NA	NA	NA	NA	NA	NA	NA	NA	NA	NA	NA	NA	NA	NA	NA	NA	NA	NA	NA	NA	NA	NA	NA	NA	NA	NA	NA	NA	1	8	3	11	0.272727	Maternal
C1orf112	chr1	169764549	57681	1	54	0	54	0	1	0	0	1	0	1	0	not biallelic	NA	NA	NA	NA	NA	NA	NA	NA	NA	NA	NA	NA	NA	NA	NA	NA	NA	NA	NA	NA	NA	NA	NA
KIFAP3	chr1	169890469	153411	NA	NA	NA	NA	NA	NA	NA	NA	NA	NA	NA	NA	NA	2	697	126	823	0.153098	biallelic	1	2	1	3	4	0.75	3	2	biallelic	R+S	biallelic by both methods	1	25	27	52	0.519231	biallelic
GORAB	chr1	170501262	21713	NA	NA	NA	NA	NA	NA	NA	NA	NA	NA	NA	NA	NA	3	136	73	209	0.349282	biallelic	2	2	0	2	4	0.5	2	1	biallelic	R+S	biallelic by both methods	2	2	2	4	0.5	Paternal
PRRX1	chr1	170633312	75230	11	573	245	818	0.299511	18	8	1	27	0.037037	19	1	less than 2 iSNPs	1	2	8	10	0.8	Paternal	0	1	0	1	1	1	1	1	less than 2 iSNPs	R	Paternal by Reads only	NA	NA	NA	NA	NA	NA
FMO4	chr1	171283485	27739	1	9	21	30	0.7	1	2	0	3	0	3	0	not biallelic	NA	NA	NA	NA	NA	NA	NA	NA	NA	NA	NA	NA	NA	NA	NA	NA	NA	1	0	8	8	1	Paternal
PRRC2C	chr1	171454665	107986	69	8499	6875	15374	0.447184	257	188	59	504	0.117063	98	43	biallelic	6	33	188	221	0.850679	biallelic	2	5	0	5	7	0.714286	4	3	biallelic	R+S	biallelic by both methods	3	10	9	19	0.473684	biallelic
VAMP4	chr1	171669295	42085	2	48	20	68	0.294118	2	1	0	3	0	3	0	not biallelic	NA	NA	NA	NA	NA	NA	NA	NA	NA	NA	NA	NA	NA	NA	NA	NA	NA	1	6	4	10	0.4	Paternal
METTL13	chr1	171750760	16097	6	482	346	828	0.417874	15	11	2	28	0.0714286	22	2	biallelic	8	2705	369	3074	0.120039	biallelic	11	6	1	7	18	0.388889	10	6	biallelic	R+S	biallelic by both methods	7	100	97	197	0.492386	biallelic
DNM3	chr1	171810617	571241	17	494	174	668	0.260479	15	7	0	22	0	11	0	not biallelic	3	10	22	32	0.6875	biallelic	1	2	0	2	3	0.666667	1	1	biallelic	R+S	biallelic by both methods	NA	NA	NA	NA	NA	NA
SUCO	chr1	172502259	78715	19	1041	799	1840	0.434239	31	26	5	62	0.0806452	41	5	biallelic	1	1	368	369	0.99729	Paternal	0	1	0	1	1	1	1	1	less than 2 iSNPs	R	Paternal by Reads only	6	15	19	34	0.558824	biallelic
TNFSF4	chr1	173152869	23603	6	978	266	1244	0.213826	24	9	0	33	0	10	0	not biallelic	NA	NA	NA	NA	NA	NA	NA	NA	NA	NA	NA	NA	NA	NA	NA	NA	NA	NA	NA	NA	NA	NA	NA
LOC100506023	chr1	173204198	242097	14	439	520	959	0.542231	12	11	0	23	0	14	0	not biallelic	7	649	204	853	0.239156	biallelic	7	3	0	3	10	0.3	4	2	biallelic	R+S	biallelic by both methods	8	29	25	54	0.462963	biallelic
PRDX6	chr1	173446485	11462	1	0	14	14	1	0	1	0	1	0	1	0	not biallelic	1	1	14	15	0.933333	Paternal	0	1	0	1	1	1	1	1	less than 2 iSNPs	R	Paternal by Reads only	1	3	1	4	0.25	Paternal
DARS2	chr1	173793796	33887	2	32	44	76	0.578947	1	1	0	2	0	2	0	not biallelic	NA	NA	NA	NA	NA	NA	NA	NA	NA	NA	NA	NA	NA	NA	NA	NA	NA	1	0	1	1	1	Paternal
GAS5-AS1	chr1	173832385	695	1	13	0	13	0	1	0	0	1	0	1	0	not biallelic	NA	NA	NA	NA	NA	NA	NA	NA	NA	NA	NA	NA	NA	NA	NA	NA	NA	NA	NA	NA	NA	NA	NA
GAS5	chr1	173833038	4088	NA	NA	NA	NA	NA	NA	NA	NA	NA	NA	NA	NA	NA	NA	NA	NA	NA	NA	NA	NA	NA	NA	NA	NA	NA	NA	NA	NA	NA	NA	3	15	14	29	0.482759	biallelic
ZBTB37	chr1	173837492	18283	2	30	28	58	0.482759	1	1	0	2	0	1	0	not biallelic	2	479	15	494	0.0303644	biallelic	1	1	0	1	2	0.5	2	1	biallelic	R+S	biallelic by both methods	1	0	4	4	1	Paternal
RC3H1	chr1	173900351	61860	2	0	102	102	1	0	3	0	3	0	3	0	not biallelic	1	0	83	83	1	Paternal	0	1	0	1	1	1	1	1	less than 2 iSNPs	R	Paternal by Reads only	3	17	34	51	0.666667	biallelic
RABGAP1L	chr1	174128551	798777	7	45	217	262	0.828244	3	6	0	9	0	8	0	not biallelic	102	7898	4165	12063	0.345271	biallelic	76	63	5	68	144	0.472222	17	12	biallelic	R+S	biallelic by both methods	220	1520	1360	2880	0.472222	biallelic
TCONS_00002518	chr1	174966628	1895	1	3	3	6	0.5	0	3	0	3	0	3	0	not biallelic	NA	NA	NA	NA	NA	NA	NA	NA	NA	NA	NA	NA	NA	NA	NA	NA	NA	NA	NA	NA	NA	NA	NA
CACYBP	chr1	174968891	12273	1	0	15	15	1	0	1	0	1	0	1	0	not biallelic	1	3097	4777	7874	0.60668	biallelic	7	6	10	16	23	0.695652	23	16	biallelic	R+S	biallelic by both methods	2	251	198	449	0.44098	biallelic
MRPS14	chr1	174982093	10499	2	0	41	41	1	0	2	0	2	0	1	0	not biallelic	NA	NA	NA	NA	NA	NA	NA	NA	NA	NA	NA	NA	NA	NA	NA	NA	NA	NA	NA	NA	NA	NA	NA
KIAA0040	chr1	175126122	35828	NA	NA	NA	NA	NA	NA	NA	NA	NA	NA	NA	NA	NA	6	75	152	227	0.669604	biallelic	3	4	0	4	7	0.571429	4	2	biallelic	R+S	biallelic by both methods	13	130	60	190	0.315789	biallelic
TNR	chr1	175291934	420819	NA	NA	NA	NA	NA	NA	NA	NA	NA	NA	NA	NA	NA	2	149	0	149	0	Maternal	2	0	0	0	2	0	2	0	Maternal	R+S	Maternal by both methods	NA	NA	NA	NA	NA	NA
TCONS_00000691	chr1	175873897	15753	19	17.001	17.001	34.002	0.5	10	17	0	27	0	11	0	not biallelic	NA	NA	NA	NA	NA	NA	NA	NA	NA	NA	NA	NA	NA	NA	NA	NA	NA	NA	NA	NA	NA	NA	NA
RFWD2	chr1	175913966	262405	66	2207	2467	4674	0.527813	65	78	5	148	0.0337838	57	3	biallelic	1	0	344	344	1	Paternal	0	1	0	1	1	1	1	1	less than 2 iSNPs	R	Paternal by Reads only	2	3	4	7	0.571429	Paternal
PAPPA2	chr1	176432306	379665	4	60	0	60	0	4	0	0	4	0	1	0	not biallelic	1	38	0	38	0	Maternal	1	0	0	0	1	0	1	0	less than 2 iSNPs	R	Maternal by Reads only	NA	NA	NA	NA	NA	NA
RASAL2	chr1	178062863	385786	25	1459	1799	3258	0.552179	38	43	3	84	0.0357143	42	3	biallelic	NA	NA	NA	NA	NA	NA	NA	NA	NA	NA	NA	NA	NA	NA	NA	NA	NA	NA	NA	NA	NA	NA	NA
C1orf220	chr1	178511930	6095	1	0	16	16	1	0	1	0	1	0	1	0	not biallelic	NA	NA	NA	NA	NA	NA	NA	NA	NA	NA	NA	NA	NA	NA	NA	NA	NA	NA	NA	NA	NA	NA	NA
RALGPS2	chr1	178694299	194939	2	19	24	43	0.55814	1	2	0	3	0	3	0	not biallelic	NA	NA	NA	NA	NA	NA	NA	NA	NA	NA	NA	NA	NA	NA	NA	NA	NA	NA	NA	NA	NA	NA	NA
FAM20B	chr1	178995073	50630	26	2481	1848	4329	0.426888	76	49	6	131	0.0458015	69	6	biallelic	8	1389	737	2126	0.34666	biallelic	6	4	4	8	14	0.571429	6	2	biallelic	R+S	biallelic by both methods	5	95	104	199	0.522613	biallelic
TOR3A	chr1	179051111	14019	3	491	541	1032	0.524225	15	15	2	32	0.0625	28	2	biallelic	1	62	31	93	0.333333	biallelic	1	1	1	2	3	0.666667	3	2	biallelic	R+S	biallelic by both methods	2	39	51	90	0.566667	biallelic
ABL2	chr1	179068461	43764	10	1120	1241	2361	0.525625	32	33	4	69	0.057971	51	3	biallelic	NA	NA	NA	NA	NA	NA	NA	NA	NA	NA	NA	NA	NA	NA	NA	NA	NA	NA	NA	NA	NA	NA	NA
SOAT1	chr1	179262848	64967	41	2571	3370	5941	0.567245	68	100	5	173	0.0289017	61	3	biallelic	5	79	264	343	0.769679	biallelic	2	4	1	5	7	0.714286	3	2	biallelic	R+S	biallelic by both methods	4	11	5	16	0.3125	Maternal
AXDND1	chr1	179334854	189017	2	14	96	110	0.872727	1	2	0	3	0	3	0	not biallelic	2	13	30	43	0.697674	biallelic	1	1	0	1	2	0.5	1	1	biallelic	R+S	biallelic by both methods	NA	NA	NA	NA	NA	NA
TCONS_00000693	chr1	179798743	6517	1	4.36539	4.36539	8.73078	0.5	8	4	1	13	0.0769231	13	1	less than 2 iSNPs	NA	NA	NA	NA	NA	NA	NA	NA	NA	NA	NA	NA	NA	NA	NA	NA	NA	NA	NA	NA	NA	NA	NA
TOR1AIP2	chr1	179809101	37841	11	4599	3591	8190	0.438462	67	56	54	177	0.305085	94	52	biallelic	9	11843	10171	22014	0.462024	biallelic	26	9	16	25	51	0.490196	23	16	biallelic	R+S	biallelic by both methods	8	293	248	541	0.45841	biallelic
TOR1AIP1	chr1	179851176	38037	18	4045	3641	7686	0.473718	91	84	35	210	0.166667	73	19	biallelic	8	695	1327	2022	0.656281	biallelic	11	11	1	12	23	0.521739	7	4	biallelic	R+S	biallelic by both methods	6	86	68	154	0.441558	biallelic
CEP350	chr1	179923907	160109	37	1121	1685	2806	0.600499	34	48	0	82	0	38	0	not biallelic	5	0	455	455	1	Paternal	0	6	0	6	6	1	5	5	Paternal	R+S	Paternal by both methods	12	70	62	132	0.469697	biallelic
TCONS_00001210	chr1	180100863	3124	3	1.0002	1.0002	2.0004	0.5	2	1	0	3	0	1	0	not biallelic	NA	NA	NA	NA	NA	NA	NA	NA	NA	NA	NA	NA	NA	NA	NA	NA	NA	NA	NA	NA	NA	NA	NA
QSOX1	chr1	180123967	43203	4	374	349	723	0.482711	7	8	0	15	0	8	0	not biallelic	1	0	44	44	1	Paternal	0	1	0	1	1	1	1	1	less than 2 iSNPs	R	Paternal by Reads only	1	1	16	17	0.941176	Paternal
ACBD6	chr1	180257351	214672	50	2110	2352	4462	0.527118	58	67	2	127	0.015748	44	2	biallelic	7	612	185	797	0.23212	biallelic	4	3	1	4	8	0.5	4	2	biallelic	R+S	biallelic by both methods	17	38	45	83	0.542169	biallelic
XPR1	chr1	180601145	258271	3	137	150	287	0.522648	5	5	0	10	0	10	0	not biallelic	NA	NA	NA	NA	NA	NA	NA	NA	NA	NA	NA	NA	NA	NA	NA	NA	NA	NA	NA	NA	NA	NA	NA
KIAA1614	chr1	180882312	32928	2	52	0	52	0	2	0	0	2	0	2	0	not biallelic	NA	NA	NA	NA	NA	NA	NA	NA	NA	NA	NA	NA	NA	NA	NA	NA	NA	NA	NA	NA	NA	NA	NA
STX6	chr1	180942175	49872	13	716	1004	1720	0.583721	18	21	2	41	0.0487805	21	2	biallelic	5	3	565	568	0.994718	Paternal	0	5	0	5	5	1	2	2	Paternal	R+S	Paternal by both methods	1	4	4	8	0.5	Paternal
MR1	chr1	181002560	28515	11	737	176	913	0.192771	19	4	0	23	0	13	0	not biallelic	5	378	2429	2807	0.865337	biallelic	10	10	0	10	20	0.5	8	4	biallelic	R+S	biallelic by both methods	6	39	78	117	0.666667	biallelic
CACNA1E	chr1	181452685	323237	NA	NA	NA	NA	NA	NA	NA	NA	NA	NA	NA	NA	NA	NA	NA	NA	NA	NA	NA	NA	NA	NA	NA	NA	NA	NA	NA	NA	NA	NA	3	26	0	26	0	Maternal
RNASEL	chr1	182542768	15627	4	192	188	380	0.494737	7	12	0	19	0	8	0	not biallelic	2	0	37	37	1	Paternal	0	2	0	2	2	1	1	1	Paternal	R+S	Paternal by both methods	1	2	4	6	0.666667	Paternal
RGS16	chr1	182567757	5792	NA	NA	NA	NA	NA	NA	NA	NA	NA	NA	NA	NA	NA	2	188	35	223	0.156951	biallelic	2	2	0	2	4	0.5	4	2	biallelic	R+S	biallelic by both methods	1	4	2	6	0.333333	Paternal
RGS8	chr1	182615791	26277	NA	NA	NA	NA	NA	NA	NA	NA	NA	NA	NA	NA	NA	1	0	15	15	1	Paternal	0	1	0	1	1	1	1	1	less than 2 iSNPs	R	Paternal by Reads only	NA	NA	NA	NA	NA	NA
DHX9	chr1	182808438	48680	6	278	321	599	0.535893	9	11	0	20	0	17	0	not biallelic	NA	NA	NA	NA	NA	NA	NA	NA	NA	NA	NA	NA	NA	NA	NA	NA	NA	NA	NA	NA	NA	NA	NA
LAMC1	chr1	182992594	122134	163	23546	22515	46061	0.488808	485	426	215	1126	0.190941	101	78	biallelic	16	454	328	782	0.419437	biallelic	8	10	0	10	18	0.555556	5	3	biallelic	R+S	biallelic by both methods	43	190	245	435	0.563218	biallelic
LAMC2	chr1	183155173	59090	2	8	23	31	0.741935	1	1	0	2	0	2	0	not biallelic	NA	NA	NA	NA	NA	NA	NA	NA	NA	NA	NA	NA	NA	NA	NA	NA	NA	NA	NA	NA	NA	NA	NA
SMG7	chr1	183441505	81824	1	195	48	243	0.197531	4	2	1	7	0.142857	7	1	less than 2 iSNPs	1	7	0	7	0	Maternal	1	0	0	0	1	0	1	0	less than 2 iSNPs	R	Maternal by Reads only	1	6	5	11	0.454545	Paternal
RGL1	chr1	183605207	292460	24	794	757	1551	0.488072	19	23	0	42	0	23	0	not biallelic	3	1	236	237	0.995781	Paternal	0	3	0	3	3	1	1	1	Paternal	R+S	Paternal by both methods	4	10	23	33	0.69697	biallelic
COLGALT2	chr1	183904965	101899	5	30	71	101	0.70297	3	2	0	5	0	2	0	not biallelic	NA	NA	NA	NA	NA	NA	NA	NA	NA	NA	NA	NA	NA	NA	NA	NA	NA	NA	NA	NA	NA	NA	NA
TSEN15	chr1	184020810	22535	5	135	36	171	0.210526	4	1	0	5	0	2	0	not biallelic	NA	NA	NA	NA	NA	NA	NA	NA	NA	NA	NA	NA	NA	NA	NA	NA	NA	NA	NA	NA	NA	NA	NA
C1orf21	chr1	184356149	242007	3	49	67	116	0.577586	2	3	0	5	0	5	0	not biallelic	NA	NA	NA	NA	NA	NA	NA	NA	NA	NA	NA	NA	NA	NA	NA	NA	NA	NA	NA	NA	NA	NA	NA
EDEM3	chr1	184659624	64418	16	5512	4990	10502	0.475148	102	95	57	254	0.224409	93	47	biallelic	6	500	545	1045	0.521531	biallelic	5	8	1	9	14	0.642857	8	4	biallelic	R+S	biallelic by both methods	14	65	99	164	0.603659	biallelic
FAM129A	chr1	184760158	183561	36	827	1024	1851	0.553214	30	37	1	68	0.0147059	31	1	less than 2 iSNPs	9	408	6028	6436	0.936607	biallelic	4	8	0	8	12	0.666667	8	5	biallelic	R+S	biallelic by both methods	23	77	160	237	0.675105	biallelic
RNF2	chr1	185014550	57191	7	136	369	505	0.730693	6	10	2	18	0.111111	13	2	biallelic	2	1556	88	1644	0.053528	biallelic	3	2	0	2	5	0.4	3	1	biallelic	R+S	biallelic by both methods	3	74	48	122	0.393443	biallelic
TRMT1L	chr1	185087217	38900	NA	NA	NA	NA	NA	NA	NA	NA	NA	NA	NA	NA	NA	7	0	567	567	1	Paternal	0	7	0	7	7	1	3	3	Paternal	R+S	Paternal by both methods	2	17	8	25	0.32	biallelic
SWT1	chr1	185126191	134723	5	200	174	374	0.465241	6	4	0	10	0	6	0	not biallelic	NA	NA	NA	NA	NA	NA	NA	NA	NA	NA	NA	NA	NA	NA	NA	NA	NA	5	17	6	23	0.26087	Maternal
IVNS1ABP	chr1	185265521	20941	2	39	177	216	0.819444	3	4	0	7	0	7	0	not biallelic	2	781	426	1207	0.352941	biallelic	3	1	2	3	6	0.5	6	3	biallelic	R+S	biallelic by both methods	3	107	89	196	0.454082	biallelic
HMCN1	chr1	185703682	456404	9	180	403	583	0.691252	6	13	2	21	0.0952381	13	1	biallelic	NA	NA	NA	NA	NA	NA	NA	NA	NA	NA	NA	NA	NA	NA	NA	NA	NA	NA	NA	NA	NA	NA	NA
MIR548F1	chr1	186029866	416790	4	158	45	203	0.221675	6	2	0	8	0	7	0	not biallelic	1	0	65	65	1	Paternal	0	1	0	1	1	1	1	1	less than 2 iSNPs	R	Paternal by Reads only	NA	NA	NA	NA	NA	NA
PLA2G4A	chr1	186798031	160083	1	0	8	8	1	0	1	0	1	0	1	0	not biallelic	1	0	18	18	1	Paternal	0	1	0	1	1	1	1	1	less than 2 iSNPs	R	Paternal by Reads only	NA	NA	NA	NA	NA	NA
TCONS_00000350	chr1	187061973	267483	18	6.0012	6.0012	12.0024	0.5	12	6	0	18	0	3	0	not biallelic	NA	NA	NA	NA	NA	NA	NA	NA	NA	NA	NA	NA	NA	NA	NA	NA	NA	5	22	22	44	0.5	biallelic
FAM5C	chr1	190066796	379964	NA	NA	NA	NA	NA	NA	NA	NA	NA	NA	NA	NA	NA	1	16	0	16	0	Maternal	1	0	0	0	1	0	1	0	less than 2 iSNPs	R	Maternal by Reads only	NA	NA	NA	NA	NA	NA
TCONS_00000706	chr1	192486768	49580	2	0.0002	0.0002	0.0004	0.5	2	0	0	2	0	2	0	not biallelic	NA	NA	NA	NA	NA	NA	NA	NA	NA	NA	NA	NA	NA	NA	NA	NA	NA	NA	NA	NA	NA	NA	NA
RGS13	chr1	192605267	24174	2	95	0	95	0	2	0	0	2	0	1	0	not biallelic	NA	NA	NA	NA	NA	NA	NA	NA	NA	NA	NA	NA	NA	NA	NA	NA	NA	NA	NA	NA	NA	NA	NA
RGS2	chr1	192778168	3240	3	1663	2072	3735	0.554752	17	26	14	57	0.245614	54	14	biallelic	NA	NA	NA	NA	NA	NA	NA	NA	NA	NA	NA	NA	NA	NA	NA	NA	NA	NA	NA	NA	NA	NA	NA
TCONS_00001762	chr1	192904812	11683	1	1	1	2	0.5	0	1	0	1	0	1	0	not biallelic	NA	NA	NA	NA	NA	NA	NA	NA	NA	NA	NA	NA	NA	NA	NA	NA	NA	NA	NA	NA	NA	NA	NA
TCONS_00001764	chr1	192916760	7379	4	0.0005	0.0005	0.001	0.5	5	0	0	5	0	4	0	not biallelic	NA	NA	NA	NA	NA	NA	NA	NA	NA	NA	NA	NA	NA	NA	NA	NA	NA	NA	NA	NA	NA	NA	NA
UCHL5	chr1	192981495	47029	3	258	290	548	0.529197	6	9	2	17	0.117647	16	2	biallelic	1	118	0	118	0	Maternal	1	0	0	0	1	0	1	0	less than 2 iSNPs	R	Maternal by Reads only	2	25	13	38	0.342105	biallelic
TROVE2	chr1	193028551	26565	5	948	1031	1979	0.52097	31	33	1	65	0.0153846	37	1	less than 2 iSNPs	2	1950	236	2186	0.10796	biallelic	2	5	0	5	7	0.714286	5	4	biallelic	R+S	biallelic by both methods	4	40	66	106	0.622642	biallelic
CDC73	chr1	193091087	132856	44	2724	2994	5718	0.52361	78	88	14	180	0.0777778	59	13	biallelic	6	113	557	670	0.831343	biallelic	2	6	0	6	8	0.75	3	3	biallelic	R+S	biallelic by both methods	8	11	9	20	0.45	biallelic
TCONS_00000361	chr1	193273874	61210	1	0.0001	0.0001	0.0002	0.5	1	0	0	1	0	1	0	not biallelic	NA	NA	NA	NA	NA	NA	NA	NA	NA	NA	NA	NA	NA	NA	NA	NA	NA	NA	NA	NA	NA	NA	NA
KCNT2	chr1	196194912	382588	9	201	162	363	0.446281	5	4	0	9	0	4	0	not biallelic	1	32	0	32	0	Maternal	1	0	0	0	1	0	1	0	less than 2 iSNPs	R	Maternal by Reads only	NA	NA	NA	NA	NA	NA
CFH	chr1	196621007	95628	11	873	930	1803	0.515807	24	27	1	52	0.0192308	37	1	less than 2 iSNPs	2	722	68	790	0.0860759	biallelic	1	1	0	1	2	0.5	2	1	biallelic	R+S	biallelic by both methods	NA	NA	NA	NA	NA	NA
ASPM	chr1	197053256	62569	28	3136	4586	7722	0.593888	79	101	45	225	0.2	58	28	biallelic	5	119	400	519	0.770713	biallelic	3	3	0	3	6	0.5	4	2	biallelic	R+S	biallelic by both methods	10	288	280	568	0.492958	biallelic
ZBTB41	chr1	197122813	46860	3	98	5	103	0.0485437	3	0	1	4	0.25	3	1	less than 2 iSNPs	6	73	620	693	0.894661	biallelic	3	3	0	3	6	0.5	3	2	biallelic	R+S	biallelic by both methods	2	22	17	39	0.435897	biallelic
CRB1	chr1	197237333	210253	1	0	65	65	1	0	1	0	1	0	1	0	not biallelic	NA	NA	NA	NA	NA	NA	NA	NA	NA	NA	NA	NA	NA	NA	NA	NA	NA	1	3	2	5	0.4	Paternal
DENND1B	chr1	197473878	270746	4	44	141	185	0.762162	3	5	0	8	0	8	0	not biallelic	6	177	158	335	0.471642	biallelic	4	2	0	2	6	0.333333	4	2	biallelic	R+S	biallelic by both methods	9	40	32	72	0.444444	biallelic
C1orf53	chr1	197871681	4817	1	242	379	621	0.610306	6	10	1	17	0.0588235	17	1	less than 2 iSNPs	NA	NA	NA	NA	NA	NA	NA	NA	NA	NA	NA	NA	NA	NA	NA	NA	NA	NA	NA	NA	NA	NA	NA
NEK7	chr1	198126107	165442	81	6886	5622	12508	0.449472	204	173	21	398	0.0527638	83	16	biallelic	NA	NA	NA	NA	NA	NA	NA	NA	NA	NA	NA	NA	NA	NA	NA	NA	NA	2	6	8	14	0.571429	Paternal
ATP6V1G3	chr1	198492351	17725	1	0	30	30	1	0	1	0	1	0	1	0	not biallelic	NA	NA	NA	NA	NA	NA	NA	NA	NA	NA	NA	NA	NA	NA	NA	NA	NA	NA	NA	NA	NA	NA	NA
PTPRC	chr1	198608097	118509	NA	NA	NA	NA	NA	NA	NA	NA	NA	NA	NA	NA	NA	2	0	24	24	1	Paternal	0	2	0	2	2	1	1	1	Paternal	R+S	Paternal by both methods	5	8	15	23	0.652174	biallelic
MIR181A1HG	chr1	198777131	129428	49	2574	2230	4804	0.464197	83	77	5	165	0.030303	57	5	biallelic	NA	NA	NA	NA	NA	NA	NA	NA	NA	NA	NA	NA	NA	NA	NA	NA	NA	NA	NA	NA	NA	NA	NA
LINC00862	chr1	200311671	31250	1	9	0	9	0	1	0	0	1	0	1	0	not biallelic	NA	NA	NA	NA	NA	NA	NA	NA	NA	NA	NA	NA	NA	NA	NA	NA	NA	NA	NA	NA	NA	NA	NA
KIF14	chr1	200520624	69239	11	1118	1213	2331	0.520378	25	29	14	68	0.205882	36	7	biallelic	11	1870	3308	5178	0.638857	biallelic	15	15	1	16	31	0.516129	9	6	biallelic	R+S	biallelic by both methods	16	251	234	485	0.482474	biallelic
CAMSAP2	chr1	200708685	121147	22	598	576	1174	0.49063	18	25	0	43	0	27	0	not biallelic	6	114	976	1090	0.895413	biallelic	2	9	0	9	11	0.818182	6	4	biallelic	R+S	biallelic by both methods	12	35	41	76	0.539474	biallelic
C1orf106	chr1	200860626	24239	NA	NA	NA	NA	NA	NA	NA	NA	NA	NA	NA	NA	NA	1	4	9	13	0.692308	Paternal	0	0	1	1	1	1	1	1	less than 2 iSNPs	R	Paternal by Reads only	NA	NA	NA	NA	NA	NA
KIF21B	chr1	200938513	54316	NA	NA	NA	NA	NA	NA	NA	NA	NA	NA	NA	NA	NA	NA	NA	NA	NA	NA	NA	NA	NA	NA	NA	NA	NA	NA	NA	NA	NA	NA	1	2	1	3	0.333333	Paternal
TCONS_00000713	chr1	201084903	11410	1	0.0001	0.0001	0.0002	0.5	1	0	0	1	0	1	0	not biallelic	NA	NA	NA	NA	NA	NA	NA	NA	NA	NA	NA	NA	NA	NA	NA	NA	NA	NA	NA	NA	NA	NA	NA
TMEM9	chr1	201103899	19734	1	737	1652	2389	0.691503	15	34	13	62	0.209677	62	13	biallelic	1	1	95	96	0.989583	Paternal	0	2	0	2	2	1	2	2	Paternal	R+S	Paternal by both methods	1	8	4	12	0.333333	Maternal
IGFN1	chr1	201159952	38129	3	30	19	49	0.387755	2	1	0	3	0	1	0	not biallelic	NA	NA	NA	NA	NA	NA	NA	NA	NA	NA	NA	NA	NA	NA	NA	NA	NA	NA	NA	NA	NA	NA	NA
TCONS_00001771	chr1	201424769	5315	1	0.0001	0.0001	0.0002	0.5	1	0	0	1	0	1	0	not biallelic	NA	NA	NA	NA	NA	NA	NA	NA	NA	NA	NA	NA	NA	NA	NA	NA	NA	NA	NA	NA	NA	NA	NA
CSRP1	chr1	201452657	23311	1	15	37	52	0.711538	1	1	0	2	0	2	0	not biallelic	1	916	209	1125	0.185778	biallelic	5	2	2	4	9	0.444444	9	4	biallelic	R+S	biallelic by both methods	1	20	23	43	0.534884	biallelic
RPS10P7	chr1	201489031	690	2	39	28	67	0.41791	2	2	0	4	0	2	0	not biallelic	NA	NA	NA	NA	NA	NA	NA	NA	NA	NA	NA	NA	NA	NA	NA	NA	NA	NA	NA	NA	NA	NA	NA
TCONS_00002216	chr1	201508267	49514	3	0.0005	0.0005	0.001	0.5	5	0	0	5	0	5	0	not biallelic	NA	NA	NA	NA	NA	NA	NA	NA	NA	NA	NA	NA	NA	NA	NA	NA	NA	NA	NA	NA	NA	NA	NA
NAV1	chr1	201617449	178654	16	663	191	854	0.223653	22	8	0	30	0	19	0	not biallelic	2	0	50	50	1	Paternal	0	2	0	2	2	1	1	1	Paternal	R+S	Paternal by both methods	NA	NA	NA	NA	NA	NA
IPO9	chr1	201798287	55136	3	125	85	210	0.404762	4	2	0	6	0	6	0	not biallelic	2	368	517	885	0.584181	biallelic	3	2	2	4	7	0.571429	6	4	biallelic	R+S	biallelic by both methods	5	103	102	205	0.497561	biallelic
SHISA4	chr1	201857804	3912	1	39	164	203	0.807882	4	5	0	9	0	9	0	not biallelic	NA	NA	NA	NA	NA	NA	NA	NA	NA	NA	NA	NA	NA	NA	NA	NA	NA	NA	NA	NA	NA	NA	NA
LMOD1	chr1	201865583	50134	13	520	282	802	0.351621	16	7	2	25	0.08	16	2	biallelic	NA	NA	NA	NA	NA	NA	NA	NA	NA	NA	NA	NA	NA	NA	NA	NA	NA	NA	NA	NA	NA	NA	NA
TIMM17A	chr1	201924618	15172	11	10049	11126	21175	0.525431	21	22	186	229	0.812227	101	96	biallelic	2	7795	7247	15042	0.481784	biallelic	11	7	21	28	39	0.717949	20	14	biallelic	R+S	biallelic by both methods	6	831	927	1758	0.527304	biallelic
RNPEP	chr1	201951765	23511	15	522	58	580	0.1	15	2	0	17	0	5	0	not biallelic	2	34	49	83	0.590361	biallelic	1	1	0	1	2	0.5	2	1	biallelic	R+S	biallelic by both methods	2	1	4	5	0.8	Paternal
PTPN7	chr1	202116140	14577	NA	NA	NA	NA	NA	NA	NA	NA	NA	NA	NA	NA	NA	1	158	2	160	0.0125	Maternal	3	0	0	0	3	0	3	0	Maternal	R+S	Maternal by both methods	2	20	37	57	0.649123	biallelic
UBE2T	chr1	202300784	10311	4	3473	2862	6335	0.451776	16	23	50	89	0.561798	79	49	biallelic	NA	NA	NA	NA	NA	NA	NA	NA	NA	NA	NA	NA	NA	NA	NA	NA	NA	NA	NA	NA	NA	NA	NA
PPP1R12B	chr1	202317829	239869	44	2722	1699	4421	0.384302	71	52	3	126	0.0238095	52	2	biallelic	NA	NA	NA	NA	NA	NA	NA	NA	NA	NA	NA	NA	NA	NA	NA	NA	NA	NA	NA	NA	NA	NA	NA
KDM5B	chr1	202696531	81019	21	923	848	1771	0.478826	29	24	2	55	0.0363636	28	2	biallelic	2	84	72	156	0.461538	biallelic	2	1	0	1	3	0.333333	3	1	biallelic	R+S	biallelic by both methods	2	10	0	10	0	Maternal
ADIPOR1	chr1	202909959	17566	4	660	591	1251	0.472422	12	14	56	82	0.682927	78	55	biallelic	NA	NA	NA	NA	NA	NA	NA	NA	NA	NA	NA	NA	NA	NA	NA	NA	NA	NA	NA	NA	NA	NA	NA
ADORA1	chr1	203096835	39699	1	0	17	17	1	0	1	0	1	0	1	0	not biallelic	NA	NA	NA	NA	NA	NA	NA	NA	NA	NA	NA	NA	NA	NA	NA	NA	NA	NA	NA	NA	NA	NA	NA
MYBPH	chr1	203136938	8005	1	9	0	9	0	1	0	0	1	0	1	0	not biallelic	NA	NA	NA	NA	NA	NA	NA	NA	NA	NA	NA	NA	NA	NA	NA	NA	NA	NA	NA	NA	NA	NA	NA
FMOD	chr1	203309751	10539	1	84	0	84	0	1	0	0	1	0	1	0	not biallelic	NA	NA	NA	NA	NA	NA	NA	NA	NA	NA	NA	NA	NA	NA	NA	NA	NA	NA	NA	NA	NA	NA	NA
PRELP	chr1	203444882	15598	2	96	49	145	0.337931	3	2	0	5	0	3	0	not biallelic	NA	NA	NA	NA	NA	NA	NA	NA	NA	NA	NA	NA	NA	NA	NA	NA	NA	NA	NA	NA	NA	NA	NA
OPTC	chr1	203463270	14808	5	0	194	194	1	0	5	0	5	0	1	0	not biallelic	NA	NA	NA	NA	NA	NA	NA	NA	NA	NA	NA	NA	NA	NA	NA	NA	NA	NA	NA	NA	NA	NA	NA
ATP2B4	chr1	203595914	117296	9	1170	1125	2295	0.490196	34	33	8	75	0.106667	50	7	biallelic	2	1	246	247	0.995951	Paternal	0	2	0	2	2	1	1	1	Paternal	R+S	Paternal by both methods	1	1	1	2	0.5	Paternal
LAX1	chr1	203734283	11198	NA	NA	NA	NA	NA	NA	NA	NA	NA	NA	NA	NA	NA	NA	NA	NA	NA	NA	NA	NA	NA	NA	NA	NA	NA	NA	NA	NA	NA	NA	2	4	8	12	0.666667	Paternal
ZC3H11A	chr1	203764750	58507	36	2941	2814	5755	0.488966	109	98	28	235	0.119149	69	15	biallelic	7	48	663	711	0.932489	biallelic	1	6	2	8	9	0.888889	5	5	biallelic	R+S	biallelic by both methods	4	44	34	78	0.435897	biallelic
SNRPE	chr1	203830739	9542	1	0	33	33	1	0	1	0	1	0	1	0	not biallelic	NA	NA	NA	NA	NA	NA	NA	NA	NA	NA	NA	NA	NA	NA	NA	NA	NA	1	2	0	2	0	Paternal
SOX13	chr1	204042245	54627	3	58	48	106	0.45283	3	1	0	4	0	3	0	not biallelic	NA	NA	NA	NA	NA	NA	NA	NA	NA	NA	NA	NA	NA	NA	NA	NA	NA	NA	NA	NA	NA	NA	NA
PPP1R15B	chr1	204372491	8454	NA	NA	NA	NA	NA	NA	NA	NA	NA	NA	NA	NA	NA	2	401	777	1178	0.659593	biallelic	6	5	1	6	12	0.5	8	5	biallelic	R+S	biallelic by both methods	2	184	229	413	0.554479	biallelic
PIK3C2B	chr1	204391757	67718	NA	NA	NA	NA	NA	NA	NA	NA	NA	NA	NA	NA	NA	2	3601	912	4513	0.202083	biallelic	10	5	1	6	16	0.375	8	3	biallelic	R+S	biallelic by both methods	2	95	131	226	0.579646	biallelic
MDM4	chr1	204485506	41743	1	64	92	156	0.589744	2	3	0	5	0	5	0	not biallelic	1	72	0	72	0	Maternal	1	0	0	0	1	0	1	0	less than 2 iSNPs	R	Maternal by Reads only	7	19	23	42	0.547619	biallelic
NUAK2	chr1	205271190	19694	1	22	0	22	0	1	0	0	1	0	1	0	not biallelic	NA	NA	NA	NA	NA	NA	NA	NA	NA	NA	NA	NA	NA	NA	NA	NA	NA	NA	NA	NA	NA	NA	NA
KLHDC8A	chr1	205305192	21027	2	289	2	291	0.00687285	36	0	1	37	0.027027	37	1	less than 2 iSNPs	2	80	2941	3021	0.973519	biallelic	1	25	0	25	26	0.961538	25	25	biallelic	R+S	biallelic by both methods	2	11	303	314	0.964968	biallelic
MFSD4	chr1	205538111	33936	NA	NA	NA	NA	NA	NA	NA	NA	NA	NA	NA	NA	NA	NA	NA	NA	NA	NA	NA	NA	NA	NA	NA	NA	NA	NA	NA	NA	NA	NA	1	9	0	9	0	Maternal
SLC45A3	chr1	205626980	22651	NA	NA	NA	NA	NA	NA	NA	NA	NA	NA	NA	NA	NA	NA	NA	NA	NA	NA	NA	NA	NA	NA	NA	NA	NA	NA	NA	NA	NA	NA	1	1	1	2	0.5	Paternal
NUCKS1	chr1	205681946	37427	NA	NA	NA	NA	NA	NA	NA	NA	NA	NA	NA	NA	NA	1	2051	1237	3288	0.376217	biallelic	0	0	14	14	14	1	14	14	Paternal	R+S	biallelic by both methods	1	243	177	420	0.421429	biallelic
C1orf186	chr1	206238881	49356	NA	NA	NA	NA	NA	NA	NA	NA	NA	NA	NA	NA	NA	3	0	417	417	1	Paternal	0	3	0	3	3	1	3	3	Paternal	R+S	Paternal by both methods	9	43	72	115	0.626087	biallelic
SRGAP2	chr1	206516199	121585	43	5501	4098	9599	0.426919	167	140	13	320	0.040625	79	11	biallelic	2	46	48	94	0.510638	biallelic	1	1	0	1	2	0.5	2	1	biallelic	R+S	biallelic by both methods	NA	NA	NA	NA	NA	NA
IKBKE	chr1	206643585	26639	1	11	0	11	0	1	0	0	1	0	1	0	not biallelic	NA	NA	NA	NA	NA	NA	NA	NA	NA	NA	NA	NA	NA	NA	NA	NA	NA	5	5	9	14	0.642857	Paternal
FAIM3	chr1	207076630	18749	NA	NA	NA	NA	NA	NA	NA	NA	NA	NA	NA	NA	NA	1	377	559	936	0.597222	biallelic	1	3	2	5	6	0.833333	6	5	biallelic	R+S	biallelic by both methods	1	22	21	43	0.488372	biallelic
YOD1	chr1	207217193	7230	NA	NA	NA	NA	NA	NA	NA	NA	NA	NA	NA	NA	NA	NA	NA	NA	NA	NA	NA	NA	NA	NA	NA	NA	NA	NA	NA	NA	NA	NA	4	21	8	29	0.275862	biallelic
PFKFB2	chr1	207226619	24544	NA	NA	NA	NA	NA	NA	NA	NA	NA	NA	NA	NA	NA	1	0	300	300	1	Paternal	0	1	0	1	1	1	1	1	less than 2 iSNPs	R	Paternal by Reads only	NA	NA	NA	NA	NA	NA
C4BPB	chr1	207262211	11127	1	0	8	8	1	0	1	0	1	0	1	0	not biallelic	NA	NA	NA	NA	NA	NA	NA	NA	NA	NA	NA	NA	NA	NA	NA	NA	NA	NA	NA	NA	NA	NA	NA
CD55	chr1	207494816	39496	20	440	811	1251	0.648281	18	19	0	37	0	17	0	not biallelic	NA	NA	NA	NA	NA	NA	NA	NA	NA	NA	NA	NA	NA	NA	NA	NA	NA	1	3	1	4	0.25	Paternal
CR2	chr1	207627644	35597	NA	NA	NA	NA	NA	NA	NA	NA	NA	NA	NA	NA	NA	3	4088	2493	6581	0.378818	biallelic	9	2	0	2	11	0.181818	6	1	biallelic	R+S	biallelic by both methods	2	45	27	72	0.375	biallelic
CR1	chr1	207669472	145639	NA	NA	NA	NA	NA	NA	NA	NA	NA	NA	NA	NA	NA	2	2	1078	1080	0.998148	Paternal	0	2	0	2	2	1	1	1	Paternal	R+S	Paternal by both methods	2	2	2	4	0.5	Paternal
CD46	chr1	207925382	43480	8	243	336	579	0.580311	10	11	0	21	0	18	0	not biallelic	3	119	8	127	0.0629921	biallelic	2	0	1	1	3	0.333333	1	1	biallelic	R+S	biallelic by both methods	3	5	3	8	0.375	Paternal
PLXNA2	chr1	208195587	222079	10	238	171	409	0.418093	7	8	0	15	0	9	0	not biallelic	NA	NA	NA	NA	NA	NA	NA	NA	NA	NA	NA	NA	NA	NA	NA	NA	NA	NA	NA	NA	NA	NA	NA
LAMB3	chr1	209788217	37604	3	83	26	109	0.238532	2	2	0	4	0	3	0	not biallelic	NA	NA	NA	NA	NA	NA	NA	NA	NA	NA	NA	NA	NA	NA	NA	NA	NA	NA	NA	NA	NA	NA	NA
TRAF3IP3	chr1	209929393	26276	3	135	23	158	0.14557	3	2	0	5	0	3	0	not biallelic	NA	NA	NA	NA	NA	NA	NA	NA	NA	NA	NA	NA	NA	NA	NA	NA	NA	1	1	0	1	0	Paternal
C1orf74	chr1	209955661	2230	1	128	168	296	0.567568	2	4	1	7	0.142857	7	1	less than 2 iSNPs	NA	NA	NA	NA	NA	NA	NA	NA	NA	NA	NA	NA	NA	NA	NA	NA	NA	NA	NA	NA	NA	NA	NA
DIEXF	chr1	210001311	29600	8	359	458	817	0.560588	7	12	0	19	0	12	0	not biallelic	NA	NA	NA	NA	NA	NA	NA	NA	NA	NA	NA	NA	NA	NA	NA	NA	NA	NA	NA	NA	NA	NA	NA
SYT14	chr1	210111518	226116	5	129	149	278	0.535971	4	3	0	7	0	7	0	not biallelic	NA	NA	NA	NA	NA	NA	NA	NA	NA	NA	NA	NA	NA	NA	NA	NA	NA	NA	NA	NA	NA	NA	NA
HHAT	chr1	210501595	348044	13	222	298	520	0.573077	8	11	0	19	0	13	0	not biallelic	1	9	5	14	0.357143	Maternal	1	0	0	0	1	0	1	0	less than 2 iSNPs	R	Maternal by Reads only	1	5	2	7	0.285714	Paternal
KCNH1	chr1	210851656	455802	3	31	20	51	0.392157	2	1	0	3	0	2	0	not biallelic	NA	NA	NA	NA	NA	NA	NA	NA	NA	NA	NA	NA	NA	NA	NA	NA	NA	NA	NA	NA	NA	NA	NA
RCOR3	chr1	211432707	57019	17	688	614	1302	0.471582	24	22	6	52	0.115385	39	5	biallelic	NA	NA	NA	NA	NA	NA	NA	NA	NA	NA	NA	NA	NA	NA	NA	NA	NA	NA	NA	NA	NA	NA	NA
TRAF5	chr1	211500147	48140	11	359	181	540	0.335185	12	5	0	17	0	12	0	not biallelic	1	45	0	45	0	Maternal	1	0	0	0	1	0	1	0	less than 2 iSNPs	R	Maternal by Reads only	2	9	5	14	0.357143	Maternal
LINC00467	chr1	211556096	49782	9	554	223	777	0.287001	15	10	0	25	0	18	0	not biallelic	NA	NA	NA	NA	NA	NA	NA	NA	NA	NA	NA	NA	NA	NA	NA	NA	NA	NA	NA	NA	NA	NA	NA
NEK2	chr1	211836113	12860	NA	NA	NA	NA	NA	NA	NA	NA	NA	NA	NA	NA	NA	3	907	1234	2141	0.576366	biallelic	7	7	0	7	14	0.5	10	4	biallelic	R+S	biallelic by both methods	2	90	77	167	0.461078	biallelic
LPGAT1	chr1	211916798	87317	2	34	66	100	0.66	2	3	0	5	0	4	0	not biallelic	11	684	647	1331	0.486101	biallelic	8	10	0	10	18	0.555556	6	4	biallelic	R+S	biallelic by both methods	16	135	185	320	0.578125	biallelic
INTS7	chr1	212113740	95263	18	833	809	1642	0.492692	34	30	2	66	0.030303	37	2	biallelic	2	64	0	64	0	Maternal	2	0	0	0	2	0	2	0	Maternal	R+S	Maternal by both methods	2	18	19	37	0.513514	biallelic
DTL	chr1	212208918	69270	23	1802	1296	3098	0.418334	61	39	14	114	0.122807	39	9	biallelic	7	4106	2647	6753	0.391974	biallelic	10	10	4	14	24	0.583333	10	5	biallelic	R+S	biallelic by both methods	5	99	65	164	0.396341	biallelic
PPP2R5A	chr1	212458878	76328	2	55	49	104	0.471154	4	1	0	5	0	5	0	not biallelic	NA	NA	NA	NA	NA	NA	NA	NA	NA	NA	NA	NA	NA	NA	NA	NA	NA	2	13	2	15	0.133333	Maternal
TMEM206	chr1	212537815	50453	2	31	35	66	0.530303	1	1	0	2	0	1	0	not biallelic	1	492	145	637	0.22763	biallelic	3	2	0	2	5	0.4	5	2	biallelic	R+S	biallelic by both methods	7	17	26	43	0.604651	biallelic
TCONS_00001806	chr1	212603321	2775	1	0.0001	0.0001	0.0002	0.5	1	0	0	1	0	1	0	not biallelic	NA	NA	NA	NA	NA	NA	NA	NA	NA	NA	NA	NA	NA	NA	NA	NA	NA	NA	NA	NA	NA	NA	NA
NENF	chr1	212606228	13494	NA	NA	NA	NA	NA	NA	NA	NA	NA	NA	NA	NA	NA	1	107	1	108	0.00925926	Maternal	1	0	0	0	1	0	1	0	less than 2 iSNPs	R	Maternal by Reads only	1	3	5	8	0.625	Paternal
ATF3	chr1	212781969	12151	5	163	189	352	0.536932	4	4	0	8	0	5	0	not biallelic	NA	NA	NA	NA	NA	NA	NA	NA	NA	NA	NA	NA	NA	NA	NA	NA	NA	1	3	0	3	0	Paternal
NSL1	chr1	212899494	65646	39	3881	4173	8054	0.518128	92	100	27	219	0.123288	78	17	biallelic	NA	NA	NA	NA	NA	NA	NA	NA	NA	NA	NA	NA	NA	NA	NA	NA	NA	NA	NA	NA	NA	NA	NA
TATDN3	chr1	212965169	24999	9	543	476	1019	0.467125	24	15	5	44	0.113636	37	5	biallelic	NA	NA	NA	NA	NA	NA	NA	NA	NA	NA	NA	NA	NA	NA	NA	NA	NA	NA	NA	NA	NA	NA	NA
FLVCR1-AS1	chr1	213029945	1536	1	0	231	231	1	0	6	0	6	0	6	0	not biallelic	NA	NA	NA	NA	NA	NA	NA	NA	NA	NA	NA	NA	NA	NA	NA	NA	NA	NA	NA	NA	NA	NA	NA
FLVCR1	chr1	213031596	41110	31	2710	1692	4402	0.384371	69	46	6	121	0.0495868	33	5	biallelic	2	1	317	318	0.996855	Paternal	0	5	0	5	5	1	4	4	Paternal	R+S	Paternal by both methods	3	17	17	34	0.5	biallelic
VASH2	chr1	213123886	41042	2	37	0	37	0	2	0	0	2	0	2	0	not biallelic	NA	NA	NA	NA	NA	NA	NA	NA	NA	NA	NA	NA	NA	NA	NA	NA	NA	NA	NA	NA	NA	NA	NA
ANGEL2	chr1	213165523	23646	9	833	791	1624	0.487069	33	26	8	67	0.119403	52	8	biallelic	NA	NA	NA	NA	NA	NA	NA	NA	NA	NA	NA	NA	NA	NA	NA	NA	NA	NA	NA	NA	NA	NA	NA
RPS6KC1	chr1	213224587	222222	31	1000	1085	2085	0.520384	29	37	1	67	0.0149254	35	1	less than 2 iSNPs	NA	NA	NA	NA	NA	NA	NA	NA	NA	NA	NA	NA	NA	NA	NA	NA	NA	NA	NA	NA	NA	NA	NA
SMYD2	chr1	214454564	55914	35	972	1030	2002	0.514486	21	28	4	53	0.0754717	22	2	biallelic	NA	NA	NA	NA	NA	NA	NA	NA	NA	NA	NA	NA	NA	NA	NA	NA	NA	1	1	3	4	0.75	Paternal
PTPN14	chr1	214522038	202987	148	18238	13884	32122	0.432227	415	334	143	892	0.160314	100	59	biallelic	NA	NA	NA	NA	NA	NA	NA	NA	NA	NA	NA	NA	NA	NA	NA	NA	NA	NA	NA	NA	NA	NA	NA
CENPF	chr1	214776531	61384	4	91	115	206	0.558252	3	4	1	8	0.125	7	1	less than 2 iSNPs	6	2476	4448	6924	0.642403	biallelic	11	17	10	27	38	0.710526	16	15	biallelic	R+S	biallelic by both methods	6	214	204	418	0.488038	biallelic
KCNK2	chr1	215256559	153878	21	1021	750	1771	0.42349	34	29	5	68	0.0735294	52	5	biallelic	NA	NA	NA	NA	NA	NA	NA	NA	NA	NA	NA	NA	NA	NA	NA	NA	NA	NA	NA	NA	NA	NA	NA
KCTD3	chr1	215740734	54416	5	445	608	1053	0.577398	11	17	2	30	0.0666667	27	2	biallelic	1	52	46	98	0.469388	biallelic	1	1	0	1	2	0.5	2	1	biallelic	R+S	biallelic by both methods	2	7	16	23	0.695652	biallelic
USH2A	chr1	215796235	800504	NA	NA	NA	NA	NA	NA	NA	NA	NA	NA	NA	NA	NA	1	0	69	69	1	Paternal	0	1	0	1	1	1	1	1	less than 2 iSNPs	R	Paternal by Reads only	NA	NA	NA	NA	NA	NA
GPATCH2	chr1	217603833	200577	50	2174	1556	3730	0.417158	68	52	2	122	0.0163934	56	2	biallelic	4	816	31	847	0.0365998	biallelic	5	1	0	1	6	0.166667	3	1	biallelic	R+S	biallelic by both methods	3	10	8	18	0.444444	biallelic
RRP15	chr1	218458628	52698	4	169	86	255	0.337255	4	3	0	7	0	7	0	not biallelic	NA	NA	NA	NA	NA	NA	NA	NA	NA	NA	NA	NA	NA	NA	NA	NA	NA	NA	NA	NA	NA	NA	NA
TGFB2	chr1	218518675	99287	4	113	200	313	0.638978	5	8	0	13	0	8	0	not biallelic	NA	NA	NA	NA	NA	NA	NA	NA	NA	NA	NA	NA	NA	NA	NA	NA	NA	NA	NA	NA	NA	NA	NA
LOC643723	chr1	219254316	92815	8	210	243	453	0.536424	6	7	0	13	0	7	0	not biallelic	NA	NA	NA	NA	NA	NA	NA	NA	NA	NA	NA	NA	NA	NA	NA	NA	NA	NA	NA	NA	NA	NA	NA
LYPLAL1	chr1	219347191	39017	18	382	753	1135	0.663436	17	20	0	37	0	22	0	not biallelic	NA	NA	NA	NA	NA	NA	NA	NA	NA	NA	NA	NA	NA	NA	NA	NA	NA	1	27	28	55	0.509091	biallelic
TCONS_00001278	chr1	219391857	75930	10	5.0006	5.0006	10.0012	0.5	6	5	0	11	0	6	0	not biallelic	NA	NA	NA	NA	NA	NA	NA	NA	NA	NA	NA	NA	NA	NA	NA	NA	NA	NA	NA	NA	NA	NA	NA
TCONS_00001280	chr1	219467500	32774	3	0.0003	0.0003	0.0006	0.5	3	0	0	3	0	1	0	not biallelic	NA	NA	NA	NA	NA	NA	NA	NA	NA	NA	NA	NA	NA	NA	NA	NA	NA	NA	NA	NA	NA	NA	NA
RNU5F-1	chr1	220046618	246160	5	15	138	153	0.901961	1	12	0	13	0	8	0	not biallelic	NA	NA	NA	NA	NA	NA	NA	NA	NA	NA	NA	NA	NA	NA	NA	NA	NA	NA	NA	NA	NA	NA	NA
IARS2	chr1	220267454	53930	6	244	52	296	0.175676	7	3	0	10	0	8	0	not biallelic	NA	NA	NA	NA	NA	NA	NA	NA	NA	NA	NA	NA	NA	NA	NA	NA	NA	NA	NA	NA	NA	NA	NA
RAB3GAP2	chr1	220321609	124235	33	1714	1450	3164	0.458281	53	42	5	100	0.05	53	3	biallelic	NA	NA	NA	NA	NA	NA	NA	NA	NA	NA	NA	NA	NA	NA	NA	NA	NA	1	1	5	6	0.833333	Paternal
MARK1	chr1	220701567	136233	1	10	0	10	0	1	0	0	1	0	1	0	not biallelic	NA	NA	NA	NA	NA	NA	NA	NA	NA	NA	NA	NA	NA	NA	NA	NA	NA	NA	NA	NA	NA	NA	NA
43161	chr1	220921675	35922	6	162	0	162	0	6	0	0	6	0	3	0	not biallelic	NA	NA	NA	NA	NA	NA	NA	NA	NA	NA	NA	NA	NA	NA	NA	NA	NA	NA	NA	NA	NA	NA	NA
43160	chr1	220960038	27704	4	17	119	136	0.875	1	4	0	5	0	4	0	not biallelic	NA	NA	NA	NA	NA	NA	NA	NA	NA	NA	NA	NA	NA	NA	NA	NA	NA	NA	NA	NA	NA	NA	NA
HLX	chr1	221052742	5659	2	19	64	83	0.771084	2	2	0	4	0	2	0	not biallelic	NA	NA	NA	NA	NA	NA	NA	NA	NA	NA	NA	NA	NA	NA	NA	NA	NA	NA	NA	NA	NA	NA	NA
DUSP10	chr1	221874763	40754	12	1303	702	2005	0.350125	31	19	3	53	0.0566038	28	3	biallelic	2	25	0	25	0	Maternal	2	0	0	0	2	0	1	0	Maternal	R+S	Maternal by both methods	2	8	25	33	0.757576	biallelic
TCONS_00000740	chr1	222215046	23060	1	0.0001	0.0001	0.0002	0.5	1	0	0	1	0	1	0	not biallelic	NA	NA	NA	NA	NA	NA	NA	NA	NA	NA	NA	NA	NA	NA	NA	NA	NA	NA	NA	NA	NA	NA	NA
TCONS_l2_00002779	chr1	222262510	298267	12	1.73507	1.73507	3.47015	0.5	12	0	2	14	0.142857	6	2	biallelic	NA	NA	NA	NA	NA	NA	NA	NA	NA	NA	NA	NA	NA	NA	NA	NA	NA	NA	NA	NA	NA	NA	NA
TAF1A	chr1	222731243	32033	12	759	621	1380	0.45	24	19	3	46	0.0652174	25	2	biallelic	NA	NA	NA	NA	NA	NA	NA	NA	NA	NA	NA	NA	NA	NA	NA	NA	NA	NA	NA	NA	NA	NA	NA
MIA3	chr1	222791443	49909	1	38	81	119	0.680672	3	4	0	7	0	7	0	not biallelic	1	653	2020	2673	0.755705	biallelic	1	6	1	7	8	0.875	8	7	biallelic	R+S	biallelic by both methods	1	9	5	14	0.357143	Maternal
BROX	chr1	222885905	20202	NA	NA	NA	NA	NA	NA	NA	NA	NA	NA	NA	NA	NA	1	0	19	19	1	Paternal	0	1	0	1	1	1	1	1	less than 2 iSNPs	R	Paternal by Reads only	NA	NA	NA	NA	NA	NA
DISP1	chr1	222988430	190908	18	194	156	350	0.445714	9	9	0	18	0	7	0	not biallelic	NA	NA	NA	NA	NA	NA	NA	NA	NA	NA	NA	NA	NA	NA	NA	NA	NA	NA	NA	NA	NA	NA	NA
CAPN2	chr1	223900118	63603	14	3803	3859	7662	0.503654	25	24	70	119	0.588235	101	70	biallelic	2	138	0	138	0	Maternal	2	0	0	0	2	0	1	0	Maternal	R+S	Maternal by both methods	3	3	19	22	0.863636	Paternal
TP53BP2	chr1	223967594	66081	26	1350	1356	2706	0.501109	43	34	3	80	0.0375	42	2	biallelic	2	7	81	88	0.920455	biallelic	0	2	0	2	2	1	1	1	Paternal	R+S	biallelic by both methods	2	32	12	44	0.272727	biallelic
TCONS_l2_00001799	chr1	224051081	721	NA	NA	NA	NA	NA	NA	NA	NA	NA	NA	NA	NA	NA	NA	NA	NA	NA	NA	NA	NA	NA	NA	NA	NA	NA	NA	NA	NA	NA	NA	1	2	21	23	0.913043	Paternal
TCONS_l2_00001800	chr1	224133091	89590	31	18.0665	18.0665	36.133	0.5	37	18	1	56	0.0178571	11	1	less than 2 iSNPs	NA	NA	NA	NA	NA	NA	NA	NA	NA	NA	NA	NA	NA	NA	NA	NA	NA	NA	NA	NA	NA	NA	NA
FBXO28	chr1	224301788	47962	13	570	513	1083	0.473684	19	11	2	32	0.0625	26	2	biallelic	NA	NA	NA	NA	NA	NA	NA	NA	NA	NA	NA	NA	NA	NA	NA	NA	NA	1	13	6	19	0.315789	Maternal
DEGS1	chr1	224370909	10234	NA	NA	NA	NA	NA	NA	NA	NA	NA	NA	NA	NA	NA	4	1930	2597	4527	0.573669	biallelic	13	8	10	18	31	0.580645	11	8	biallelic	R+S	biallelic by both methods	5	260	267	527	0.506641	biallelic
NVL	chr1	224415035	102857	1	955	780	1735	0.449568	20	17	8	45	0.177778	45	8	biallelic	NA	NA	NA	NA	NA	NA	NA	NA	NA	NA	NA	NA	NA	NA	NA	NA	NA	2	13	1	14	0.0714286	Maternal
CNIH4	chr1	224544512	21712	NA	NA	NA	NA	NA	NA	NA	NA	NA	NA	NA	NA	NA	3	84	24	108	0.222222	biallelic	2	1	0	1	3	0.333333	3	1	biallelic	R+S	biallelic by both methods	1	2	6	8	0.75	Paternal
WDR26	chr1	224572844	49158	2	502	923	1425	0.647719	14	20	1	35	0.0285714	34	1	less than 2 iSNPs	6	221	208	429	0.484848	biallelic	3	4	0	4	7	0.571429	5	3	biallelic	R+S	biallelic by both methods	8	89	67	156	0.429487	biallelic
TCONS_l2_00000862	chr1	224770787	14471	3	2.0001	2.0001	4.0002	0.5	1	2	0	3	0	2	0	not biallelic	NA	NA	NA	NA	NA	NA	NA	NA	NA	NA	NA	NA	NA	NA	NA	NA	NA	NA	NA	NA	NA	NA	NA
CNIH3	chr1	224804178	124072	11	71	189	260	0.726923	3	11	0	14	0	6	0	not biallelic	NA	NA	NA	NA	NA	NA	NA	NA	NA	NA	NA	NA	NA	NA	NA	NA	NA	NA	NA	NA	NA	NA	NA
DNAH14	chr1	225117355	469642	14	136	362	498	0.726908	5	11	0	16	0	9	0	not biallelic	1	25	0	25	0	Maternal	1	0	0	0	1	0	1	0	less than 2 iSNPs	R	Maternal by Reads only	NA	NA	NA	NA	NA	NA
ENAH	chr1	225674533	166313	11	5902	4559	10461	0.435809	64	61	58	183	0.31694	83	34	biallelic	NA	NA	NA	NA	NA	NA	NA	NA	NA	NA	NA	NA	NA	NA	NA	NA	NA	NA	NA	NA	NA	NA	NA
AK124056	chr1	225888305	51641	NA	NA	NA	NA	NA	NA	NA	NA	NA	NA	NA	NA	NA	1	9	0	9	0	Maternal	1	0	0	0	1	0	1	0	less than 2 iSNPs	R	Maternal by Reads only	NA	NA	NA	NA	NA	NA
SRP9	chr1	225965514	12655	3	150	271	421	0.643705	7	7	0	14	0	11	0	not biallelic	2	116	391	507	0.771203	biallelic	3	2	2	4	7	0.571429	7	4	biallelic	R+S	biallelic by both methods	1	9	9	18	0.5	biallelic
EPHX1	chr1	225997796	35467	2	67	83	150	0.553333	3	2	0	5	0	5	0	not biallelic	NA	NA	NA	NA	NA	NA	NA	NA	NA	NA	NA	NA	NA	NA	NA	NA	NA	NA	NA	NA	NA	NA	NA
TMEM63A	chr1	226033232	37189	1	33	0	33	0	2	0	0	2	0	2	0	not biallelic	NA	NA	NA	NA	NA	NA	NA	NA	NA	NA	NA	NA	NA	NA	NA	NA	NA	1	2	0	2	0	Paternal
PYCR2	chr1	226107576	4465	2	721	528	1249	0.422738	28	20	11	59	0.186441	48	9	biallelic	NA	NA	NA	NA	NA	NA	NA	NA	NA	NA	NA	NA	NA	NA	NA	NA	NA	NA	NA	NA	NA	NA	NA
SDE2	chr1	226170402	16665	1	10	0	10	0	1	0	0	1	0	1	0	not biallelic	NA	NA	NA	NA	NA	NA	NA	NA	NA	NA	NA	NA	NA	NA	NA	NA	NA	NA	NA	NA	NA	NA	NA
H3F3A	chr1	226250407	9297	2	157	56	213	0.262911	4	1	0	5	0	4	0	not biallelic	NA	NA	NA	NA	NA	NA	NA	NA	NA	NA	NA	NA	NA	NA	NA	NA	NA	NA	NA	NA	NA	NA	NA
ACBD3	chr1	226332379	42045	23	1557	1665	3222	0.51676	41	53	14	108	0.12963	61	12	biallelic	3	36	0	36	0	Maternal	3	0	0	0	3	0	1	0	Maternal	R+S	Maternal by both methods	7	26	30	56	0.535714	biallelic
LIN9	chr1	226418849	78356	15	1072	689	1761	0.391255	35	21	3	59	0.0508475	29	2	biallelic	NA	NA	NA	NA	NA	NA	NA	NA	NA	NA	NA	NA	NA	NA	NA	NA	NA	NA	NA	NA	NA	NA	NA
PARP1	chr1	226548391	47411	NA	NA	NA	NA	NA	NA	NA	NA	NA	NA	NA	NA	NA	1	424	127	551	0.23049	biallelic	4	3	0	3	7	0.428571	7	3	biallelic	R+S	biallelic by both methods	1	4	3	7	0.428571	Paternal
ITPKB	chr1	226819390	107487	1	15	0	15	0	1	0	0	1	0	1	0	not biallelic	2	23	0	23	0	Maternal	2	0	0	0	2	0	2	0	Maternal	R+S	Maternal by both methods	3	15	27	42	0.642857	biallelic
PSEN2	chr1	227058272	25533	3	67	8	75	0.106667	5	1	0	6	0	3	0	not biallelic	NA	NA	NA	NA	NA	NA	NA	NA	NA	NA	NA	NA	NA	NA	NA	NA	NA	NA	NA	NA	NA	NA	NA
ADCK3	chr1	227127937	47310	1	26	24	50	0.48	2	1	0	3	0	3	0	not biallelic	2	502	336	838	0.400955	biallelic	3	1	0	1	4	0.25	3	1	biallelic	R+S	biallelic by both methods	3	14	22	36	0.611111	biallelic
CDC42BPA	chr1	227177565	328262	118	9835	9643	19478	0.495071	247	241	48	536	0.0895522	88	19	biallelic	3	1	29	30	0.966667	Paternal	0	3	0	3	3	1	2	2	Paternal	R+S	Paternal by both methods	NA	NA	NA	NA	NA	NA
BC039356	chr1	227581291	37433	NA	NA	NA	NA	NA	NA	NA	NA	NA	NA	NA	NA	NA	1	17	0	17	0	Maternal	1	0	0	0	1	0	1	0	less than 2 iSNPs	R	Maternal by Reads only	1	2	8	10	0.8	Paternal
ZNF678	chr1	227751219	98946	11	215	353	568	0.621479	6	9	0	15	0	10	0	not biallelic	NA	NA	NA	NA	NA	NA	NA	NA	NA	NA	NA	NA	NA	NA	NA	NA	NA	NA	NA	NA	NA	NA	NA
JMJD4	chr1	227918889	4224	NA	NA	NA	NA	NA	NA	NA	NA	NA	NA	NA	NA	NA	NA	NA	NA	NA	NA	NA	NA	NA	NA	NA	NA	NA	NA	NA	NA	NA	NA	1	3	2	5	0.4	Paternal
SNAP47	chr1	227922696	46237	2	0	145	145	1	0	4	0	4	0	4	0	not biallelic	NA	NA	NA	NA	NA	NA	NA	NA	NA	NA	NA	NA	NA	NA	NA	NA	NA	NA	NA	NA	NA	NA	NA
WNT9A	chr1	228109164	26513	NA	NA	NA	NA	NA	NA	NA	NA	NA	NA	NA	NA	NA	2	0	48	48	1	Paternal	0	2	0	2	2	1	1	1	Paternal	R+S	Paternal by both methods	NA	NA	NA	NA	NA	NA
ARF1	chr1	228270360	16554	1	53	0	53	0	1	0	0	1	0	1	0	not biallelic	3	41	142	183	0.775956	biallelic	1	3	0	3	4	0.75	3	2	biallelic	R+S	biallelic by both methods	3	10	15	25	0.6	biallelic
TCONS_l2_00000881	chr1	228382415	8888	1	0.0001	0.0001	0.0002	0.5	1	0	0	1	0	1	0	not biallelic	NA	NA	NA	NA	NA	NA	NA	NA	NA	NA	NA	NA	NA	NA	NA	NA	NA	1	14	0	14	0	Maternal
OBSCN	chr1	228395830	170746	NA	NA	NA	NA	NA	NA	NA	NA	NA	NA	NA	NA	NA	1	14	0	14	0	Maternal	1	0	0	0	1	0	1	0	less than 2 iSNPs	R	Maternal by Reads only	NA	NA	NA	NA	NA	NA
DUSP5P1	chr1	228780393	7767	3	1	128	129	0.992248	0	4	0	4	0	3	0	not biallelic	NA	NA	NA	NA	NA	NA	NA	NA	NA	NA	NA	NA	NA	NA	NA	NA	NA	NA	NA	NA	NA	NA	NA
RHOU	chr1	228870823	11594	2	0	93	93	1	0	4	0	4	0	3	0	not biallelic	NA	NA	NA	NA	NA	NA	NA	NA	NA	NA	NA	NA	NA	NA	NA	NA	NA	NA	NA	NA	NA	NA	NA
RAB4A	chr1	229406808	34833	8	1189	1342	2531	0.530225	26	35	5	66	0.0757576	51	5	biallelic	NA	NA	NA	NA	NA	NA	NA	NA	NA	NA	NA	NA	NA	NA	NA	NA	NA	NA	NA	NA	NA	NA	NA
TCONS_00001320	chr1	229455026	420	1	2.0002	2.0002	4.0004	0.5	2	2	0	4	0	4	0	not biallelic	NA	NA	NA	NA	NA	NA	NA	NA	NA	NA	NA	NA	NA	NA	NA	NA	NA	NA	NA	NA	NA	NA	NA
CCSAP	chr1	229456751	21938	5	322	1218	1540	0.790909	10	32	0	42	0	21	0	not biallelic	NA	NA	NA	NA	NA	NA	NA	NA	NA	NA	NA	NA	NA	NA	NA	NA	NA	NA	NA	NA	NA	NA	NA
ABCB10	chr1	229652328	42115	1	22	0	22	0	1	0	0	1	0	1	0	not biallelic	NA	NA	NA	NA	NA	NA	NA	NA	NA	NA	NA	NA	NA	NA	NA	NA	NA	1	5	2	7	0.285714	Paternal
TAF5L	chr1	229728865	32930	1	0	34	34	1	0	1	0	1	0	1	0	not biallelic	1	67	0	67	0	Maternal	1	0	0	0	1	0	1	0	less than 2 iSNPs	R	Maternal by Reads only	2	4	1	5	0.2	Paternal
URB2	chr1	229761980	33967	3	1114	1093	2207	0.495242	20	23	2	45	0.0444444	20	1	biallelic	6	413	987	1400	0.705	biallelic	5	8	0	8	13	0.615385	9	6	biallelic	R+S	biallelic by both methods	7	71	118	189	0.624339	biallelic
GALNT2	chr1	230202955	214921	80	4821	7133	11954	0.596704	144	195	17	356	0.0477528	80	10	biallelic	1	89	10	99	0.10101	biallelic	1	1	0	1	2	0.5	2	1	biallelic	R+S	biallelic by both methods	2	2	0	2	0	Paternal
COG2	chr1	230778201	51531	12	394	999	1393	0.717157	8	22	0	30	0	18	0	not biallelic	NA	NA	NA	NA	NA	NA	NA	NA	NA	NA	NA	NA	NA	NA	NA	NA	NA	1	1	1	2	0.5	Paternal
TTC13	chr1	231041986	72633	5	0	472	472	1	0	8	0	8	0	4	0	not biallelic	3	0	101	101	1	Paternal	0	3	0	3	3	1	2	2	Paternal	R+S	Paternal by both methods	11	78	73	151	0.483444	biallelic
ARV1	chr1	231114822	21658	13	234	238	472	0.504237	5	11	1	17	0.0588235	5	1	less than 2 iSNPs	5	9	255	264	0.965909	biallelic	0	5	0	5	5	1	1	1	Paternal	R+S	biallelic by both methods	3	8	11	19	0.578947	biallelic
TRIM67	chr1	231298673	58642	NA	NA	NA	NA	NA	NA	NA	NA	NA	NA	NA	NA	NA	1	0	16	16	1	Paternal	0	1	0	1	1	1	1	1	less than 2 iSNPs	R	Paternal by Reads only	NA	NA	NA	NA	NA	NA
C1orf131	chr1	231359508	17417	5	1514	898	2412	0.372305	33	25	11	69	0.15942	59	11	biallelic	3	1350	763	2113	0.361098	biallelic	6	5	2	7	13	0.538462	11	6	biallelic	R+S	biallelic by both methods	2	88	101	189	0.534392	biallelic
GNPAT	chr1	231376918	36802	11	1073	1311	2384	0.549916	36	38	7	81	0.0864198	49	6	biallelic	NA	NA	NA	NA	NA	NA	NA	NA	NA	NA	NA	NA	NA	NA	NA	NA	NA	NA	NA	NA	NA	NA	NA
TCONS_00000416	chr1	231464487	2531	NA	NA	NA	NA	NA	NA	NA	NA	NA	NA	NA	NA	NA	NA	NA	NA	NA	NA	NA	NA	NA	NA	NA	NA	NA	NA	NA	NA	NA	NA	1	7	15	22	0.681818	biallelic
EXOC8	chr1	231468481	5098	4	1153	939	2092	0.448853	29	29	4	62	0.0645161	31	3	biallelic	4	3	51	54	0.944444	Paternal	0	4	0	4	4	1	1	1	Paternal	R+S	Paternal by both methods	4	91	74	165	0.448485	biallelic
SPRTN	chr1	231473681	17089	8	267	328	595	0.551261	14	14	0	28	0	20	0	not biallelic	9	299	162	461	0.35141	biallelic	6	3	0	3	9	0.333333	2	1	biallelic	R+S	biallelic by both methods	5	36	34	70	0.485714	biallelic
EGLN1	chr1	231499496	61295	51	1515	1539	3054	0.503929	47	43	2	92	0.0217391	27	2	biallelic	2	47	0	47	0	Maternal	2	0	0	0	2	0	1	0	Maternal	R+S	Maternal by both methods	9	15	16	31	0.516129	biallelic
TCONS_00000756	chr1	231658133	6170	NA	NA	NA	NA	NA	NA	NA	NA	NA	NA	NA	NA	NA	NA	NA	NA	NA	NA	NA	NA	NA	NA	NA	NA	NA	NA	NA	NA	NA	NA	1	77	63	140	0.45	biallelic
TSNAX	chr1	231664398	37872	5	43	141	184	0.766304	1	5	0	6	0	5	0	not biallelic	1	0	57	57	1	Paternal	0	1	0	1	1	1	1	1	less than 2 iSNPs	R	Paternal by Reads only	1	1	3	4	0.75	Paternal
DISC1	chr1	231762560	414460	9	110	206	316	0.651899	5	6	0	11	0	6	0	not biallelic	1	13	0	13	0	Maternal	1	0	0	0	1	0	1	0	less than 2 iSNPs	R	Maternal by Reads only	NA	NA	NA	NA	NA	NA
SIPA1L2	chr1	232533711	117533	11	0	498	498	1	0	11	0	11	0	2	0	not biallelic	NA	NA	NA	NA	NA	NA	NA	NA	NA	NA	NA	NA	NA	NA	NA	NA	NA	NA	NA	NA	NA	NA	NA
MAP10	chr1	232940637	5456	NA	NA	NA	NA	NA	NA	NA	NA	NA	NA	NA	NA	NA	NA	NA	NA	NA	NA	NA	NA	NA	NA	NA	NA	NA	NA	NA	NA	NA	NA	1	0	9	9	1	Paternal
NTPCR	chr1	233086369	27851	NA	NA	NA	NA	NA	NA	NA	NA	NA	NA	NA	NA	NA	1	2874	1891	4765	0.396852	biallelic	4	3	5	8	12	0.666667	12	8	biallelic	R+S	biallelic by both methods	1	79	51	130	0.392308	biallelic
PCNXL2	chr1	233119881	311579	37	635	671	1306	0.513783	23	19	0	42	0	23	0	not biallelic	1	106	0	106	0	Maternal	1	0	0	0	1	0	1	0	less than 2 iSNPs	R	Maternal by Reads only	5	6	15	21	0.714286	Paternal
KIAA1804	chr1	233463513	57382	2	134	0	134	0	2	0	0	2	0	1	0	not biallelic	NA	NA	NA	NA	NA	NA	NA	NA	NA	NA	NA	NA	NA	NA	NA	NA	NA	NA	NA	NA	NA	NA	NA
KCNK1	chr1	233749749	58510	2	102	67	169	0.39645	2	4	0	6	0	6	0	not biallelic	2	313	245	558	0.439068	biallelic	1	2	0	2	3	0.666667	2	1	biallelic	R+S	biallelic by both methods	3	7	19	26	0.730769	biallelic
SLC35F3	chr1	234040678	419585	22	344	584	928	0.62931	16	17	0	33	0	9	0	not biallelic	2	9	7	16	0.4375	biallelic	1	1	0	1	2	0.5	2	1	biallelic	R+S	biallelic by both methods	4	18	18	36	0.5	biallelic
COA6	chr1	234509428	10368	NA	NA	NA	NA	NA	NA	NA	NA	NA	NA	NA	NA	NA	1	1	117	118	0.991525	Paternal	0	1	0	1	1	1	1	1	less than 2 iSNPs	R	Paternal by Reads only	2	3	1	4	0.25	Paternal
TARBP1	chr1	234527058	87792	1	34	0	34	0	1	0	0	1	0	1	0	not biallelic	4	267	1004	1271	0.789929	biallelic	2	5	1	6	8	0.75	3	2	biallelic	R+S	biallelic by both methods	8	96	64	160	0.4	biallelic
IRF2BP2	chr1	234740014	5258	NA	NA	NA	NA	NA	NA	NA	NA	NA	NA	NA	NA	NA	1	4	1043	1047	0.99618	Paternal	0	4	0	4	4	1	4	4	Paternal	R+S	Paternal by both methods	1	24	20	44	0.454545	biallelic
LINC00184	chr1	234765056	5471	NA	NA	NA	NA	NA	NA	NA	NA	NA	NA	NA	NA	NA	1	176	1	177	0.00564972	Maternal	1	0	0	0	1	0	1	0	less than 2 iSNPs	R	Maternal by Reads only	1	4	0	4	0	Paternal
BC016972	chr1	235093089	6658	1	0	19	19	1	0	1	0	1	0	1	0	not biallelic	1	66	0	66	0	Maternal	1	0	0	0	1	0	1	0	less than 2 iSNPs	R	Maternal by Reads only	2	10	4	14	0.285714	Maternal
TCONS_00001887	chr1	235108773	7659	1	1	1	2	0.5	0	1	0	1	0	1	0	not biallelic	NA	NA	NA	NA	NA	NA	NA	NA	NA	NA	NA	NA	NA	NA	NA	NA	NA	NA	NA	NA	NA	NA	NA
TOMM20	chr1	235272657	19600	4	123	79	202	0.391089	5	4	1	10	0.1	4	1	less than 2 iSNPs	NA	NA	NA	NA	NA	NA	NA	NA	NA	NA	NA	NA	NA	NA	NA	NA	NA	NA	NA	NA	NA	NA	NA
RBM34	chr1	235294497	30276	2	41	104	145	0.717241	1	2	0	3	0	3	0	not biallelic	NA	NA	NA	NA	NA	NA	NA	NA	NA	NA	NA	NA	NA	NA	NA	NA	NA	NA	NA	NA	NA	NA	NA
ARID4B	chr1	235330209	161324	86	4148	3778	7926	0.476659	141	127	3	271	0.0110701	76	3	biallelic	5	278	74	352	0.210227	biallelic	4	1	0	1	5	0.2	3	1	biallelic	R+S	biallelic by both methods	9	25	37	62	0.596774	biallelic
GGPS1	chr1	235491752	16093	9	678	434	1112	0.390288	19	12	0	31	0	18	0	not biallelic	3	356	469	825	0.568485	biallelic	3	5	0	5	8	0.625	7	5	biallelic	R+S	biallelic by both methods	4	55	24	79	0.303797	biallelic
TBCE	chr1	235530727	81554	5	1149	849	1998	0.424925	27	23	3	53	0.0566038	48	3	biallelic	2	297	41	338	0.121302	biallelic	2	1	0	1	3	0.333333	3	1	biallelic	R+S	biallelic by both methods	2	1	5	6	0.833333	Paternal
B3GALNT2	chr1	235610504	57278	23	749	1309	2058	0.636054	29	50	2	81	0.0246914	40	2	biallelic	1	113	1	114	0.00877193	Maternal	2	0	0	0	2	0	2	0	Maternal	R+S	Maternal by both methods	NA	NA	NA	NA	NA	NA
GNG4	chr1	235710984	103071	NA	NA	NA	NA	NA	NA	NA	NA	NA	NA	NA	NA	NA	3	10	32	42	0.761905	biallelic	1	2	0	2	3	0.666667	1	1	biallelic	R+S	biallelic by both methods	NA	NA	NA	NA	NA	NA
LYST	chr1	235824330	205898	9	87	248	335	0.740299	6	8	0	14	0	11	0	not biallelic	NA	NA	NA	NA	NA	NA	NA	NA	NA	NA	NA	NA	NA	NA	NA	NA	NA	NA	NA	NA	NA	NA	NA
NID1	chr1	236139131	89351	19	4778	4503	9281	0.485185	105	84	60	249	0.240964	75	29	biallelic	4	0	537	537	1	Paternal	0	4	0	4	4	1	2	2	Paternal	R+S	Paternal by both methods	4	5	116	121	0.958678	Paternal
GPR137B	chr1	236305831	66379	15	660	310	970	0.319588	21	11	3	35	0.0857143	19	3	biallelic	1	8	0	8	0	Maternal	1	0	0	0	1	0	1	0	less than 2 iSNPs	R	Maternal by Reads only	12	18	20	38	0.526316	biallelic
ERO1LB	chr1	236378421	66919	21	631	408	1039	0.392685	31	11	0	42	0	16	0	not biallelic	52	3779	2655	6434	0.412652	biallelic	42	16	0	16	58	0.275862	10	8	biallelic	R+S	biallelic by both methods	57	442	434	876	0.495434	biallelic
EDARADD	chr1	236557679	90330	11	1052	155	1207	0.128418	25	4	2	31	0.0645161	19	2	biallelic	NA	NA	NA	NA	NA	NA	NA	NA	NA	NA	NA	NA	NA	NA	NA	NA	NA	NA	NA	NA	NA	NA	NA
LGALS8	chr1	236686738	29542	62	6608	7843	14451	0.542731	106	192	53	351	0.150997	47	11	biallelic	NA	NA	NA	NA	NA	NA	NA	NA	NA	NA	NA	NA	NA	NA	NA	NA	NA	NA	NA	NA	NA	NA	NA
HEATR1	chr1	236712304	55538	38	3921	3397	7318	0.464198	111	90	16	217	0.0737327	64	11	biallelic	NA	NA	NA	NA	NA	NA	NA	NA	NA	NA	NA	NA	NA	NA	NA	NA	NA	NA	NA	NA	NA	NA	NA
MTR	chr1	236958580	108702	3	48	52	100	0.52	2	1	0	3	0	3	0	not biallelic	NA	NA	NA	NA	NA	NA	NA	NA	NA	NA	NA	NA	NA	NA	NA	NA	NA	NA	NA	NA	NA	NA	NA
RYR2	chr1	237205701	791588	2	18	1	19	0.0526316	1	0	1	2	0.5	1	1	less than 2 iSNPs	NA	NA	NA	NA	NA	NA	NA	NA	NA	NA	NA	NA	NA	NA	NA	NA	NA	NA	NA	NA	NA	NA	NA
LOC100130331	chr1	238025474	66146	NA	NA	NA	NA	NA	NA	NA	NA	NA	NA	NA	NA	NA	1	29	55	84	0.654762	biallelic	0	0	3	3	3	1	3	3	Paternal	R+S	biallelic by both methods	1	0	2	2	1	Paternal
CHRM3	chr1	239792372	280346	21	580	291	871	0.334099	16	10	0	26	0	12	0	not biallelic	NA	NA	NA	NA	NA	NA	NA	NA	NA	NA	NA	NA	NA	NA	NA	NA	NA	NA	NA	NA	NA	NA	NA
FMN2	chr1	240255184	383306	169	6317	8056	14373	0.560495	158	212	11	381	0.0288714	62	7	biallelic	3	33	8	41	0.195122	biallelic	2	1	0	1	3	0.333333	1	1	biallelic	R+S	biallelic by both methods	NA	NA	NA	NA	NA	NA
GREM2	chr1	240652872	122591	2	19	17	36	0.472222	1	1	0	2	0	2	0	not biallelic	1	1	20	21	0.952381	Paternal	0	1	0	1	1	1	1	1	less than 2 iSNPs	R	Paternal by Reads only	NA	NA	NA	NA	NA	NA
RGS7	chr1	240938816	581663	1	20	0	20	0	1	0	0	1	0	1	0	not biallelic	5	238	0	238	0	Maternal	5	0	0	0	5	0	3	0	Maternal	R+S	Maternal by both methods	NA	NA	NA	NA	NA	NA
FH	chr1	241660856	22230	1	43	0	43	0	1	0	0	1	0	1	0	not biallelic	NA	NA	NA	NA	NA	NA	NA	NA	NA	NA	NA	NA	NA	NA	NA	NA	NA	NA	NA	NA	NA	NA	NA
OPN3	chr1	241756451	47251	11	1004	784	1788	0.438479	31	31	6	68	0.0882353	32	4	biallelic	NA	NA	NA	NA	NA	NA	NA	NA	NA	NA	NA	NA	NA	NA	NA	NA	NA	1	0	3	3	1	Paternal
EXO1	chr1	242011492	41750	9	1437	1358	2795	0.485868	30	28	12	70	0.171429	28	7	biallelic	3	926	487	1413	0.344657	biallelic	8	3	2	5	13	0.384615	6	2	biallelic	R+S	biallelic by both methods	3	107	103	210	0.490476	biallelic
PLD5	chr1	242251688	436311	38	441	774	1215	0.637037	18	22	1	41	0.0243902	7	1	less than 2 iSNPs	NA	NA	NA	NA	NA	NA	NA	NA	NA	NA	NA	NA	NA	NA	NA	NA	NA	NA	NA	NA	NA	NA	NA
CEP170	chr1	243287729	130980	63	11795	3031	14826	0.204438	297	101	12	410	0.0292683	88	6	biallelic	3	787	162	949	0.170706	biallelic	2	1	0	1	3	0.333333	2	1	biallelic	R+S	biallelic by both methods	8	20	42	62	0.677419	biallelic
SDCCAG8	chr1	243419306	244088	82	6149	5794	11943	0.485138	199	178	35	412	0.0849515	95	30	biallelic	10	651	183	834	0.219424	biallelic	10	4	1	5	15	0.333333	7	3	biallelic	R+S	biallelic by both methods	23	128	123	251	0.49004	biallelic
AKT3	chr1	243663020	343565	103	5465	5135	10600	0.484434	155	153	10	318	0.0314465	75	9	biallelic	NA	NA	NA	NA	NA	NA	NA	NA	NA	NA	NA	NA	NA	NA	NA	NA	NA	NA	NA	NA	NA	NA	NA
ADSS	chr1	244571793	43644	10	7	105	112	0.9375	1	10	0	11	0	5	0	not biallelic	2	373	287	660	0.434848	biallelic	4	4	1	5	9	0.555556	8	4	biallelic	R+S	biallelic by both methods	1	65	74	139	0.532374	biallelic
C1orf101	chr1	244624672	178991	1	41	0	41	0	2	0	0	2	0	2	0	not biallelic	2	0	72	72	1	Paternal	0	2	0	2	2	1	1	1	Paternal	R+S	Paternal by both methods	NA	NA	NA	NA	NA	NA
DESI2	chr1	244816351	55984	2	54	87	141	0.617021	2	3	0	5	0	4	0	not biallelic	NA	NA	NA	NA	NA	NA	NA	NA	NA	NA	NA	NA	NA	NA	NA	NA	NA	NA	NA	NA	NA	NA	NA
COX20	chr1	244998638	9722	NA	NA	NA	NA	NA	NA	NA	NA	NA	NA	NA	NA	NA	1	0	19	19	1	Paternal	0	1	0	1	1	1	1	1	less than 2 iSNPs	R	Paternal by Reads only	NA	NA	NA	NA	NA	NA
HNRNPU	chr1	245013601	14227	1	0	30	30	1	0	2	0	2	0	2	0	not biallelic	1	77	1	78	0.0128205	Maternal	1	0	0	0	1	0	1	0	less than 2 iSNPs	R	Maternal by Reads only	2	9	7	16	0.4375	biallelic
EFCAB2	chr1	245133170	117979	31	854	493	1347	0.365999	25	17	0	42	0	20	0	not biallelic	NA	NA	NA	NA	NA	NA	NA	NA	NA	NA	NA	NA	NA	NA	NA	NA	NA	NA	NA	NA	NA	NA	NA
KIF26B	chr1	245318286	548143	162	4335	4341	8676	0.500346	148	134	11	293	0.0375427	28	3	biallelic	4	98	210	308	0.681818	biallelic	1	3	0	3	4	0.75	2	2	biallelic	R+S	biallelic by both methods	NA	NA	NA	NA	NA	NA
SMYD3	chr1	245912641	758004	173	7687	5435	13122	0.41419	260	186	14	460	0.0304348	84	14	biallelic	27	2655	1673	4328	0.386553	biallelic	13	24	1	25	38	0.657895	14	7	biallelic	R+S	biallelic by both methods	41	134	120	254	0.472441	biallelic
TFB2M	chr1	246703862	25704	18	1864	2174	4038	0.538385	55	59	18	132	0.136364	52	13	biallelic	NA	NA	NA	NA	NA	NA	NA	NA	NA	NA	NA	NA	NA	NA	NA	NA	NA	NA	NA	NA	NA	NA	NA
CNST	chr1	246729638	102247	11	492	246	738	0.333333	14	9	0	23	0	11	0	not biallelic	1	0	20	20	1	Paternal	0	1	0	1	1	1	1	1	less than 2 iSNPs	R	Paternal by Reads only	3	19	10	29	0.344828	biallelic
TCONS_00001350	chr1	246846452	8724	1	0.0002	0.0002	0.0004	0.5	2	0	0	2	0	2	0	not biallelic	NA	NA	NA	NA	NA	NA	NA	NA	NA	NA	NA	NA	NA	NA	NA	NA	NA	NA	NA	NA	NA	NA	NA
SNORD112	chr1	246970416	72	1	106	0	106	0	2	0	0	2	0	2	0	not biallelic	NA	NA	NA	NA	NA	NA	NA	NA	NA	NA	NA	NA	NA	NA	NA	NA	NA	NA	NA	NA	NA	NA	NA
AHCTF1	chr1	247002401	92326	8	424	189	613	0.30832	17	7	0	24	0	16	0	not biallelic	5	661	87	748	0.11631	biallelic	7	2	1	3	10	0.3	7	3	biallelic	R+S	biallelic by both methods	5	32	34	66	0.515152	biallelic
ZNF695	chr1	247148624	22772	3	88	21	109	0.192661	2	1	0	3	0	3	0	not biallelic	NA	NA	NA	NA	NA	NA	NA	NA	NA	NA	NA	NA	NA	NA	NA	NA	NA	1	0	8	8	1	Paternal
ZNF670	chr1	247197939	44177	NA	NA	NA	NA	NA	NA	NA	NA	NA	NA	NA	NA	NA	1	0	433	433	1	Paternal	0	2	0	2	2	1	2	2	Paternal	R+S	Paternal by both methods	1	4	10	14	0.714286	Paternal
ZNF124	chr1	247319202	16117	NA	NA	NA	NA	NA	NA	NA	NA	NA	NA	NA	NA	NA	NA	NA	NA	NA	NA	NA	NA	NA	NA	NA	NA	NA	NA	NA	NA	NA	NA	1	3	0	3	0	Paternal
BC043220	chr1	247337903	968	NA	NA	NA	NA	NA	NA	NA	NA	NA	NA	NA	NA	NA	NA	NA	NA	NA	NA	NA	NA	NA	NA	NA	NA	NA	NA	NA	NA	NA	NA	2	3	0	3	0	Paternal
TCONS_l2_00001907	chr1	247348511	25629	3	42.1261	42.1261	84.2521	0.5	24	30	27	81	0.333333	72	27	biallelic	NA	NA	NA	NA	NA	NA	NA	NA	NA	NA	NA	NA	NA	NA	NA	NA	NA	NA	NA	NA	NA	NA	NA
TCONS_l2_00000943	chr1	247444092	9720	1	0.0001	0.0001	0.0002	0.5	1	0	0	1	0	1	0	not biallelic	NA	NA	NA	NA	NA	NA	NA	NA	NA	NA	NA	NA	NA	NA	NA	NA	NA	NA	NA	NA	NA	NA	NA
ZNF496	chr1	247463621	31425	12	350	174	524	0.332061	8	8	2	18	0.111111	11	2	biallelic	NA	NA	NA	NA	NA	NA	NA	NA	NA	NA	NA	NA	NA	NA	NA	NA	NA	NA	NA	NA	NA	NA	NA
TCONS_00002272	chr1	247496211	60461	1	1	1	2	0.5	0	1	0	1	0	1	0	not biallelic	NA	NA	NA	NA	NA	NA	NA	NA	NA	NA	NA	NA	NA	NA	NA	NA	NA	NA	NA	NA	NA	NA	NA
NLRP3	chr1	247579457	32950	2	0	47	47	1	0	2	0	2	0	1	0	not biallelic	NA	NA	NA	NA	NA	NA	NA	NA	NA	NA	NA	NA	NA	NA	NA	NA	NA	1	2	6	8	0.75	Paternal
HYDIN	chr1_gl000192_random	222731	7152	51	588	1338	1926	0.694704	16	40	5	61	0.0819672	11	2	biallelic	NA	NA	NA	NA	NA	NA	NA	NA	NA	NA	NA	NA	NA	NA	NA	NA	NA	NA	NA	NA	NA	NA	NA
ZMYND11	chr10	225933	69797	27	1593	1246	2839	0.438887	27	21	21	69	0.304348	36	20	biallelic	NA	NA	NA	NA	NA	NA	NA	NA	NA	NA	NA	NA	NA	NA	NA	NA	NA	NA	NA	NA	NA	NA	NA
DIP2C	chr10	320129	415480	24	1273	1575	2848	0.55302	18	31	16	65	0.246154	35	14	biallelic	NA	NA	NA	NA	NA	NA	NA	NA	NA	NA	NA	NA	NA	NA	NA	NA	NA	NA	NA	NA	NA	NA	NA
LARP4B	chr10	852853	124793	56	12467	12283	24750	0.496283	189	169	145	503	0.28827	100	76	biallelic	NA	NA	NA	NA	NA	NA	NA	NA	NA	NA	NA	NA	NA	NA	NA	NA	NA	NA	NA	NA	NA	NA	NA
GTPBP4	chr10	1034348	29361	2	9	34	43	0.790698	1	1	0	2	0	2	0	not biallelic	2	1873	3065	4938	0.620697	biallelic	8	8	5	13	21	0.619048	13	8	biallelic	R+S	biallelic by both methods	2	80	60	140	0.428571	biallelic
IDI2	chr10	1064846	6954	NA	NA	NA	NA	NA	NA	NA	NA	NA	NA	NA	NA	NA	3	11	96	107	0.897196	biallelic	1	3	0	3	4	0.75	2	2	biallelic	R+S	biallelic by both methods	2	8	19	27	0.703704	biallelic
WDR37	chr10	1102775	75463	4	30	136	166	0.819277	1	4	0	5	0	4	0	not biallelic	2	88	19	107	0.17757	biallelic	2	1	0	1	3	0.333333	3	1	biallelic	R+S	biallelic by both methods	2	11	16	27	0.592593	biallelic
ADARB2	chr10	1223252	556419	NA	NA	NA	NA	NA	NA	NA	NA	NA	NA	NA	NA	NA	3	178	16	194	0.0824742	biallelic	2	1	0	1	3	0.333333	2	1	biallelic	R+S	biallelic by both methods	20	34	71	105	0.67619	biallelic
PFKP	chr10	3109711	69287	54	14737	12851	27588	0.465818	242	210	145	597	0.242881	100	82	biallelic	8	3237	5675	8912	0.636782	biallelic	14	21	8	29	43	0.674419	15	10	biallelic	R+S	biallelic by both methods	4	357	485	842	0.57601	biallelic
PITRM1	chr10	3179918	35116	16	5859	4964	10823	0.458653	118	100	49	267	0.183521	77	35	biallelic	4	918	1603	2521	0.635859	biallelic	9	10	2	12	21	0.571429	8	5	biallelic	R+S	biallelic by both methods	4	125	109	234	0.465812	biallelic
BC037918	chr10	3360886	430781	30	1173	1049	2222	0.472097	33	29	6	68	0.0882353	15	4	biallelic	1	0	26	26	1	Paternal	0	1	0	1	1	1	1	1	less than 2 iSNPs	R	Paternal by Reads only	NA	NA	NA	NA	NA	NA
KLF6	chr10	3818187	9287	3	2958	2130	5088	0.418632	52	32	29	113	0.256637	75	27	biallelic	NA	NA	NA	NA	NA	NA	NA	NA	NA	NA	NA	NA	NA	NA	NA	NA	NA	NA	NA	NA	NA	NA	NA
TCONS_00018416	chr10	4242828	43130	27	18.9082	18.9082	37.8164	0.5	36	16	5	57	0.0877193	29	5	biallelic	NA	NA	NA	NA	NA	NA	NA	NA	NA	NA	NA	NA	NA	NA	NA	NA	NA	NA	NA	NA	NA	NA	NA
LINC00704	chr10	4621442	98821	NA	NA	NA	NA	NA	NA	NA	NA	NA	NA	NA	NA	NA	1	0	104	104	1	Paternal	0	1	0	1	1	1	1	1	less than 2 iSNPs	R	Paternal by Reads only	NA	NA	NA	NA	NA	NA
TCONS_00018417	chr10	4790106	16231	4	2.86019	2.86019	5.72039	0.5	2	2	2	6	0.333333	6	2	biallelic	NA	NA	NA	NA	NA	NA	NA	NA	NA	NA	NA	NA	NA	NA	NA	NA	NA	NA	NA	NA	NA	NA	NA
AKR1E2	chr10	4868368	21884	1	0	12	12	1	0	1	0	1	0	1	0	not biallelic	NA	NA	NA	NA	NA	NA	NA	NA	NA	NA	NA	NA	NA	NA	NA	NA	NA	NA	NA	NA	NA	NA	NA
AKR1C3	chr10	5090957	58922	1	38	47	85	0.552941	1	1	0	2	0	2	0	not biallelic	NA	NA	NA	NA	NA	NA	NA	NA	NA	NA	NA	NA	NA	NA	NA	NA	NA	NA	NA	NA	NA	NA	NA
NET1	chr10	5454513	46507	15	1858	1120	2978	0.376091	41	24	17	82	0.207317	36	15	biallelic	NA	NA	NA	NA	NA	NA	NA	NA	NA	NA	NA	NA	NA	NA	NA	NA	NA	NA	NA	NA	NA	NA	NA
TCONS_00017912	chr10	5636953	1129	6	57.7582	57.7582	115.516	0.5	50	40	36	126	0.285714	26	19	biallelic	NA	NA	NA	NA	NA	NA	NA	NA	NA	NA	NA	NA	NA	NA	NA	NA	NA	NA	NA	NA	NA	NA	NA
ASB13	chr10	5680819	27740	5	260	283	543	0.521179	4	5	2	11	0.181818	4	1	biallelic	NA	NA	NA	NA	NA	NA	NA	NA	NA	NA	NA	NA	NA	NA	NA	NA	NA	NA	NA	NA	NA	NA	NA
FAM208B	chr10	5726800	78904	4	284	344	628	0.547771	7	8	1	16	0.0625	16	1	less than 2 iSNPs	17	623	1105	1728	0.639468	biallelic	11	15	0	15	26	0.576923	8	7	biallelic	R+S	biallelic by both methods	33	189	244	433	0.56351	biallelic
GDI2	chr10	5807185	48328	4	2359	2128	4487	0.474259	48	42	18	108	0.166667	97	18	biallelic	8	22163	19346	41509	0.466068	biallelic	6	10	22	32	38	0.842105	25	22	biallelic	R+S	biallelic by both methods	8	736	790	1526	0.517693	biallelic
ANKRD16	chr10	5903688	28173	10	375	135	510	0.264706	11	2	2	15	0.133333	6	1	biallelic	1	1	27	28	0.964286	Paternal	0	1	0	1	1	1	1	1	less than 2 iSNPs	R	Paternal by Reads only	NA	NA	NA	NA	NA	NA
FBXO18	chr10	5936348	43211	12	761	760	1521	0.499671	15	21	11	47	0.234043	40	11	biallelic	3	0	125	125	1	Paternal	0	3	0	3	3	1	1	1	Paternal	R+S	Paternal by both methods	3	4	9	13	0.692308	Paternal
IL15RA	chr10	5994333	25242	NA	NA	NA	NA	NA	NA	NA	NA	NA	NA	NA	NA	NA	NA	NA	NA	NA	NA	NA	NA	NA	NA	NA	NA	NA	NA	NA	NA	NA	NA	1	0	7	7	1	Paternal
IL2RA	chr10	6052656	51678	NA	NA	NA	NA	NA	NA	NA	NA	NA	NA	NA	NA	NA	5	1969	229	2198	0.104186	biallelic	5	3	1	4	9	0.444444	2	1	biallelic	R+S	biallelic by both methods	3	26	12	38	0.315789	biallelic
RBM17	chr10	6130948	28475	10	1184	994	2178	0.456382	26	24	7	57	0.122807	33	6	biallelic	NA	NA	NA	NA	NA	NA	NA	NA	NA	NA	NA	NA	NA	NA	NA	NA	NA	NA	NA	NA	NA	NA	NA
PFKFB3	chr10	6244839	32669	2	45	204	249	0.819277	0	4	2	6	0.333333	6	2	biallelic	NA	NA	NA	NA	NA	NA	NA	NA	NA	NA	NA	NA	NA	NA	NA	NA	NA	NA	NA	NA	NA	NA	NA
TCONS_00018424	chr10	6298405	17680	4	2.97744	2.97744	5.95489	0.5	7	3	0	10	0	5	0	not biallelic	NA	NA	NA	NA	NA	NA	NA	NA	NA	NA	NA	NA	NA	NA	NA	NA	NA	NA	NA	NA	NA	NA	NA
LOC399715	chr10	6319649	58289	7	133	61	194	0.314433	4	3	0	7	0	5	0	not biallelic	1	0	10	10	1	Paternal	0	1	0	1	1	1	1	1	less than 2 iSNPs	R	Paternal by Reads only	NA	NA	NA	NA	NA	NA
PRKCQ	chr10	6469104	153151	NA	NA	NA	NA	NA	NA	NA	NA	NA	NA	NA	NA	NA	NA	NA	NA	NA	NA	NA	NA	NA	NA	NA	NA	NA	NA	NA	NA	NA	NA	1	0	3	3	1	Paternal
PRKCQ-AS1	chr10	6622386	4938	1	0	22	22	1	0	2	0	2	0	2	0	not biallelic	NA	NA	NA	NA	NA	NA	NA	NA	NA	NA	NA	NA	NA	NA	NA	NA	NA	NA	NA	NA	NA	NA	NA
TCONS_00018112	chr10	6821522	1929	1	1	1	2	0.5	0	1	0	1	0	1	0	not biallelic	NA	NA	NA	NA	NA	NA	NA	NA	NA	NA	NA	NA	NA	NA	NA	NA	NA	NA	NA	NA	NA	NA	NA
LINC00707	chr10	6821559	63310	6	204	189	393	0.480916	7	3	0	10	0	3	0	not biallelic	NA	NA	NA	NA	NA	NA	NA	NA	NA	NA	NA	NA	NA	NA	NA	NA	NA	NA	NA	NA	NA	NA	NA
SFMBT2	chr10	7200585	250719	NA	NA	NA	NA	NA	NA	NA	NA	NA	NA	NA	NA	NA	23	146	831	977	0.850563	biallelic	7	16	0	16	23	0.695652	6	5	biallelic	R+S	biallelic by both methods	28	104	146	250	0.584	biallelic
KIN	chr10	7792924	37067	8	369	337	706	0.477337	9	11	2	22	0.0909091	18	2	biallelic	2	12	347	359	0.966574	biallelic	1	1	0	1	2	0.5	2	1	biallelic	R+S	biallelic by both methods	3	7	6	13	0.461538	Maternal
ATP5C1	chr10	7830092	19671	10	255	429	684	0.627193	5	10	6	21	0.285714	12	3	biallelic	NA	NA	NA	NA	NA	NA	NA	NA	NA	NA	NA	NA	NA	NA	NA	NA	NA	NA	NA	NA	NA	NA	NA
TAF3	chr10	7860466	196551	70	2890	3369	6259	0.538265	67	84	26	177	0.146893	45	14	biallelic	NA	NA	NA	NA	NA	NA	NA	NA	NA	NA	NA	NA	NA	NA	NA	NA	NA	NA	NA	NA	NA	NA	NA
TCONS_00017784	chr10	8442822	61005	1	0.0002	0.0002	0.0004	0.5	2	0	0	2	0	2	0	not biallelic	NA	NA	NA	NA	NA	NA	NA	NA	NA	NA	NA	NA	NA	NA	NA	NA	NA	NA	NA	NA	NA	NA	NA
SFTA1P	chr10	10826401	10477	4	268	47	315	0.149206	6	1	1	8	0.125	3	1	less than 2 iSNPs	NA	NA	NA	NA	NA	NA	NA	NA	NA	NA	NA	NA	NA	NA	NA	NA	NA	NA	NA	NA	NA	NA	NA
CELF2	chr10	11059892	318781	24	1235	384	1619	0.237183	23	8	3	34	0.0882353	11	1	biallelic	9	3223	2506	5729	0.437424	biallelic	23	11	20	31	54	0.574074	22	18	biallelic	R+S	biallelic by both methods	15	270	246	516	0.476744	biallelic
USP6NL	chr10	11502508	71767	1	0	45	45	1	0	1	0	1	0	1	0	not biallelic	NA	NA	NA	NA	NA	NA	NA	NA	NA	NA	NA	NA	NA	NA	NA	NA	NA	1	1	2	3	0.666667	Paternal
ECHDC3	chr10	11784355	21711	1	161	116	277	0.418773	2	1	1	4	0.25	4	1	less than 2 iSNPs	NA	NA	NA	NA	NA	NA	NA	NA	NA	NA	NA	NA	NA	NA	NA	NA	NA	NA	NA	NA	NA	NA	NA
PROSER2	chr10	11865396	48881	2	0	27	27	1	0	2	0	2	0	2	0	not biallelic	NA	NA	NA	NA	NA	NA	NA	NA	NA	NA	NA	NA	NA	NA	NA	NA	NA	NA	NA	NA	NA	NA	NA
UPF2	chr10	11962020	122821	21	799	629	1428	0.440476	18	14	5	37	0.135135	29	5	biallelic	2	66	35	101	0.346535	biallelic	2	3	0	3	5	0.6	5	3	biallelic	R+S	biallelic by both methods	8	24	31	55	0.563636	biallelic
DHTKD1	chr10	12110915	54313	NA	NA	NA	NA	NA	NA	NA	NA	NA	NA	NA	NA	NA	4	1120	1109	2229	0.497533	biallelic	8	6	0	6	14	0.428571	8	3	biallelic	R+S	biallelic by both methods	10	181	136	317	0.429022	biallelic
SEC61A2	chr10	12171639	35765	NA	NA	NA	NA	NA	NA	NA	NA	NA	NA	NA	NA	NA	2	103	357	460	0.776087	biallelic	1	3	0	3	4	0.75	3	2	biallelic	R+S	biallelic by both methods	1	24	29	53	0.54717	biallelic
NUDT5	chr10	12209572	28572	1	209	152	361	0.421053	3	3	1	7	0.142857	7	1	less than 2 iSNPs	3	2593	6564	9157	0.716829	biallelic	3	5	10	15	18	0.833333	15	15	biallelic	R+S	biallelic by both methods	1	339	370	709	0.521862	biallelic
CDC123	chr10	12237960	54630	9	5037	3688	8725	0.422693	95	79	38	212	0.179245	100	32	biallelic	11	3265	745	4010	0.185786	biallelic	14	3	15	18	32	0.5625	22	16	biallelic	R+S	biallelic by both methods	4	266	105	371	0.283019	biallelic
CAMK1D	chr10	12391582	480152	79	3228	3160	6388	0.494678	75	75	25	175	0.142857	57	19	biallelic	17	303	410	713	0.575035	biallelic	9	8	0	8	17	0.470588	7	4	biallelic	R+S	biallelic by both methods	10	13	21	34	0.617647	biallelic
LOC283070	chr10	12875132	2414	5	244	326	570	0.57193	5	7	3	15	0.2	8	2	biallelic	NA	NA	NA	NA	NA	NA	NA	NA	NA	NA	NA	NA	NA	NA	NA	NA	NA	NA	NA	NA	NA	NA	NA
MCM10	chr10	13203553	49552	11	1235	1903	3138	0.606437	16	39	18	73	0.246575	28	13	biallelic	4	307	1051	1358	0.773932	biallelic	6	5	5	10	16	0.625	8	6	biallelic	R+S	biallelic by both methods	4	7	28	35	0.8	biallelic
PHYH	chr10	13319795	22336	4	2681	2111	4792	0.440526	48	46	24	118	0.20339	47	19	biallelic	NA	NA	NA	NA	NA	NA	NA	NA	NA	NA	NA	NA	NA	NA	NA	NA	NA	NA	NA	NA	NA	NA	NA
SEPHS1	chr10	13359437	30862	15	2603	1436	4039	0.355534	46	27	18	91	0.197802	50	15	biallelic	4	171	418	589	0.709677	biallelic	5	3	1	4	9	0.444444	7	4	biallelic	R+S	biallelic by both methods	2	27	16	43	0.372093	biallelic
BEND7	chr10	13480483	64494	4	91	31	122	0.254098	2	3	0	5	0	4	0	not biallelic	NA	NA	NA	NA	NA	NA	NA	NA	NA	NA	NA	NA	NA	NA	NA	NA	NA	NA	NA	NA	NA	NA	NA
PRPF18	chr10	13628938	43931	8	1200	1086	2286	0.475066	17	20	10	47	0.212766	39	9	biallelic	2	283	464	747	0.621151	biallelic	4	3	0	3	7	0.428571	6	3	biallelic	R+S	biallelic by both methods	2	31	43	74	0.581081	biallelic
AK055017	chr10	13680942	5228	11	958	1065	2023	0.526446	14	24	6	44	0.136364	12	4	biallelic	NA	NA	NA	NA	NA	NA	NA	NA	NA	NA	NA	NA	NA	NA	NA	NA	NA	NA	NA	NA	NA	NA	NA
FRMD4A	chr10	13685705	687162	98	4979	4857	9836	0.493798	110	105	38	253	0.150198	73	26	biallelic	13	1591	314	1905	0.164829	biallelic	11	4	2	6	17	0.352941	10	5	biallelic	R+S	biallelic by both methods	13	79	48	127	0.377953	biallelic
FAM107B	chr10	14560558	256339	40	4256	3972	8228	0.482742	78	82	37	197	0.187817	69	24	biallelic	12	748	873	1621	0.538556	biallelic	11	12	1	13	24	0.541667	9	6	biallelic	R+S	biallelic by both methods	30	557	520	1077	0.482823	biallelic
CDNF	chr10	14861250	18734	1	0	63	63	1	0	1	0	1	0	1	0	not biallelic	NA	NA	NA	NA	NA	NA	NA	NA	NA	NA	NA	NA	NA	NA	NA	NA	NA	NA	NA	NA	NA	NA	NA
HSPA14	chr10	14880158	8841	NA	NA	NA	NA	NA	NA	NA	NA	NA	NA	NA	NA	NA	1	63	0	63	0	Maternal	1	0	0	0	1	0	1	0	less than 2 iSNPs	R	Maternal by Reads only	3	11	6	17	0.352941	Maternal
SUV39H2	chr10	14920781	25524	NA	NA	NA	NA	NA	NA	NA	NA	NA	NA	NA	NA	NA	2	84	59	143	0.412587	biallelic	3	2	0	2	5	0.4	5	2	biallelic	R+S	biallelic by both methods	5	42	39	81	0.481481	biallelic
DCLRE1C	chr10	14948870	47225	3	228	179	407	0.439803	7	5	0	12	0	12	0	not biallelic	8	148	3544	3692	0.959913	biallelic	4	8	0	8	12	0.666667	5	4	biallelic	R+S	biallelic by both methods	8	52	60	112	0.535714	biallelic
ACBD7	chr10	15057070	73706	4	124	147	271	0.542435	2	3	0	5	0	3	0	not biallelic	NA	NA	NA	NA	NA	NA	NA	NA	NA	NA	NA	NA	NA	NA	NA	NA	NA	NA	NA	NA	NA	NA	NA
NMT2	chr10	15147770	62926	13	433	530	963	0.550363	13	13	2	28	0.0714286	13	2	biallelic	1	30	0	30	0	Maternal	1	0	0	0	1	0	1	0	less than 2 iSNPs	R	Maternal by Reads only	NA	NA	NA	NA	NA	NA
FAM171A1	chr10	15253643	159416	44	812	1137	1949	0.583376	19	37	8	64	0.125	32	6	biallelic	NA	NA	NA	NA	NA	NA	NA	NA	NA	NA	NA	NA	NA	NA	NA	NA	NA	NA	NA	NA	NA	NA	NA
FAM188A	chr10	15820174	82346	4	270	159	429	0.370629	6	5	1	12	0.0833333	9	1	less than 2 iSNPs	2	0	196	196	1	Paternal	0	2	0	2	2	1	2	2	Paternal	R+S	Paternal by both methods	2	4	0	4	0	Paternal
PTER	chr10	16478941	76804	6	732	520	1252	0.415335	16	9	2	27	0.0740741	13	2	biallelic	14	1392	6799	8191	0.830057	biallelic	10	15	0	15	25	0.6	9	6	biallelic	R+S	biallelic by both methods	9	184	217	401	0.541147	biallelic
C1QL3	chr10	16555741	8264	2	0	29	29	1	0	2	0	2	0	1	0	not biallelic	3	301	0	301	0	Maternal	3	0	0	0	3	0	1	0	Maternal	R+S	Maternal by both methods	3	19	9	28	0.321429	biallelic
RSU1	chr10	16632616	226838	105	9486	7903	17389	0.454483	189	172	81	442	0.183258	101	51	biallelic	5	2879	774	3653	0.211881	biallelic	12	5	2	7	19	0.368421	14	7	biallelic	R+S	biallelic by both methods	8	86	94	180	0.522222	biallelic
CUBN	chr10	16865964	305853	18	818	931	1749	0.532304	21	19	8	48	0.166667	23	6	biallelic	1	0	14	14	1	Paternal	0	1	0	1	1	1	1	1	less than 2 iSNPs	R	Paternal by Reads only	NA	NA	NA	NA	NA	NA
TRDMT1	chr10	17184981	59090	1	32	69	101	0.683168	2	3	0	5	0	5	0	not biallelic	2	178	1	179	0.00558659	Maternal	2	0	0	0	2	0	1	0	Maternal	R+S	Maternal by both methods	3	15	11	26	0.423077	biallelic
VIM	chr10	17270257	9336	1	235	138	373	0.369973	5	5	0	10	0	10	0	not biallelic	NA	NA	NA	NA	NA	NA	NA	NA	NA	NA	NA	NA	NA	NA	NA	NA	NA	NA	NA	NA	NA	NA	NA
PTPLA	chr10	17631957	27417	1	0	68	68	1	0	1	0	1	0	1	0	not biallelic	NA	NA	NA	NA	NA	NA	NA	NA	NA	NA	NA	NA	NA	NA	NA	NA	NA	NA	NA	NA	NA	NA	NA
STAM	chr10	17686123	72699	67	3729	2473	6202	0.398742	96	56	23	175	0.131429	66	18	biallelic	5	209	257	466	0.551502	biallelic	3	4	0	4	7	0.571429	6	3	biallelic	R+S	biallelic by both methods	4	21	21	42	0.5	biallelic
SLC39A12	chr10	18240767	91455	NA	NA	NA	NA	NA	NA	NA	NA	NA	NA	NA	NA	NA	NA	NA	NA	NA	NA	NA	NA	NA	NA	NA	NA	NA	NA	NA	NA	NA	NA	1	0	6	6	1	Paternal
CACNB2	chr10	18429605	401084	22	614	889	1503	0.591484	12	18	9	39	0.230769	19	5	biallelic	2	2	103	105	0.980952	Paternal	0	2	0	2	2	1	2	2	Paternal	R+S	Paternal by both methods	NA	NA	NA	NA	NA	NA
NSUN6	chr10	18834263	106288	10	328	297	625	0.4752	6	10	2	18	0.111111	16	2	biallelic	1	7	0	7	0	Maternal	1	0	0	0	1	0	1	0	less than 2 iSNPs	R	Maternal by Reads only	NA	NA	NA	NA	NA	NA
TCONS_l2_00003421	chr10	18942633	5586	2	0.0002	0.0002	0.0004	0.5	2	0	0	2	0	1	0	not biallelic	NA	NA	NA	NA	NA	NA	NA	NA	NA	NA	NA	NA	NA	NA	NA	NA	NA	NA	NA	NA	NA	NA	NA
ARL5B	chr10	18948312	18629	9	525	487	1012	0.481225	14	6	5	25	0.2	21	4	biallelic	NA	NA	NA	NA	NA	NA	NA	NA	NA	NA	NA	NA	NA	NA	NA	NA	NA	NA	NA	NA	NA	NA	NA
AK022915	chr10	18967048	3521	3	1054	1120	2174	0.515179	21	26	9	56	0.160714	21	7	biallelic	NA	NA	NA	NA	NA	NA	NA	NA	NA	NA	NA	NA	NA	NA	NA	NA	NA	NA	NA	NA	NA	NA	NA
C10orf112	chr10	19778022	118808	1	0	20	20	1	0	1	0	1	0	1	0	not biallelic	NA	NA	NA	NA	NA	NA	NA	NA	NA	NA	NA	NA	NA	NA	NA	NA	NA	NA	NA	NA	NA	NA	NA
PLXDC2	chr10	20105371	463745	34	642	372	1014	0.366864	26	14	1	41	0.0243902	12	1	less than 2 iSNPs	5	235	10	245	0.0408163	biallelic	4	1	0	1	5	0.2	2	1	biallelic	R+S	biallelic by both methods	NA	NA	NA	NA	NA	NA
TCONS_00017938	chr10	21629161	32719	1	2	2	4	0.5	0	2	0	2	0	2	0	not biallelic	NA	NA	NA	NA	NA	NA	NA	NA	NA	NA	NA	NA	NA	NA	NA	NA	NA	NA	NA	NA	NA	NA	NA
MLLT10	chr10	21823573	208987	24	2245	1818	4063	0.447453	57	46	11	114	0.0964912	59	8	biallelic	2	483	39	522	0.0747126	biallelic	3	1	0	1	4	0.25	4	1	biallelic	R+S	biallelic by both methods	2	13	20	33	0.606061	biallelic
DNAJC1	chr10	22045476	247175	40	1868	1386	3254	0.425937	47	45	4	96	0.0416667	46	4	biallelic	NA	NA	NA	NA	NA	NA	NA	NA	NA	NA	NA	NA	NA	NA	NA	NA	NA	5	5	15	20	0.75	Paternal
COMMD3-BMI1	chr10	22605311	15104	NA	NA	NA	NA	NA	NA	NA	NA	NA	NA	NA	NA	NA	NA	NA	NA	NA	NA	NA	NA	NA	NA	NA	NA	NA	NA	NA	NA	NA	NA	1	0	3	3	1	Paternal
PIP4K2A	chr10	22823765	179739	88	9865	8076	17941	0.450142	220	184	51	455	0.112088	100	35	biallelic	8	10124	9246	19370	0.477336	biallelic	18	9	26	35	53	0.660377	22	18	biallelic	R+S	biallelic by both methods	18	544	522	1066	0.489681	biallelic
ARMC3	chr10	23216953	109562	1	0	73	73	1	0	1	0	1	0	1	0	not biallelic	2	46	1	47	0.0212766	Maternal	2	0	0	0	2	0	2	0	Maternal	R+S	Maternal by both methods	NA	NA	NA	NA	NA	NA
MSRB2	chr10	23384426	26517	2	52	59	111	0.531532	0	2	1	3	0.333333	3	1	less than 2 iSNPs	1	0	56	56	1	Paternal	0	1	0	1	1	1	1	1	less than 2 iSNPs	R	Paternal by Reads only	1	3	4	7	0.571429	Paternal
C10orf67	chr10	23605519	28254	1	0	34	34	1	0	2	0	2	0	2	0	not biallelic	NA	NA	NA	NA	NA	NA	NA	NA	NA	NA	NA	NA	NA	NA	NA	NA	NA	NA	NA	NA	NA	NA	NA
KIAA1217	chr10	24497719	339054	53	2620	2727	5347	0.510006	67	71	11	149	0.0738255	63	9	biallelic	1	409	0	409	0	Maternal	1	0	0	0	1	0	1	0	less than 2 iSNPs	R	Maternal by Reads only	NA	NA	NA	NA	NA	NA
ARHGAP21	chr10	24872537	140061	47	5037	4348	9385	0.463292	121	109	19	249	0.0763052	86	16	biallelic	4	478	312	790	0.394937	biallelic	4	2	1	3	7	0.428571	6	3	biallelic	R+S	biallelic by both methods	7	33	34	67	0.507463	biallelic
PRTFDC1	chr10	25137553	103981	10	252	459	711	0.64557	7	13	3	23	0.130435	19	3	biallelic	2	100	0	100	0	Maternal	4	0	0	0	4	0	4	0	Maternal	R+S	Maternal by both methods	2	18	3	21	0.142857	Maternal
THNSL1	chr10	25305507	10087	4	249	234	483	0.484472	6	8	2	16	0.125	5	1	biallelic	NA	NA	NA	NA	NA	NA	NA	NA	NA	NA	NA	NA	NA	NA	NA	NA	NA	NA	NA	NA	NA	NA	NA
GPR158	chr10	25464289	426869	NA	NA	NA	NA	NA	NA	NA	NA	NA	NA	NA	NA	NA	1	0	8	8	1	Paternal	0	1	0	1	1	1	1	1	less than 2 iSNPs	R	Paternal by Reads only	NA	NA	NA	NA	NA	NA
AK123440	chr10	25940640	81225	NA	NA	NA	NA	NA	NA	NA	NA	NA	NA	NA	NA	NA	1	0	7	7	1	Paternal	0	1	0	1	1	1	1	1	less than 2 iSNPs	R	Paternal by Reads only	NA	NA	NA	NA	NA	NA
MYO3A	chr10	26223001	278465	NA	NA	NA	NA	NA	NA	NA	NA	NA	NA	NA	NA	NA	2	0	20	20	1	Paternal	0	2	0	2	2	1	1	1	Paternal	R+S	Paternal by both methods	NA	NA	NA	NA	NA	NA
APBB1IP	chr10	26727265	129468	NA	NA	NA	NA	NA	NA	NA	NA	NA	NA	NA	NA	NA	23	349	1795	2144	0.83722	biallelic	5	28	0	28	33	0.848485	12	11	biallelic	R+S	biallelic by both methods	50	155	231	386	0.598446	biallelic
PDSS1	chr10	26986594	49133	9	2	175	177	0.988701	0	8	1	9	0.111111	2	1	less than 2 iSNPs	2	157	252	409	0.616137	biallelic	2	3	0	3	5	0.6	5	3	biallelic	R+S	biallelic by both methods	5	120	122	242	0.504132	biallelic
ABI1	chr10	27035524	114493	NA	NA	NA	NA	NA	NA	NA	NA	NA	NA	NA	NA	NA	NA	NA	NA	NA	NA	NA	NA	NA	NA	NA	NA	NA	NA	NA	NA	NA	NA	1	2	5	7	0.714286	Paternal
TCONS_l2_00003442	chr10	27255639	9283	2	3.0001	3.0001	6.0002	0.5	1	3	0	4	0	2	0	not biallelic	NA	NA	NA	NA	NA	NA	NA	NA	NA	NA	NA	NA	NA	NA	NA	NA	NA	NA	NA	NA	NA	NA	NA
ANKRD26	chr10	27293044	96384	35	1688	1397	3085	0.452836	48	44	8	100	0.08	41	5	biallelic	5	135	37	172	0.215116	biallelic	2	3	0	3	5	0.6	3	2	biallelic	R+S	biallelic by both methods	6	31	19	50	0.38	biallelic
YME1L1	chr10	27399039	44311	41	8096	7611	15707	0.484561	197	198	39	434	0.0898618	96	29	biallelic	9	741	2275	3016	0.75431	biallelic	8	16	2	18	26	0.692308	12	8	biallelic	R+S	biallelic by both methods	26	197	188	385	0.488312	biallelic
MASTL	chr10	27443752	32097	25	2357	2185	4542	0.481066	60	56	12	128	0.09375	41	8	biallelic	7	605	1667	2272	0.733715	biallelic	6	11	0	11	17	0.647059	6	4	biallelic	R+S	biallelic by both methods	7	131	88	219	0.401826	biallelic
ACBD5	chr10	27484142	45667	9	601	264	865	0.305202	16	10	2	28	0.0714286	22	2	biallelic	1	25	202	227	0.889868	biallelic	1	1	0	1	2	0.5	2	1	biallelic	R+S	biallelic by both methods	3	16	16	32	0.5	biallelic
RAB18	chr10	27793102	38065	6	186	147	333	0.441441	5	5	0	10	0	6	0	not biallelic	2	88	49	137	0.357664	biallelic	1	1	0	1	2	0.5	2	1	biallelic	R+S	biallelic by both methods	3	0	16	16	1	Paternal
ARMC4	chr10	28101096	186882	13	234	439	673	0.652303	11	15	2	28	0.0714286	7	1	biallelic	NA	NA	NA	NA	NA	NA	NA	NA	NA	NA	NA	NA	NA	NA	NA	NA	NA	NA	NA	NA	NA	NA	NA
MPP7	chr10	28339922	231146	2	26	1	27	0.037037	2	0	0	2	0	2	0	not biallelic	NA	NA	NA	NA	NA	NA	NA	NA	NA	NA	NA	NA	NA	NA	NA	NA	NA	NA	NA	NA	NA	NA	NA
WAC-AS1	chr10	28808845	12616	3	1476	1160	2636	0.440061	29	22	10	61	0.163934	59	10	biallelic	NA	NA	NA	NA	NA	NA	NA	NA	NA	NA	NA	NA	NA	NA	NA	NA	NA	2	11	4	15	0.266667	Maternal
WAC	chr10	28822420	89622	42	5835	4426	10261	0.431342	139	110	27	276	0.0978261	83	22	biallelic	18	2377	960	3337	0.287684	biallelic	12	9	2	11	23	0.478261	10	5	biallelic	R+S	biallelic by both methods	20	90	91	181	0.502762	biallelic
PTCHD3P1	chr10	29698500	78286	31	3788	2674	6462	0.413804	98	60	12	170	0.0705882	53	11	biallelic	NA	NA	NA	NA	NA	NA	NA	NA	NA	NA	NA	NA	NA	NA	NA	NA	NA	NA	NA	NA	NA	NA	NA
SVIL	chr10	29746276	177626	77	2951	2550	5501	0.463552	93	72	5	170	0.0294118	38	3	biallelic	NA	NA	NA	NA	NA	NA	NA	NA	NA	NA	NA	NA	NA	NA	NA	NA	NA	NA	NA	NA	NA	NA	NA
KIAA1462	chr10	30301728	46761	8	584	488	1072	0.455224	12	14	4	30	0.133333	24	4	biallelic	NA	NA	NA	NA	NA	NA	NA	NA	NA	NA	NA	NA	NA	NA	NA	NA	NA	NA	NA	NA	NA	NA	NA
MTPAP	chr10	30598729	39539	12	3308	2465	5773	0.426988	76	66	11	153	0.0718954	89	11	biallelic	1	47	0	47	0	Maternal	1	0	0	0	1	0	1	0	less than 2 iSNPs	R	Maternal by Reads only	1	1	1	2	0.5	Paternal
MAP3K8	chr10	30722949	27814	12	777	366	1143	0.32021	20	10	1	31	0.0322581	17	1	less than 2 iSNPs	NA	NA	NA	NA	NA	NA	NA	NA	NA	NA	NA	NA	NA	NA	NA	NA	NA	NA	NA	NA	NA	NA	NA
TCONS_l2_00002951	chr10	30964482	15922	3	0.0003	0.0003	0.0006	0.5	3	0	0	3	0	1	0	not biallelic	NA	NA	NA	NA	NA	NA	NA	NA	NA	NA	NA	NA	NA	NA	NA	NA	NA	NA	NA	NA	NA	NA	NA
ZNF438	chr10	31133564	187303	15	749	685	1434	0.477685	25	19	2	46	0.0434783	24	2	biallelic	NA	NA	NA	NA	NA	NA	NA	NA	NA	NA	NA	NA	NA	NA	NA	NA	NA	3	9	5	14	0.357143	Maternal
ZEB1	chr10	31608100	210643	11	804	361	1165	0.309871	23	11	3	37	0.0810811	28	2	biallelic	NA	NA	NA	NA	NA	NA	NA	NA	NA	NA	NA	NA	NA	NA	NA	NA	NA	4	9	12	21	0.571429	biallelic
ARHGAP12	chr10	32094325	123480	29	2425	2101	4526	0.464207	65	54	9	128	0.0703125	54	7	biallelic	4	123	157	280	0.560714	biallelic	1	4	0	4	5	0.8	4	3	biallelic	R+S	biallelic by both methods	6	38	43	81	0.530864	biallelic
KIF5B	chr10	32297937	47435	22	1688	1815	3503	0.518127	43	46	9	98	0.0918367	74	9	biallelic	3	440	936	1376	0.680233	biallelic	3	10	1	11	14	0.785714	9	7	biallelic	R+S	biallelic by both methods	5	229	157	386	0.406736	biallelic
EPC1	chr10	32556643	79504	27	868	533	1401	0.380443	24	16	2	42	0.047619	22	2	biallelic	NA	NA	NA	NA	NA	NA	NA	NA	NA	NA	NA	NA	NA	NA	NA	NA	NA	NA	NA	NA	NA	NA	NA
CCDC7	chr10	32735040	128453	21	945	760	1705	0.445748	26	22	4	52	0.0769231	29	4	biallelic	5	1179	512	1691	0.302779	biallelic	9	2	1	3	12	0.25	6	3	biallelic	R+S	biallelic by both methods	16	78	92	170	0.541176	biallelic
C10orf68	chr10	32856597	315196	28	830	596	1426	0.417952	19	17	2	38	0.0526316	17	2	biallelic	1	0	43	43	1	Paternal	0	1	0	1	1	1	1	1	less than 2 iSNPs	R	Paternal by Reads only	3	9	7	16	0.4375	biallelic
ITGB1	chr10	33189245	58049	38	8602	6603	15205	0.434265	201	172	39	412	0.0946602	101	32	biallelic	NA	NA	NA	NA	NA	NA	NA	NA	NA	NA	NA	NA	NA	NA	NA	NA	NA	NA	NA	NA	NA	NA	NA
TCONS_l2_00003931	chr10	33247772	123259	1	0.0001	0.0001	0.0002	0.5	1	0	0	1	0	1	0	not biallelic	NA	NA	NA	NA	NA	NA	NA	NA	NA	NA	NA	NA	NA	NA	NA	NA	NA	NA	NA	NA	NA	NA	NA
NRP1	chr10	33466418	157416	132	26642	23389	50031	0.46749	614	581	141	1336	0.105539	101	74	biallelic	1	0	46	46	1	Paternal	0	1	0	1	1	1	1	1	less than 2 iSNPs	R	Paternal by Reads only	NA	NA	NA	NA	NA	NA
PARD3	chr10	34398487	705767	190	6959	6555	13514	0.485053	206	175	35	416	0.0841346	76	25	biallelic	15	1474	260	1734	0.149942	biallelic	10	7	0	7	17	0.411765	6	2	biallelic	R+S	biallelic by both methods	9	42	8	50	0.16	biallelic
CUL2	chr10	35297478	65781	34	1878	1542	3420	0.450877	48	40	7	95	0.0736842	55	6	biallelic	1	92	323	415	0.778313	biallelic	1	3	3	6	7	0.857143	7	6	biallelic	R+S	biallelic by both methods	1	61	44	105	0.419048	biallelic
CREM	chr10	35416384	85503	28	961	627	1588	0.394836	27	23	1	51	0.0196078	23	1	less than 2 iSNPs	NA	NA	NA	NA	NA	NA	NA	NA	NA	NA	NA	NA	NA	NA	NA	NA	NA	NA	NA	NA	NA	NA	NA
CCNY	chr10	35625801	235047	39	919	605	1524	0.396982	33	19	0	52	0	36	0	not biallelic	NA	NA	NA	NA	NA	NA	NA	NA	NA	NA	NA	NA	NA	NA	NA	NA	NA	1	1	0	1	0	Paternal
ZNF25	chr10	38238794	26660	NA	NA	NA	NA	NA	NA	NA	NA	NA	NA	NA	NA	NA	1	0	26	26	1	Paternal	0	1	0	1	1	1	1	1	less than 2 iSNPs	R	Paternal by Reads only	1	4	1	5	0.2	Paternal
[truncated: 11,330 more rows]

## Sheet: Legend
Table S3. Gene-centric tagging determined by iSNPs and a read-based methods for of all 3 Datasest.
[truncated: 5 more rows]
