# Supplementary material for: Human genes escaping X-inactivation revealed by single cell expression data
Source: BMC Genomics. 2019 Mar 12;20:201. doi: 10.1186/s12864-019-5507-6 (PMC6419355; doi:10.1186/s12864-019-5507-6)
Supplement: Supplementary file 5 — Table S4. A list of informative SNPs (iSNPs) along with their labeling on ChrX, Chr17 and autosomes from single cell lymphoblasts and Pool100 lymphoblasts. (XLSX 5482 kb) [file 12864_2019_5507_MOESM5_ESM.xlsx]

## Sheet: ChrX
Table S4. List of Lynphobblast informative SNPs (iSNPs) assigned to ChrX from 25 single cells
chr	snpRef	maternal	paternal	names	Genes	SRR764785	SRR764786	SRR764787	SRR764788	SRR764789	SRR764790	SRR764791	SRR764792	SRR764793	SRR764794	SRR764795	SRR764796	SRR764797	SRR764802	SRR764803	SRR764804	SRR764805	SRR764806	SRR764807	SRR764808	SRR764809	SRR764810	SRR764811	SRR764812	SRR764813
chrX	216910	216855	216869	SNP_2166803_X	PLCXD1	0	0	0	0	0	0	0	1	0	0	0	0	0	0	0	0	0	0	0	0	0	0	0	0	0
chrX	294800	294719	294740	SNP_2166865_X	PPP2R3B	0	0	0	0	0	0	0	0	0	0	0	0	0.0001	0	0	0	0	0	0	0	0	0	0	0	0
chrX	322193	322089	322113	SNP_2167007_X	PPP2R3B	0	0	0	0	0	0	0	0	0	0	0	0	0.0001	0	0	0	0	0	0	0	0	0	0	0	0
chrX	365126	364995	365060	SNP_2167113_X		0	0	0	0	0	0	0	0	0	0	0	0	0	0	1	0	0	0	0	0	0	0	0	0	0
chrX	365310	365179	365244	SNP_2167114_X		0	0	0	0	0	0	0	0	0	0	0	0	0	0	1	0	0	0	0	0	0	0	0	0	0
chrX	366624	366493	366560	SNP_2167120_X		0	0	0	0.0001	0	0	0	0	0	0	0	0	0	0	0	0	0	0	0	0	0	0	0	0	0
chrX	366674	366543	366610	SNP_2167121_X		0	0	0	0.0001	0	0	0	0	0	0	0	0	0	0	0	0	0	0	0	0	0	0	0	0	0
chrX	539557	539374	539435	SNP_2167550_X		0	0	0	0	0	0	0	0	0	0	0	0	0	0	0.0001	0	0	0	0	0	0	0	0	0	0
chrX	602236	602065	602112	SNP_2167720_X	SHOX	0	0	0	0	0	0	0	0	0	0	0	0	0	0	0.0001	0	0	0	0	0	0	0	0	0	0
chrX	627129	626973	627004	SNP_2167753_X		0	0	0	0	0	0	0	0	0	1	0	0	0	0	0	0	0	0	0	0	0	0	0	0	0
chrX	733530	733340	733335	SNP_2168004_X		0	0	0	0	0	0	0	0	0	0	0	0	0	0	1	0	0	0	0	0	0	0	0	0	0
chrX	889983	889748	889720	SNP_2168464_X		0	0	0	0	0	0	0	0	0	0	0	0	0	0	0.0001	0	0	0	0	0	0	0	0	0	0
chrX	926033	925841	925798	SNP_2168653_X		0	0	0	0	0	0	0	0	0	0.0001	0	0	0	0	0	0	0	0	0	0	0	0	0	0	0
chrX	935802	935608	935571	SNP_2168795_X		0	0	0	0	0	0	0	0	0	0	0	0	0	0	1	0	0	0	0	0	0	0	0	0	0
chrX	936178	935984	935947	SNP_2168796_X		0	0	0	0	0	0	0	0	0	0	0	0	0	0	1	0	0	0	0	0	0	0	0	0	0
chrX	936195	936001	935964	SNP_2168797_X		0	0	0	0	0	0	0	0	0	0	0	0	0	0	1	0	0	0	0	0	0	0	0	0	0
chrX	936279	936085	936048	SNP_2168798_X		0	0	0	0	0	0	0	0	0	0	0	0	0	0	1	0	0	0	0	0	0	0	0	0	0
chrX	936311	936117	936080	SNP_2168799_X		0	0	0	0	0	0	0	0	0	0	0	0	0	0	1	0	0	0	0	0	0	0	0	0	0
chrX	936348	936154	936117	SNP_2168800_X		0	0	0	0	0	0	0	0	0	0	0	0	0	0	1	0	0	0	0	0	0	0	0	0	0
chrX	936454	936260	936223	SNP_2168801_X		0	0	0	0	0	0	0	0	0	0	0	0	0	0	1	0	0	0	0	0	0	0	0	0	0
chrX	988395	988130	988137	SNP_2169046_X		0	0	0	0	0	0	0	0	0	0	0	0	0	0	0.0001	0	0	0	0	0	0	0	0	0	0
chrX	1365567	1365286	1365296	SNP_2169458_X		0	0	0	0	0	0	0	0	0	1	0	0	0	0	0	0	0	0	0	0	0	0	0	0	0
chrX	1404280	1403991	1403976	SNP_2169578_X	CSF2RA	0	0	0	0	0	0	0	0	0	0	0	0	0	0	1	0	0	0	0	0	0	0	0	0	0
chrX	1404325	1404036	1404021	SNP_2169579_X	CSF2RA	0	0	0	0	0	0	0	0	0	0	0	0	0	0	1	0	0	0	0	0	0	0	0	0	0
chrX	1404377	1404088	1404073	SNP_2169580_X	CSF2RA	0	0	0	0	0	0	0	0	0	0	0	0	0	0	1	0	0	0	0	0	0	0	0	0	0
chrX	1463024	1462696	1462686	SNP_2169782_X	IL3RA	0	0	0	0	0	0	0	0	0	0	0	0	0	0.0001	0	0	0	0	0	0	0	0	0	0	0
chrX	1463771	1463443	1463433	SNP_2169783_X	IL3RA	0	0	0	0	0	0	0	0	0	0	0	0	0	0.0001	0	0	0	0	0	0	0	0	0	0	0
chrX	1467404	1467076	1467068	SNP_2169791_X	IL3RA	0	0	0	0	0	0	0	0	0	0	0	0.0001	0	0	1	0	0	0	0	0	0	0	0	0	0
chrX	1496526	1496230	1496200	SNP_2169828_X	IL3RA	0	0	0	0	0	0	0.0001	0	0	0	0	0	0	0	0	0	0	0	0	0	0	0	0	0	0
chrX	1497644	1497348	1497316	SNP_2169832_X	IL3RA	0	0	0	0	0.0001	0	0	0	0	0	0	0.0001	0	0	0.974359	0	0	0	0	0	0	0	0	0	0.0001
chrX	1501471	1501175	1501139	SNP_2169852_X	IL3RA	0	0	0	0	0.0001	0	0	0	0	0	0	0.0001	0	0	1	0	0	0	0	0	0	0	0	0	0.0001
chrX	1504278	1503972	1503941	SNP_2169860_X		0	0	0	0	0	0	0	0	0	0	0	0	0	0	0.0001	0	0	0	0	0	0	0	0	0	0
chrX	1508324	1508018	1507987	SNP_2169870_X	SLC25A6	1	1	0.203125	0.626062	0.995516	0.287736	0.390728	1	0.0162602	1	0.385305	0.517391	0.373077	0.587588	0.588652	0	0	0	0	0	1	1	0	0	0.00151057
chrX	1508583	1508277	1508246	SNP_2169871_X	SLC25A6	1	1	0.333333	0.717949	1	0.363636	0.35	0	0.0001	0	0.469388	0.571429	0.321429	0.609137	0.578947	0	0	0	0	0	1	1	0	0	0.0001
chrX	1512912	1512607	1512560	SNP_2169883_X		0	0	0	0	0	0	0	0	0	0	0	0	0	1	0	0	0	0	0	0	0	0	0	0	0
chrX	1583443	1583098	1583096	SNP_2170013_X	P2RY8	0	0	0	0	0	0	0	0	0	0	0	0	0	0.0001	0	0	0	0	0	0	0	0	0	0	0
chrX	1583540	1583195	1583193	SNP_2170014_X	P2RY8	0	0	0	0	0	0	0	0	0	0	0	0	0	0.0001	0	0	0	0	0	0	0	0	0	0	0
chrX	1583680	1583335	1583335	SNP_2170015_X	P2RY8	0	0	0	0	0	0	0	0	0	0	0	0	0.0001	0.0001	0	0	0	0	0	0	0	0	0	0	0
chrX	1583926	1583581	1583581	SNP_2170016_X	P2RY8	0	0	0	0	0	0	0	0	0	0	0	0	0	0.0001	0	0	0	0	0	0	0	0	0	0	0
chrX	1583979	1583634	1583634	SNP_2170017_X	P2RY8	0	0	0	0	0	0	0	0	0	0	0	0	0	0.0001	0	0	0	0	0	0	0	0	0	0	0
chrX	1590657	1590321	1590308	SNP_2170032_X	P2RY8	0	0	0	0	0	0	0	0	0	0	0	0	0	0	0	1	0	0	0	0	0	0	0	0	0
chrX	1598288	1597964	1597947	SNP_2170098_X	P2RY8	0	0.0001	0	0	0	0	0	0	0	0	0	0	0	0	0	0	0	0	0	0	0	0	0	0	0
chrX	1598598	1598274	1598257	SNP_2170099_X	P2RY8	0	0.0001	0	0	0	0	0	0	0	0	0	0	0	0	0	0	0	0	0	0	0	0	0	0	0
chrX	1624748	1624443	1624416	SNP_2170168_X	P2RY8	0	0	0	0	0	0	0	0	0	0	0	0.0001	0	0	0	0	0	0	0	0	0	0	0	0	0
chrX	1645852	1645526	1645497	SNP_2170251_X	P2RY8	0	0	0	0	0	0	0	0	0	0	0	0	0	1	0	0	0	0	0	0	0	0	0	0	0
chrX	1646126	1645800	1645771	SNP_2170252_X	P2RY8	0	0	0	0	0	0	0	0	0	0	0	0	0	1	0	0	0	0	0	0	0	0	0	0	0
chrX	1646136	1645810	1645781	SNP_2170253_X	P2RY8	0	0	0	0	0	0	0	0	0	0	0	0	0	1	0	0	0	0	0	0	0	0	0	0	0
chrX	1660171	1659845	1659843	SNP_2170345_X		0	0	0	0	0	0	0	0	0	0	0	0	0.0001	0	0	0	0	0	0	0	0	0	0	0	0
chrX	1660269	1659943	1659941	SNP_2170346_X		0	0	0	0	0	0	0	0	0	0	0	0	0.02	0	0	0	0	0	0	0	0	0	0	0	0
chrX	1713021	1712679	1712631	SNP_2170496_X	AKAP17A	0	0	0.0001	0	0	0	0	0	0	0	0	0	0	0	0	0	0	0	0	0	0	0	0	0	0
chrX	1721163	1720821	1720741	SNP_2170511_X	AKAP17A	0	0	0	1	0	0	0.0001	0.498195	0	0	0.0001	0.0001	0	0	0	0	0.995885	0	0	0	0	0	0	0	0
chrX	1901417	1901042	1900982	SNP_2170806_X		0	0	0	0	0	0	1	0	0	0	1	0	0	0	0	0	0	0	0	0	0	0	0	0	0
chrX	1901503	1901128	1901068	SNP_2170807_X		0	0	0	0	0	0	1	0	0	0	1	0	0	0	0	0	0	0	0	0	0	0	0	0	0
chrX	1901787	1901412	1901352	SNP_2170808_X		0	0	0	0	0	0	1	0	0	0	1	0	0	0	0	0	0	0	0	0	0	0	0	0	0
chrX	1901869	1901494	1901434	SNP_2170809_X		0	0	0	0	0	0	1	0	0	0	1	0	0	0	0	0	0	0	0	0	0	0	0	0	0
chrX	1902560	1902185	1902125	SNP_2170810_X		0	0	0	0	0	0	1	0	0	0	0	0	0	0	0	0	0	0	0	0	0	0	0	0	0.0001
chrX	2265469	2264997	2264970	SNP_2171120_X	DHRSX	0	0	0	0	0	0	0	0	0	0	0	0	1	0	0	0	0	0	0	0	0	0	0	0	0
chrX	2305119	2304617	2304621	SNP_2171198_X	DHRSX	0	0	0	0	0	0	0	0	0	0	0	0	0	0.0001	0	0	0	0	0	0	0	0	0	0	0
chrX	2305591	2305089	2305093	SNP_2171199_X	DHRSX	0	0	0	0	0	0	0	0	0	0	0	0	0	0.0001	0	0	0	0	0	0	0	0	0	0	0
chrX	2308877	2308374	2308379	SNP_2171202_X	DHRSX	0	0	0	0	0	0	0	0	0	0	0	0	0	0	0.0001	0	0	0	0	0	0	0	0	0	0
chrX	2309298	2308795	2308800	SNP_2171203_X	DHRSX	0	0	0	0	0	0	0	0	0	0	0	0	0	0	0.0001	0	0	0	0	0	0	0	0	0	0
chrX	2314489	2313989	2313991	SNP_2171226_X	DHRSX	0	0	0.0001	0	0	0	0	0	0	0	0	0	0	0	0	0	0	0	0	0	0	0	0	0	0
chrX	2327961	2327470	2327471	SNP_2171250_X	DHRSX	0	0	0	0	0	0	0	0	0	0	0	0	0	0	0.0001	0	0	0	0	0	0	0	0	0	0
chrX	2385939	2385454	2385434	SNP_2171355_X	DHRSX	0	0	0	0	0	0	0	0	0	0	0	0	0	0	1	0	0	0	0	0	0	0	0	0	0
chrX	2389419	2388934	2388911	SNP_2171374_X	DHRSX	0	0	0	0	0	0	0	0	0	0	0	0	0	0	0.0001	0	0	0	0	0	0	0	0	0	0
chrX	2404619	2404139	2404126	SNP_2171530_X	DHRSX	0	0.0001	0	0	0	0	0	0	0	1	0	0	0	0.0001	1	0	1	0	1	0	0	0	0	0	0
chrX	2405396	2404916	2404903	SNP_2171531_X	DHRSX	0	0	0	0	0	0	0	0	0	1	0	0	0	0	0	0	0	0	1	0	0	0	0	0	0
chrX	2447742	2447265	2447251	SNP_2171577_X		0	0	0	0	0	0	0	0	0	0	0	0	0	0	0	0	0.0001	0	0	0	0	0	0	0	0
chrX	2448127	2447650	2447636	SNP_2171578_X		0	0	0	0	0	0	0	0	0	0	0	0	0	0	0	0	0.0001	0	0	0	0	0	0	0	0
chrX	2494453	2493969	2493955	SNP_2171606_X		0	0	0	0	0	0	0	1	0.0001	0	0	0	0	0	0	0	0	0	0	0	0	0	0	0	0
chrX	2632482	2631992	2631964	SNP_2171811_X	CD99	1	0	0.35	0.464286	0.0001	0	0.0001	0	0	0	0.0001	0.376712	0.0126582	0.528053	0.212121	0	0	0	0	0	0	0	0	0	0
chrX	2656258	2655780	2655743	SNP_2171862_X	CD99	1	0	0.461538	0.518519	0.0001	0	0.016129	0	0	0	0.0001	0.373541	0.0001	0.638393	0.169565	0	0	1	0	0	0	0	0	0	0
chrX	2659232	2658756	2658717	SNP_2171873_X	CD99	0.995614	0.0049505	0.218009	0.590909	0.663793	0	0.457364	0.916667	0	0.0123457	0.0204082	0.474654	0.0001	0.553506	0.289855	0	0	1	0.0001	0	0	0	0	0.00840336	0.0001
chrX	2707978	2707506	2707498	SNP_2171982_X	XG	0	0	0	0	0	0	0	0	0	0	0	0	0	0	1	0	0	0	0	0	0	0	0	0	0
chrX	2803387	2802937	2802942	SNP_2172055_X		0	0	0	0	0	0	0	0	0	0	0	0	0	0	0.0001	0	0	0	0	0	0	0	0	0	0
chrX	2818440	2817984	2817973	SNP_2172092_X		0	0	0	0	0	0	0	0	0	0	0	0	0	0	0.0001	0	0	0	0	0	0	0	0	0	0
chrX	3267051	3266508	3266518	SNP_2172441_X		0	0	0	0	0	0	0	0	0	0	0	0	0	0	1	0	0	0	0	0	0	0	0	0	0
chrX	3272564	3272021	3272027	SNP_2172450_X		0	0	0	0	0	0	0	0	0	0.0001	0	0	0	0	0	0	0	0	0	0	0	0	0	0	0
chrX	3612202	3611648	3611651	SNP_2172942_X	PRKX	0	0	0	0	0	0	0	0	0	0	0	0	0	0	1	0	0	0	0	0	0	0	0	0	0
chrX	3612271	3611717	3611720	SNP_2172943_X	PRKX	0	0	0	0	0	0	0	0	0	0	0	0	0	0	1	0	0	0	0	0	0	0	0	0	0
chrX	3670432	3669859	3669886	SNP_2173006_X		0	0	0	0	0	0	0	0	0	0	0	0	1	0	0	0	0	0	0	0	0	0	0	0	0
chrX	3738504	3737939	3737966	SNP_2173048_X	LOC389906	0	0	0	0	0	0	0	0	0	0	0	0	0	0	1	0	0	0	0	0	0	0	0	0	0
chrX	5592879	5592118	5592100	SNP_2173985_X		0	0	0	0	0	0	0	0.0001	0	0	0	0	0	0	0	0	0	0	0	0	0	0	0	0	0
chrX	5654769	5654029	5653973	SNP_2174097_X		0	0	0	0	0	0	0	0	0	0	0	0	0	0	0.0001	0	0	0	0	0	0	0	0	0	0
chrX	6651889	6651189	6651087	SNP_2174857_X		0	0	0	0	0	0	0	0	0	0	0	0	0	0	1	0	0	0	0	0	0	0	0	0	0
chrX	6829299	6828609	6828507	SNP_2175023_X		0	0	0	0	0	0	0	0	0	0	0	0	0	0	0.111111	0	0	0	0	0	0	0	0	0	0
chrX	9472011	9471262	9471172	SNP_2176093_X	TBL1X	0	0	0	0	0	0	0	0	0	0	0	0	0.0001	0	0	0	0	0	0	0	0	0	0	0	0
chrX	9684738	9683979	9683899	SNP_2176230_X	TBL1X	0	0	0	0	0	0	0	0	0	0	0.0263158	0	0	0	0	0	0	0	0	0	0	0	0	0	0.0583333
chrX	9684952	9684193	9684113	SNP_2176231_X	TBL1X	0	0	0	0	0	0	0	0	0	0	0.0001	0	0	0	0	0	0	0	0	0	0	0	0	0	0.0001
chrX	9685901	9685142	9685061	SNP_2176233_X	TBL1X	0	0	0	0	0	0	0	0	0	0	0	0	0	0	0	0	0	0	0	0	0	0	0	0	0.0102041
chrX	9686187	9685428	9685347	SNP_2176234_X	TBL1X	0	0	0	0	0	0	0	0	0	0	0	0	0	0	0	0	0	0	0	0	0	0	0	0	0.0078125
chrX	9859947	9859190	9859127	SNP_2176406_X	SHROOM2	0	0	0	0	0	0	0	0	0	0	0	0	0	0	0.0001	0	0	0	0	0	0	0	0	0	0
chrX	9942780	9942025	9941931	SNP_2176496_X		0	0	0	0	0	0	0	0	0	0	0	0	0	0	0.0001	0	0	0	0	0	0	0	0	0	0
chrX	10053299	10052532	10052435	SNP_2176524_X	WWC3	0	0	0	0	0	0	0	0	0	0	0	0	0	0	0.0001	0	0	0	0	0	0	0	0	0	0
chrX	10053367	10052600	10052503	SNP_2176525_X	WWC3	0	0	0	0	0	0	0	0	0	0	0	0	0	0	0.0001	0	0	0	0	0	0	0	0	0	0
chrX	10098825	10098066	10097973	SNP_2176564_X	WWC3	0	0	0	0	0	0	0	0	0	0	0	0	0	0.0172414	0	0	0	0	0	0	0	0	0	0	0
chrX	10148680	10147924	10147841	SNP_2176633_X	CLCN4	0	0	0	0	0	0	0	0	0	0	0	0	0	0	0.0001	0	0	0	0	0	0	0	0	0	0
chrX	10202343	10201599	10201519	SNP_2176681_X	CLCN4	0	0	0	0	0	0	0	0	0	0	0	0	0	0	0	0	0.0001	0	0	0	0	0	0	0	0
chrX	10202748	10202004	10201924	SNP_2176682_X	CLCN4	0	0	0	0	0	0	0	0	0	0	0	0	0	0	0	0	0.0001	0	0	0	0	0	0	0	0
chrX	10203188	10202444	10202364	SNP_2176683_X	CLCN4	0	0	0	0	0	0	0	0	0	0	0	0	0	0	0	0	0.00292398	0	0	0	0	0	0	0	0
chrX	10203395	10202651	10202571	SNP_2176684_X	CLCN4	0	0	0	0	0	0	0	0	0	0	0	0	0	0	0	0	0.00724638	0	0	0	0	0	0	0	0
chrX	10204812	10204068	10203988	SNP_2176685_X	CLCN4	0	0	0	0	0	0	0	0	0	0	0	0	0	0	0	0	0	0.00724638	0	0	0	0	0	0	0
chrX	11661869	11661124	11660980	SNP_2177077_X	ARHGAP6	0	0	0	0	0	0	0	0	0	0	0	0.0001	0	0	0	0	0	0	0	0	0	0	0	0	0
chrX	11778471	11777739	11777567	SNP_2177147_X	MSL3	0	0	1	0	0	0	0	0	0	0	0	0	0	0	0	0	0	0	0	0	0	0	0	0	0
chrX	12629682	12628911	12628758	SNP_2177539_X	FRMPD4	0	0	0	0	0	0	0	0	0	0	0	0	0	0	0.985714	0	0	0	0	0	0	0	0	0	0
chrX	12629833	12629062	12628909	SNP_2177540_X	FRMPD4	0	0	0	0	0	0	0	0	0	0	0	0	0	0	1	0	0	0	0	0	0	0	0	0	0
chrX	12629962	12629191	12629038	SNP_2177541_X	FRMPD4	0	0	0	0	0	0	0	0	0	0	0	0	0	0	1	0	0	0	0	0	0	0	0	0	0
chrX	12835555	12834770	12834664	SNP_2177705_X	PRPS2	0	0	0	0	0	0	0	0	0	0	0	0	0	0.0001	0	0	0	0	0	0	0	0	0	0	0
chrX	12839652	12838867	12838763	SNP_2177714_X	PRPS2	0	0	0.0001	0	0	0	0	0	0	0	0	0	0	0	0	0	0	0	0	0	0	0	0	0	0
chrX	12842778	12841992	12841889	SNP_2177718_X		0	0	0	0	0	0	0	0	0	0	0.0333333	0	0	0	0	0	0	0	0	0	0	0	0	0	0
chrX	12907658	12906872	12906776	SNP_2177732_X	TLR7	0	0	0.0001	0	0	0	0	0	0	0	0	0	0	0.0001	0	0	0	0	0	0	0	0	0	0	0
chrX	12982874	12982024	12981951	SNP_2177858_X		0	0	0	0	0	0	0	0	0	0	0	1	0	0	0	0	0	0	0	0	0	0	0	0	0
chrX	12982992	12982142	12982069	SNP_2177859_X		0	0	0	0	0	0	0	0	0	0	0	1	0	0	0	0	0	0	0	0	0	0	0	0	0
chrX	12983030	12982180	12982107	SNP_2177860_X		0	0	0	0	0	0	0	0	0	0	0	1	0	0	0	0	0	0	0	0	0	0	0	0	0
chrX	12983303	12982453	12982380	SNP_2177861_X		0	0	0	0	0	0	0	0	0	0	0	1	0	0	0	0	0	0	0	0	0	0	0	0	0
chrX	12983919	12983069	12982996	SNP_2177862_X		0	0	0	0	0	0	0	0	0	0	0	1	0	0	0	0	0	0	0	0	0	0	0	0	0
chrX	12983939	12983089	12983016	SNP_2177863_X		0	0	0	0	0	0	0	0	0	0	0	1	0	0	0	0	0	0	0	0	0	0	0	0	0
chrX	12990921	12990071	12990000	SNP_2177873_X		0	0	0	0	0	0	0	0	0	0	0	0	0	0.0001	0	0	0	0	0	0	0	0	0	0	0
chrX	12994250	12993400	12993329	SNP_2177875_X	TMSB4X	0	0.0001	1	0	0	0	0	0	0	0	0	1	0.0001	0.0001	0	0	0	0	0	0	0	0	0	0	0
chrX	12997759	12996909	12996838	SNP_2177878_X		0	0	0	0	0	0	0	0	0	0	0	0	0.0001	0	0	0	0	0	0	0	0	0	0	0	0
chrX	12997806	12996956	12996885	SNP_2177879_X		0	0	0	0	0	0	0	0	0	0	0	0	0.0001	0	0	0	0	0	0	0	0	0	0	0	0
chrX	13102654	13101812	13101732	SNP_2177990_X		0	0	0	0	0	0	0	0	0	0	0	0	0	0.0001	0	0	0	0	0	0	0	0	0	0	0
chrX	13677862	13677017	13676892	SNP_2178402_X	TCEANC	0	0	0	0	0	0	0	0	0	0	0.0001	0	0	0	0	0	0	0	0	0	0	0	0	0	0
chrX	13681115	13680270	13680145	SNP_2178404_X	TCEANC	0	0	0	0	0	0	0	0	0	0	0.0217391	0	0	0	0	0	0	0	0	0	0	0	0	0	0
chrX	13682715	13681870	13681745	SNP_2178409_X		0	0	0	0	0	0	0	0	0	0	0	0.0001	0	0	0	0	0	0	0	0	0	0	0	0	0
chrX	13683170	13682325	13682200	SNP_2178410_X		0	0	0	0	0	0	0	0	0	0	0	0.0001	0	0	0	0	0	0	0	0	0	0	0	0	0
chrX	13730787	13729956	13729828	SNP_2178468_X	TRAPPC2	0	0.0001	0	0.0001	0.875598	0	0	0.0001	0.0001	0	0	0.403101	0.0001	0.111111	0	0.998192	0.0001	0	0	0.0001	0	0	0	0	0
chrX	13731474	13730643	13730515	SNP_2178469_X	TRAPPC2	0	0	0	0.0001	0	0	0	0.0001	0.0001	0	0	0	0	0	0	0	0.0001	0.0001	0	0	0	0	0	0	0
chrX	13731696	13730865	13730737	SNP_2178471_X	TRAPPC2	0	0	0	0	0	0	0	0.0001	0	0	0	0	0	0	0	0	0.0001	0	0	0	0	0	0	0	0
chrX	13734539	13733708	13733580	SNP_2178473_X	TRAPPC2	0	0	0	0	0	0	0	0	0	0	0	0.0001	0	0	0	0	0	0	0	0	0	0	0	0	0
chrX	13795611	13794789	13794653	SNP_2178500_X	GPM6B	0	0	0	0	0	0	0	0	0	0	0	0	0	0	0	0	0	0	0	0	0	0.0001	0	0	0
chrX	13797263	13796440	13796305	SNP_2178502_X	GPM6B	0	0.0001	0	0	0	0	0	0	0	0	0	0	0	0	0	0	0	0	0	0	0	0	0	0	0
chrX	14880344	14879520	14879333	SNP_2179264_X	FANCB	0	0	0	0	0	0	0	0	0	0	0	0	0	0	0	0	0	0	0	0	0	0	0.0353535	0	0
chrX	14882553	14881725	14881542	SNP_2179267_X	FANCB	0	0	0	0	0	0	0	0	0	0	0.0001	0	0	0	0	0	0	0	0	0	0	0	0	0	0
chrX	14887147	14886319	14886136	SNP_2179270_X	FANCB	0	0	0	0	0	0	0	0	0	0	0	0	0	0.0001	0	0	0	0	0	0	0	0	0	0	0
chrX	14920739	14919910	14919730	SNP_2179296_X	MOSPD2	0	0	0	0	0	0	0	0	0	0	0	0.0001	0	0	0	0	0	0	0	0	0	0	0	0	0
chrX	14920743	14919914	14919734	SNP_2179297_X	MOSPD2	0	0	0	0	0	0	0	0	0	0	0	0.0001	0	0	0	0	0	0	0	0	0	0	0	0	0
chrX	14933445	14932628	14932436	SNP_2179305_X	MOSPD2	0	0	0	0	0	0	0	0	0	0	0	0.0001	0	0	0	0	0	0	0	0	0	0	0	0	0
chrX	15132365	15131543	15131325	SNP_2179546_X		0	0	0	0	0	0	0	0	0	0	0	0.0001	0	0	0	0	0	0	0	0	0	0	0	0	0
chrX	15288624	15287829	15287569	SNP_2179775_X		0	0	0	0	0	0	0	0	0	0	0	0.0001	0	0	0	0	0	0	0	0	0	0	0	0	0
chrX	15338748	15337960	15337695	SNP_2179819_X	PIGA	0	0	0	0.0001	0	0	0	0	0	0	0	0.0001	0	0	0	0	0	0	0	0	0	0	0.00276243	0	0
chrX	15349998	15349213	15348945	SNP_2179831_X	PIGA	0	0	0	0	0	0	0	0	0	0	0	0.0001	0	0	0.0001	0	0	0	0	0	0	0	0.00237248	0	0
chrX	15407414	15406674	15406361	SNP_2179863_X	PIR	0	0	0.0001	0	0	0	0	0	0	0	0	0	0	0	0	0	0	0	0	0	0	0	0	0	0
chrX	15511412	15510689	15510380	SNP_2179953_X	PIR	0	0	0	0	0	0.0001	0	0	0.0001	0	0	0.0001	0	0	0	0	0	0	0	0	0	0	0	0	0
chrX	15512734	15512011	15511702	SNP_2179954_X		0	0	0	0	0	0	0	0	0	0	0	0	0	0	1	0	0	0	0	0	0	0	0	0	0
chrX	15512875	15512152	15511843	SNP_2179955_X		0	0	0	0	0	0	0	0	0	0	0	0	0	0	1	0	0	0	0	0	0	0	0	0	0
chrX	15843649	15842907	15842595	SNP_2179978_X		0	0	0	0	0	0	0	0	0	0	0	1	0	0	0	0	0	0	0	0	0	0	0	0	0
chrX	15844898	15844156	15843845	SNP_2179979_X	AP1S2	0	0	0	0	0	0.478873	0	0	0	0	0	0	0	0	0.615385	0	0	0	0	0.875	0	0	0	0	0
chrX	16744368	16743598	16743340	SNP_2180209_X	SYAP1	0	0	0	0	0	0	0	0	0	0	0	0	0	0.0001	0	0	0	0	0	0	0	0	0	0	0
chrX	16745021	16744251	16743993	SNP_2180210_X	SYAP1	0	0	0	0	0	0	0	0	0	0	0	0	0	0.0001	0	0	0	0	0	0	0	0	0	0	0
chrX	16761190	16760422	16760163	SNP_2180228_X	SYAP1	0	0	0	0	1	0	0	0	0	0	0	0	0	0	0	0	0	0	0	0	0	0	0	0	0
chrX	16789943	16789172	16788916	SNP_2180253_X		0	0	0	0	0	0	0	0	0	0	0	0	0.0001	0	0	0	0	0	0	0	0	0	0	0	0
chrX	16859628	16858841	16858560	SNP_2180327_X	TXLNG	0	0	0	0	0	0	0	0	0	0	1	0	0	0	0	0	0	0	0	0	0	0	0	0	0
chrX	16860134	16859347	16859066	SNP_2180328_X	TXLNG	0	0	0	0	0	0	0	0	0	0	0.941176	0	0	0	0	0	0	0	0	0	0	0	0	0	0
chrX	16860913	16860126	16859845	SNP_2180329_X	TXLNG	0	0	0	0	0	0	0	0	0	0	0.911765	0	0	0	0	0	0	0	0	0	0	0	0	0	0
chrX	16861493	16860706	16860425	SNP_2180330_X	TXLNG	0	0	0	0	0	0	0	0	0	0	0.952381	0	0	0	0	0	0	0	0	0	0	0	0	0	0
chrX	16861590	16860803	16860522	SNP_2180331_X	TXLNG	0	0	0	0	0	0	0	0	0	0	1	0	0	0	0	0	0	0	0	0	0	0	0	0	0
chrX	16862101	16861314	16861033	SNP_2180332_X	TXLNG	0	0	0	0	0	0	0	0	0	0	0.805556	0	0	0	0	0	0	0	0	0	0	0	0	0	0
chrX	18388509	18387670	18387416	SNP_2180699_X		0	0	0	0	0	0	0	0	0	0	0	0	0	0	1	0	0	0	0	0	0	0	0	0	0
chrX	18744980	18744138	18743884	SNP_2180814_X	PPEF1	0.0001	0	0	0	0	0	0	0	0	0	0	0	0	0	0	0	0	0	0	0	0	0	0	0	0
chrX	19634440	19633538	19633226	SNP_2181059_X	SH3KBP1	0	0	0	0	0	0	0	0	0	0	0	0	0	0	0	0	0.0001	0	0	0	0	0	0	0	0
chrX	20233630	20232728	20232411	SNP_2181108_X	RPS6KA3	0.0001	0	0	0	0	0	0	0	0	0	0	0	0	0	0	0	0	0	0	0	0	0	0	0	0
chrX	21850291	21849373	21849070	SNP_2181406_X		0	0	0	0	0	0	0	0	0	0	0	0	0	0	0.0001	0	0	0	0	0	0	0	0	0	0
chrX	21850663	21849745	21849442	SNP_2181407_X		0	0	0	0	0	0	0	0	0	0	0	0	0	0	0.0001	0	0	0	0	0	0	0	0	0	0
chrX	21861434	21860514	21860211	SNP_2181427_X	MBTPS2	0	0	0	0	0	0	0	0	0	0	0	0	0	0	0	0	0	0	0	0	0	0	0	0	0.0001
chrX	21900695	21899762	21899472	SNP_2181463_X	MBTPS2	0	0	0	0	0	0	0	0	0	0	0	0	0	0	0	0	0	0	0	0	0	0	0	0	0.00116414
chrX	21910483	21909550	21909259	SNP_2181476_X		0	0	0	0	0	0	0	0	0	0	0	0	0	0	0	0	0	0.0001	0	0	0	0	0	0	0
chrX	21990213	21989251	21988944	SNP_2181545_X	SMS	0	0	0	0	0	0	0	0	0	0	0	0	0	0	0	0	0	0	0	0	0	0.0001	0	0	0
chrX	22035969	22035021	22034680	SNP_2181588_X		0	0	0	0	0	0	0	0	0	0	0	0	0	0	1	0	0	0	0	0	0	0	0	0	0
chrX	22036008	22035060	22034720	SNP_2181590_X		0	0	0	0	0	0	0	0	0	0	0	0	0	0	1	0	0	0	0	0	0	0	0	0	0
chrX	22073079	22072130	22071795	SNP_2181627_X	PHEX	0	0	0	0	0	0	0	0	0	0	0	0	0	0	1	0	0	0	0	0	0	0	0	0	0
chrX	23160755	23159872	23159493	SNP_2182457_X	LOC100873065	0	0	0	0	0	0	0	0	0	0	0	0	0	0	1	0	0	0	0	0	0	0	0	0	0
chrX	23652846	23651935	23651570	SNP_2182835_X		0	0	0	0	0	0	0	0	0	0	0	0	0	0	0.0001	0	0	0	0	0	0	0	0	0	0
chrX	23690334	23689404	23689041	SNP_2182887_X	PRDX4	0	0	0	0	0	0	0	0	0	0	0	0	0	0	0.0001	0	0	0	0	0	0	0	0	0	0
chrX	23710585	23709663	23709299	SNP_2182933_X		0	0	0	0	0	0	0	0	0	0	0.0001	0	0	0	0	0	0	0	0	0	0	0	0	0	0
chrX	23761386	23760455	23760100	SNP_2182975_X	ACOT9	0	0	0	0	0	0	0	0	0.0001	0	0.0001	0.0001	0	0	0	0	0	0	0	0	0.0001	0	0	0	0
chrX	24000163	23999199	23998846	SNP_2183126_X		0	0	0	0	0	0	0	0	0	0	0	0	0	0	0	0	0	0	0	0	0.0001	0	0	0	0
chrX	24073761	24072798	24072443	SNP_2183166_X	EIF2S3	0	0	0	0.0001	0	0	0.0001	0.0001	0.0001	0	0.134615	0.220096	0	0.306773	0.9375	0	1	0	0	0	0	0	0	0	0.997537
chrX	24099597	24098647	24098281	SNP_2183195_X		0	0	0	0	0	0	0	0	0	0	0	0	0.0001	0	0	0	0	0	0	0	0	0	0	0	0
chrX	24178567	24177611	24177245	SNP_2183310_X	ZFX	0	0	0	0	0	0	0	0	0	0	0	0	0	0.0001	0	0	0	0	0	0	0	0	0	0	0
chrX	24178589	24177633	24177267	SNP_2183311_X	ZFX	0	0	0	0	0	0	0	0	0	0	0	0	0	0.0001	0	0	0	0	0	0	0	0	0	0	0
chrX	24179042	24178086	24177720	SNP_2183312_X	ZFX	0	0	0	0	0	0	0	0	0	0	0	0	0	0.0001	0	0	0	0	0	0	0	0	0	0	0
chrX	24179406	24178450	24178084	SNP_2183313_X	ZFX	0	0	0	0	0	0	0	0	0	0	0	0	0	0.00653595	0	0	0	0	0	0	0	0	0	0	0
chrX	24179979	24179023	24178657	SNP_2183314_X	ZFX	0	0	0	0	0	0	0	0	0	0	0	0	0	0.0111111	0.0001	0	0	0	0	0	0	0	0	0	0
chrX	24186989	24186034	24185670	SNP_2183322_X	ZFX	0	0	0	0	0	0	0	0	0	0	0	0	0	1	0	0	0	0	0	0	0	0	0	0	0
chrX	24187021	24186066	24185702	SNP_2183323_X	ZFX	0	0	0	0	0	0	0	0	0	0	0	0	0	1	0	0	0	0	0	0	0	0	0	0	0
chrX	24191521	24190566	24190200	SNP_2183327_X	ZFX	0	0	0	0.0001	0	0	0.0001	0	0	0	0	0	0	0	0	0	0	0	0	0	0	0	0	0	0
chrX	24206048	24205093	24204718	SNP_2183353_X	ZFX	0	0	0	0	0	0	0	0	0	0	0	0	1	0	0	0	0	0	0	0	0	0	0	0	0
chrX	24224803	24223848	24223472	SNP_2183370_X	ZFX	0	0	0	0	0	0	0	0	0	0	0	0	0	0	0.0001	0	0	0	0	0	0	0	0	0	0
chrX	24231180	24230225	24229850	SNP_2183374_X	ZFX	0	0	0	0	0	0	0	0	0	0	0	0	0	0	0	0	0	0	0	0	0	1	0	0	0
chrX	24231758	24230803	24230428	SNP_2183375_X	ZFX	0	0	0	0	0	0	0	0	0	0	0	0	0	0	0	0	0	0	0	0	0	1	0	0	0
chrX	24232095	24231140	24230765	SNP_2183377_X	ZFX	0.0001	0.0001	0.0001	0.257908	0.0769231	0	0.514706	0.0001	1	0.456716	0.0001	1	0.536364	0.103448	1	0.0001	0.565789	0.385852	0	0	0.0001	0.331915	0	0.0001	0.000683995
chrX	24233489	24232534	24232159	SNP_2183378_X	ZFX	0	0	0	1	0	0	0	0	1	0	0	0	0	0	0	0.0001	0	0.0001	0	0	0.0001	0.0001	0	0	0
chrX	24233909	24232954	24232579	SNP_2183379_X	ZFX	0	0	0	1	0	0	0	0	1	0	1	0	0	0	0	0.0001	0	0.0001	0	0	0.00169205	0.0001	0	0	0
chrX	24239537	24238583	24238212	SNP_2183389_X		0	0	0	0	0	0	0	0	0	0	0	0	0	1	0	0	0	0	0	0	0	0	0	0	0
chrX	24260788	24259837	24259472	SNP_2183420_X		0	0	0	0	0	0	0	0	0	0	0	0	0	0	0.0001	0	0	0	0	0	0	0	0	0	0
chrX	24284525	24283575	24283209	SNP_2183455_X		0	0	0	0	0	0	0	0	0	0	0	0.0001	0	0	0	0	0	0	0	0	0	0	0	0	0
chrX	24284775	24283825	24283459	SNP_2183456_X		0	0	0	0	0	0	0	0	0	0	0	0.0001	0	0	0	0	0	0	0	0	0	0	0	0	0
chrX	24284948	24283998	24283632	SNP_2183457_X		0	0	0	0	0	0	0	0	0	0	0	0.0001	0	0	0	0	0	0	0	0	0	0	0	0	0
chrX	24543124	24542156	24541855	SNP_2183614_X	PDK3	0	0	0	0	0	0	0.0001	0	0	0	0	0	0	0	0	0	0	0	0	0	0	0	0	0	0
chrX	24555867	24554899	24554596	SNP_2183622_X	PDK3	0	0	0	0	0	0	0	0	0	0	0	0.0001	0	0	0	0	0	0	0	0	0	0	0	0	0
chrX	24559151	24558183	24557879	SNP_2183627_X	PDK3	0	0	0.0001	0	0	0	0	0	0	0	0	0.0001	0	0	0	0	0.0001	0.0001	0	0	0	0	0	0	0
chrX	24559271	24558303	24557999	SNP_2183628_X	PDK3	0	0	0.0001	0	0	0	0	0	0	0	0	0	0	0	0	0	0.0001	0.0001	0	0	0	0	0	0	0
chrX	24561434	24560466	24560162	SNP_2183629_X	PDK3	0	0	0	0	0	0	0	0	0	0	0	0	0	0	0	0	0.0001	0	0	0	0	0	0	0	0
chrX	24564100	24563132	24562828	SNP_2183630_X	PDK3	0	0	0	0	0	0	0	0	0	0	0	0	0	0	0	0	0.0001	0	0	0	0	0	0	0	0
chrX	24567719	24566751	24566447	SNP_2183634_X	PDK3	0	0	0	0	0	0	0	0	0	0	0	0	0	0	0	0	0	0.0001	0	0	0	0	0	0	0
chrX	24568553	24567585	24567281	SNP_2183635_X	PDK3	0	0	0.0001	0	0	0	0	0	0	0.0001	0	0	0	0	0.0001	0	0	0.0001	0	0	0	0.0001	0	0	0.0001
chrX	24583793	24582829	24582519	SNP_2183655_X	PCYT1B	0	0	0	0	0	0	0	0	0	0	0	0	0.0001	0	0	0	0	0	0	0	0	0	0	0	0
chrX	24836167	24835166	24834903	SNP_2183809_X	POLA1	0	0	0	0	0	0	0	0	0	0	0	0	0	0.0001	0	0	0	0	0	0	0	0	0	0	0
chrX	26200577	26199538	26199273	SNP_2184377_X		0.0001	0	0	0	0	0	0	0	0	0	0	0	0	0	0	0	0	0	0	0	0	0	0	0	0
chrX	26739821	26738794	26738539	SNP_2184647_X		0	0	0	0	0	0	0	0	0	0	0	0	0	0	0	0	0	0	1	0	0	0	0	0	0
chrX	26877734	26876692	26876431	SNP_2184790_X		0	0	0	0	0	0	0	0	0	0	0	0	0	0	0.0001	0	0	0	0	0	0	0	0	0	0
chrX	26935789	26934746	26934462	SNP_2184886_X		0	0	0	0	0	0	0	0	0	0	0	0	0	0	0.0001	0	0	0	0	0	0	0	0	0	0
chrX	26936554	26935511	26935227	SNP_2184888_X		0	0	0	0	0	0	0	0	0	0	0	0	0	0	0.0001	0	0	0	0	0	0	0	0	0	0
chrX	26937259	26936216	26935932	SNP_2184889_X		0	0	0	0	0	0	0	0	0	0	0	0	0	0	0.0001	0	0	0	0	0	0	0	0	0	0
chrX	27099730	27098688	27098356	SNP_2185077_X		0	0	0	0	0	0	0	0	0	0	0	0	0	0	0.0001	0	0	0	0	0	0	0	0	0	0
chrX	27403242	27402167	27401884	SNP_2185260_X	BC024027	0	0	0	0	0	0	0	0	0	0	0	0	0	0	0.0001	0	0	0	0	0	0	0	0	0	0
chrX	27433385	27432303	27432022	SNP_2185305_X		0	0	0	0	0	0	0.0001	0	0	0	0	0	0	0	0	0	0	0	0	0	0	0	0	0	0
chrX	27487981	27486901	27486583	SNP_2185411_X		0	0	0	0	0	0	0	0	0	0	0	0	0	0	1	0	0	0	0	0	0	0	0	0	0
chrX	27488052	27486972	27486654	SNP_2185412_X		0	0	0	0	0	0	0	0	0	0	0	0	0	0	1	0	0	0	0	0	0	0	0	0	0
chrX	29573081	29571835	29571516	SNP_2186727_X	IL1RAPL1	0	0	0	0	0	0	0	0	0	0	0	0	0	0.0001	0	0	0	0	0	0	0	0	0	0	0
chrX	29573555	29572309	29571990	SNP_2186728_X	IL1RAPL1	0	0	0	0	0	0	0	0	0	0	0	0	0	0.0001	0	0	0	0	0	0	0	0	0	0	0
chrX	30219013	30217796	30217457	SNP_2187117_X		0	0	0	0	0	0	0	0	0	0	0	0	0	0	0.0001	0	0	0	0	0	0	0	0	0	0
chrX	30222007	30220787	30220451	SNP_2187126_X		0	0	0	0	0	0	0	0	0	0	0	0	0	0	1	0	0	0	0	0	0	0	0	0	0
chrX	30575929	30574711	30574373	SNP_2187363_X		0	0	0	0	0	0	0	0	0	0	0.0001	0	0	0	0	0	0	0	0	0	0	0	0	0	0
chrX	30575940	30574722	30574384	SNP_2187364_X		0	0	0	0	0	0	0	0	0	0	0.0001	0	0	0	0	0	0	0	0	0	0	0	0	0	0
chrX	30577185	30575967	30575629	SNP_2187365_X	CXorf21	0	0	0	0	0	0	0	0.0116279	0	0.0001	0	0	0	0.0001	0.0001	0	0	0	0	0	0	0	0	0	0
chrX	30577224	30576006	30575668	SNP_2187366_X	CXorf21	0	0	0	0	0	0	0	0.0001	0	0.0001	0	0	0	0.0001	0.0001	0	0	0	0	0	0	0	0	0	0
chrX	30577846	30576628	30576290	SNP_2187367_X	CXorf21	0	0	0	0	0	0	0.0001	0	0	0	0	0	0	0	0	0	0.0001	0	0	0	0	0	0	0	0
chrX	31138589	31137352	31136993	SNP_2187440_X	DMD	0	0	0.0001	0	0	0	0	0	0	0	0	0.921569	0	0	0	0	0	0	0	0	0	0	0	0	0
chrX	31259532	31258267	31257907	SNP_2187487_X	DMD	0	0	0	0	0	0	0	0	0	0	0	0	0	0	0	0	0	0.0001	0	0	0	0	0	0	0
chrX	31259619	31258354	31257994	SNP_2187488_X	DMD	0	0	0	0	0	0	0	0	0	0	0	0	0	0	0	0	0	0.0001	0	0	0	0	0	0	0
chrX	31259670	31258405	31258045	SNP_2187489_X	DMD	0	0	0	0	0	0	0	0	0	0	0	0	0	0	0	0	0	0.0001	0	0	0	0	0	0	0
chrX	31362374	31361127	31360754	SNP_2187582_X	DMD	0	0	0	0	0	0	0	0	0	0	0	0	0	0	0.0001	0	0	0	0	0	0	0	0	0	0
chrX	31429134	31427868	31427491	SNP_2187651_X	DMD	0	0	0	0	0	0	0	0	0	0	0	0	0	0	0.0001	0	0	0	0	0	0	0	0	0	0
chrX	31429432	31428166	31427789	SNP_2187652_X	DMD	0	0	0	0	0	0	0	0	0	0	0	0	0	0	0.0001	0	0	0	0	0	0	0	0	0	0
chrX	32009825	32008630	32008199	SNP_2188219_X	DMD	0	0	0	0	0	0	1	0	0	0	0	0	0	0	1	0	0	0	0	0	0	0	0	0	0
chrX	32215311	32214119	32213684	SNP_2188388_X	DMD	0	0	0	0	0	0	0	0	0	0	1	0	0	0	0	0	0	0	0	0	0	0	0	0	0
chrX	34749428	34748089	34747727	SNP_2190732_X		0	0	0	0	0	0	0	0	0	0	0	0	0	0	1	0	0	0	0	0	0	0	0	0	0
chrX	35048890	35047538	35047204	SNP_2191079_X		0	0	0	0	0	0	0	0	0	0	0	0	0	0	0.0001	0	0	0	0	0	0	0	0	0	0
chrX	35447740	35446385	35446019	SNP_2191393_X		0	0	0	0	1	0	0	0	0	0	0	0	0	0	0	0	0	0	0	0	0	0	0	0	0
chrX	35633116	35631753	35631431	SNP_2191578_X		0	0	0	0	0.0001	0	0	0	0	0	0	0	0	0	0	0	0	0	0	0	0	0	0	0	0
chrX	35696626	35695260	35694990	SNP_2191705_X		0	0	0	0	0	0	0	0	0	0	0	0	0	0	0.0001	0	0	0	0	0	0	0	0	0	0
chrX	38254796	38253387	38253090	SNP_2192527_X	OTC	0	0	0	0	0	0	0	0	0	0	0	0	0	0	1	0	0	0	0	0	0	0	0	0	0
chrX	38254820	38253411	38253114	SNP_2192528_X	OTC	0	0	0	0	0	0	0	0	0	0	0	0	0	0	1	0	0	0	0	0	0	0	0	0	0
chrX	38254928	38253519	38253222	SNP_2192529_X	OTC	0	0	0	0	0	0	0	0	0	0	0	0	0	0	1	0	0	0	0	0	0	0	0	0	0
chrX	38254946	38253537	38253240	SNP_2192530_X	OTC	0	0	0	0	0	0	0	0	0	0	0	0	0	0	1	0	0	0	0	0	0	0	0	0	0
chrX	38348805	38347402	38347109	SNP_2192550_X		0	0	0	0	0	1	0	0	0	0	0	0	0	0	0	0	0	0	0	0	0	0	0	0	0
chrX	39607469	39606038	39605744	SNP_2193021_X		0	0	0	0	0	0	0	0	0	0	0	0	0	0	0.0001	0	0	0	0	0	0	0	0	0	0
chrX	39607514	39606083	39605789	SNP_2193022_X		0	0	0	0	0	0	0	0	0	0	0	0	0	0	0.0001	0	0	0	0	0	0	0	0	0	0
chrX	40172900	40171489	40171127	SNP_2193367_X		0	0	0	0	0	0	0	0	0	0	0	1	0	0	0	0	0	0	0	0	0	0	0	0	0
chrX	40487350	40485939	40485597	SNP_2193489_X	CXorf38	0	0.00542005	0	0	0	0	0	0	0	0	0	0.0001	0	0	0	0	0	0	0	0	0	0	0	0	0
chrX	40510773	40509368	40509026	SNP_2193495_X	MED14	0	0	0	0	0	0	0	0	0.0001	0	0	0	0	0	0	0	0	0	0	0	0	0	0	0	0
chrX	40805670	40804272	40803914	SNP_2193627_X		0	0	0	0	0	0	0	0	0	0	0	0	0	0	1	0	0	0	0	0	0	0	0	0	0
chrX	40851758	40850357	40849991	SNP_2193714_X		0	0	0	0	0	0	0	0	0	0	0	0	0	0	1	0	0	0	0	0	0	0	0	0	0
chrX	40856464	40855063	40854697	SNP_2193716_X		0	0	0	0	0	0	0	0	0	0	0	0	0	0	1	0	0	0	0	0	0	0	0	0	0
chrX	41146357	41144990	41144618	SNP_2193876_X		0	0	0	0	0	0	0	0	0	0	0	0	0	0	1	0	0	0	0	0	0	0	0	0	0
chrX	41166356	41164995	41164621	SNP_2193908_X		0	0	0	0	0	0	0	0	0	0	0	0	0	0	1	0	0	0	0	0	0	0	0	0	0
chrX	41166381	41165020	41164646	SNP_2193909_X		0	0	0	0	0	0	0	0	0	0	0	0	0	0	1	0	0	0	0	0	0	0	0	0	0
chrX	41177747	41176384	41176019	SNP_2193925_X		0	0	0	0	0	0	0	0	0	0	0	0	0	0	1	0	0	0	0	0	0	0	0	0	0
chrX	41197542	41196181	41195812	SNP_2193943_X	DDX3X	0	0	0	0	0	0	0	0	0	0	0	0	0	1	0	0	0	0	0	0	0	0	0	0	0
chrX	41199208	41197847	41197478	SNP_2193946_X	DDX3X	0	0	0	0	0	0	0	0	0	0	0	0	0	0	0	0	0	0.0001	0	0	0	0	0	0	0
chrX	41208310	41206949	41206580	SNP_2193952_X	DDX3X	0	0	0.19403	0.471698	0.00571429	0	1	0	0.490741	0	0.421053	0.461538	0.177778	0.535948	0.366906	0	1	0	0	0	0	0	0	0	0
chrX	41546243	41544869	41544415	SNP_2194172_X	CASK	0	0	0	0	0	0	0	0	0	0	0	0.0001	0	0	0	0	0	0	0	0	0	0	0	0	0
chrX	41588652	41587280	41586821	SNP_2194176_X	GPR82 CASK	0	0	0	0	0	0	0	0	0	0	0	0.0001	0	0	0	0	0	0	0	0	0	0	0	0	0
chrX	41748172	41746794	41746337	SNP_2194201_X	CASK	0	0	0	0	0	0	0	0	0	0	0	0	0.0241935	0	0	0	0	0	0	0	0	0	0	0	0
chrX	42086595	42085193	42084747	SNP_2194287_X		0	0	0	0	0	0	0	0	0	0	0	0	0	0.0001	0.0001	0	0	0	0	0	0	0	0	0	0
chrX	42442345	42440951	42440510	SNP_2194345_X		0	0	0	0	0	0	0	0	0	0	0	1	0	0	0	0	0	0	0	0	0	0	0	0	0
chrX	43505627	43504244	43503767	SNP_2194499_X		0	0	0	0	0	0	0	0	0	0	0	0.0001	0	0	0	0	0	0	0	0	0	0	0	0	0
chrX	44207101	44205729	44205247	SNP_2194729_X		0	0	0	0	0	0	0	0	0	0	0	0	0	0	0.0001	0	0	0	0	0	0	0	0	0	0
chrX	44422845	44421450	44420956	SNP_2194896_X		0	0	0	0	0	0	0	0	0	0	0	0	0	0	0.0001	0	0	0	0	0	0	0	0	0	0
chrX	44449120	44447725	44447230	SNP_2194941_X		0	0	0	0	0	0	0	0	0	0	0	0	0	0	0.0434783	0	0	0	0	0	0	0	0	0	0
chrX	44601280	44599868	44599348	SNP_2195116_X		0.0001	0	0.0001	0.0001	0.0001	0	0.0001	0.0001	0.0001	0.0001	0	0	0	0	0	0	0	0	0.0001	0	0	0	0	0	0
chrX	44636686	44635269	44634751	SNP_2195148_X		0	0	0	0	0	0	0	0	0	0	0	0	0	0	1	0	0	0	0	0	0	0	0	0	0
chrX	44636749	44635332	44634814	SNP_2195149_X		0	0	0	0	0	0	0	0	0	0	0	0	0	0	1	0	0	0	0	0	0	0	0	0	0
chrX	44938563	44937123	44936618	SNP_2195232_X	KDM6A	0	0	0	0	0	0	0	0	0	0	0	0	0	0	0	0	0	0.997585	0	0	0	0	0	0	0
chrX	45138247	45136803	45136329	SNP_2195423_X		0	0	0	0	0	0	0	0	0	0	0	0	0.012987	0	0	0	0	0	0	0	0	0	0	0	0
chrX	45623708	45622266	45621766	SNP_2195767_X		0	0	0	0	0	0	0	0	0	0	0	0.0001	0	0	0	0	0	0	0	0	0	0	0	0	0
chrX	46581646	46580259	46579722	SNP_2195930_X	SLC9A7	0	0	0	0	0	0	0.0001	0	0	0	0	0	0	0.0212766	0	0	0	0	0	0	0	0	0	0	0
chrX	47066330	47064912	47064349	SNP_2196073_X	UBA1	0	0	0	0	0	0	0	0	0	0	0	0	0	0	0.00714286	0	0	0	0	0	0	0	0	0	0
chrX	47373676	47372271	47371694	SNP_2196293_X		0	0	0	0	0	0	0	0	0	0	0	0	0	0	1	0	0	0	0	0	0	0	0	0	0
chrX	47776638	47775232	47774646	SNP_2196417_X	ZNF81	0	0	0	0	0	0	0	0	0	0	0	0	0	0.0001	0	0	0	0	0	0	0	0	0	0	0
chrX	48382174	48380793	48380175	SNP_2196568_X	EBP	0	0	0.0001	0.0001	0.0001	0	0.0001	0.0185185	0.0001	0	0.0001	0.0001	0.0001	0.00446429	0.0001	0.0001	0.0001	0.0001	0	0.0001	0.0001	0.0001	0	0.0001	0
chrX	48418126	48416751	48416117	SNP_2196599_X	TBC1D25	0	0	0	0	0	0	0	0	0	0	0	0	0	0	0.0001	0	0	0	0	0	0	0	0	0	0
chrX	48418659	48417284	48416650	SNP_2196600_X	TBC1D25	0	0	0	0	0	0	0	0	0	0	0	0	0	0	0.0001	0	0	0	0	0	0	0	0	0	0
chrX	48437902	48436527	48435895	SNP_2196612_X	RBM3	0	0	0	0	0	0	0	0	0	0	0	0	0	0	0.0001	0	0	0	0	0	0	0	0	0	0
chrX	48816572	48815177	48814546	SNP_2196728_X		0	0	0	0	0	0	0.0001	0	0.0103093	0	0	0	0	0.0001	0	0	0	0	0	0	0.0001	0	0	0	0.00197239
chrX	49151662	49150246	49149609	SNP_2196777_X		0	0	0	0	0	0	0	0	0	0	0	0	0	0	0.0001	0	0	0	0	0	0	0	0	0	0
chrX	51619385	51617975	51617324	SNP_2197194_X		0	0	0	0	0	0	0	0	0	0	0	0	0	0	1	0	0	0	0	0	0	0	0	0	0
chrX	53234484	53233027	53232414	SNP_2197328_X	KDM5C	0	0	0	0	0	0	0	0	0	0	0	0	0	0	1	0	0	0	0	0	0	0	0	0	0
chrX	53449568	53448127	53447484	SNP_2197377_X	SMC1A	0	0	0.0001	0	0.969231	0.0001	0	0	0.0001	0	1	0.815385	0	0.395349	0.0001	0	0	0	0	0	0	0	0	0.984536	0
chrX	53654402	53652975	53652327	SNP_2197409_X	HUWE1	0	0	0	0	0	0	0	0	0	0	0	0	0.0001	0	0	0	0	0	0	0	0	0	0	0	0
chrX	53772556	53771120	53770493	SNP_2197428_X		0	0	0	0	0	0	0	0	0	0	0	0	0	0	0.0001	0	0	0	0	0	0	0	0	0	0
chrX	54588800	54587363	54586698	SNP_2197783_X	GNL3L	0	0	0	0	0	0	0	0	0	0	0	0	0	0.0001	0	0	0	0	0	0	0	0	0	0	0
chrX	54592436	54590999	54590334	SNP_2197784_X	GNL3L	0	0	0	0	0.0001	0	0	0	0	0	0	0	0	0	0.0001	0	0	0	0	0	0	0	0	0	0
chrX	54595579	54594142	54593477	SNP_2197789_X		0	0	0	0	0	0	0	0	0	0.0001	0	0	0	0	0	0	0	0	0	0	0	0	0	0	0
chrX	54596251	54594814	54594149	SNP_2197790_X		0	0	0	0	0	0	0	0	0	0.0052356	0	0	0	0	0	0	0	0	0	0	0	0	0	0	0
chrX	54626865	54625428	54624764	SNP_2197825_X		0	0	0	0	0	0	0	0	0	0	0	0	0.0001	0	0	0	0	0	0	0	0	0	0	0	0
chrX	54651126	54649690	54649028	SNP_2197856_X		0	0	0	0	0	0	0	0	0	0	0	0	0	0.0001	0	0	0	0	0	0	0	0	0	0	0
chrX	54651169	54649733	54649071	SNP_2197857_X		0	0	0	0	0	0	0	0	0	0	0	0	0	0.0001	0	0	0	0	0	0	0	0	0	0	0
chrX	54651271	54649835	54649175	SNP_2197858_X		0	0	0	0	0	0	0	0	0	0	0	0	0	0.0001	0	0	0	0	0	0	0	0	0	0	0
chrX	54651728	54650292	54649633	SNP_2197860_X		0	0	0	0	0	0	0	0	0	0	0	0	0	0.0978261	0	0	0	0	0	0	0	0	0	0	0
chrX	54652022	54650586	54649927	SNP_2197861_X		0	0	0	0	0	0	0	0	0	0	0	0	0	0.0001	0	0	0	0	0	0	0	0	0	0	0
chrX	54652321	54650885	54650228	SNP_2197862_X		0	0	0	0	0	0	0	0	0	0	0	0	0	0.0001	0	0	0	0	0	0	0	0	0	0	0
chrX	54836361	54834921	54834278	SNP_2198041_X	MAGED2	0	0	0	0.0001	0	0	0	0.0001	0.0001	0	0.0001	0	0	0.00446429	0.0001	0.0001	0	0	0	0	0	0.00219298	0	0	0
chrX	54836505	54835065	54834422	SNP_2198042_X	MAGED2	0	0	0	0.0001	0	0	0	0.0001	0.0001	0	0.0001	0.0001	0	0.0001	0.0001	0.0001	0	0	0	0	0	0.0001	0	0	0
chrX	54837340	54835900	54835257	SNP_2198043_X	MAGED2	0	0	0	0.0001	0	0	0	0.0001	0.0001	0	0.0001	0	0	0.00414938	0.0001	0.0001	0	0	0	0	0	0.0001	0	0	0.00226244
chrX	54838077	54836637	54835994	SNP_2198044_X	MAGED2	0	0	0	0.0001	0	0	0	0.0001	0.0001	0	0.0001	0	0	0.0001	0	0.00342466	0	0	0	0	0	0.0030303	0	0	0.00159744
chrX	55035283	55033832	55033185	SNP_2198328_X		0	0.0001	0	0	0	0	0	0	0	0	0	0	0	0	0	0	0	0	0	0	0	0	0	0	0
chrX	56756925	56755365	56754701	SNP_2198883_X	LOC550643	0	0	0	0	0	0	0	0	0	0	0	0	0	0	0	0	0	0.0001	0	0	0	0	0	0	0
chrX	56843771	56842210	56841533	SNP_2198972_X	LOC550643	0.0001	0.0001	0.0001	0.0001	0.0001	0	0.0001	0.0001	0.0001	0.0001	0.0001	0.0001	0	0.0001	0.0001	0	0.00434783	0	0	0	0	0	0	0	0
chrX	57155889	57154338	57153678	SNP_2199402_X		0	0	0	0	0	0	0	0	0	0	0	0	0.0001	0	0	0	0	0	0	0	0	0	0	0	0
chrX	57260235	57258681	57258029	SNP_2199517_X		0	0	0	0	0	0	0	0	0	0	0	0	0	0	0.0001	0	0	0	0	0	0	0	0	0	0
chrX	57419678	57418099	57417447	SNP_2199707_X	FAAH2	0	0	0	0	0	0	0	0	0	0	0	0	0	0	0	0	0	0	0	0	0	0	1	0	0
chrX	57472348	57470768	57470118	SNP_2199784_X	FAAH2	0	0	0	0	0	0	0	0	0	0	0	0	0	0	1	0	0	0	0	0	0	0	0	0	0
chrX	58293068	58291505	58290831	SNP_2200083_X		0	0	0	0	0	0	0	0	0	0	0	0	0	0	0.0001	0	0	0	0	0	0	0	0	0	0
chrX	62330017	62328441	62327778	SNP_2200920_X		0	0	0	0	0	0	0	0	0	0	0	0	0	0.0001	0	0	0	0	0	0	0	0	0	0	0
chrX	65299210	65297668	65296982	SNP_2201224_X		0	0	0	0	0	0	0	0	0	0	0	0	0	0	0.0001	0	0	0	0	0	0	0	0	0	0
chrX	65321285	65319738	65319057	SNP_2201241_X		0	0	0	0	0	0	0	0	0	0	0	0	0	0	1	0	0	0	0	0	0	0	0	0	0
chrX	65427040	65425492	65424817	SNP_2201294_X	HEPH	0	0	0	0	0	0	0	0	0	0	0	0.0001	0	0	0	0	0	0	0	0	0	0	0	0	0
chrX	65427124	65425576	65424901	SNP_2201295_X	HEPH	0	0	0	0	0	0	0	0	0	0	0	0.015873	0	0	0	0	0	0	0	0	0	0	0	0	0
chrX	65815591	65813928	65813348	SNP_2201938_X	EDA2R	0	0	0	0	0	0	0	0	0	0	0	0	0	0	0.0001	0	0	0.00230681	0	0	0.0001	0	0	0	0.0001
chrX	65815817	65814154	65813574	SNP_2201939_X	EDA2R	0	0	0	0	0	0	0	0	0	0	0	0	0	0	0	0	0	0.00128041	0	0	0.0001	0	0	0	0
chrX	67402614	67400964	67400480	SNP_2203104_X	OPHN1	0	0	0	0	0	0	0	0	0	0	0	0	0	0	0.0001	0	0	0	0	0	0	0	0	0	0
chrX	68832518	68830768	68830257	SNP_2203948_X		0	0	0	0	0	0	0	0	0	0	0	0	0	0	1	0	0	0	0	0	0	0	0	0	0
chrX	69039325	69037594	69037080	SNP_2204230_X	EDA	0	0	0	0	0	0	0	0	0	0	0	1	0	0	0	0	0	0	0	0	0	0	0	0	0
chrX	69344992	69343251	69342750	SNP_2204531_X		0	0	0	0	0	0	0	0	0	1	0	0	0	0	0	0	0	0	0	0	0	0	0	0	0
chrX	69345628	69343887	69343386	SNP_2204532_X		0	0	0	0	0	0	0	0	0	1	0	0	0	0	0	0	0	0	0	0	0	0	0	0	0
chrX	69357445	69355703	69355205	SNP_2204539_X	IGBP1	0	0	0	0	0	0	0	0	0	0	0	0.0001	0	0	0	0	0	0	0	0	0	0	0	0	0
chrX	69413728	69411989	69411486	SNP_2204579_X	DGAT2L6	0	0	0	0	0	0	0	0	0	0	0	0	0	0	0	0	0	0	0	0	0.00180505	0	0	0	0
chrX	69525014	69523257	69522771	SNP_2204620_X	KIF4A	0	0	0	0	0	0	0	0	0	0	0	0	0	0	0	0	0	0	0	0	0	0.00675676	0	0	0
chrX	69537606	69535849	69535364	SNP_2204628_X	KIF4A	0	0	0	0	0	0	0	0	0	0	0	0	0	0	1	0	0	0	0	0	0	0	0	0	0
chrX	69551317	69549560	69549076	SNP_2204639_X	KIF4A	0	0	0	0	0	0	0	0	0	0	0	0	0.0001	0	0	0	0	0	0	0	0	0	0	0	0
chrX	69813341	69811600	69811113	SNP_2204884_X	TEX11	0	0	0	0	0	0	0	0	0	0	0	0	0	0.0001	0	0	0	0	0	0	0	0	0	0	0
chrX	70011701	70009941	70009464	SNP_2205021_X	TEX11	0	0	0	0	0	0	0	0	1	0	0	0	0	0	0	0	0	0	0	0	0	0	0	0	0
chrX	70011773	70010013	70009536	SNP_2205022_X	TEX11	0	0	0	0	0	0	0	0	0.0001	0	0	0	0	0	0	0	0	0	0	0	0	0	0	0	0
chrX	70075397	70073640	70073157	SNP_2205076_X	TEX11	0	0	0	0	0	0	0	0	0	0	0	0	0	0	0.0001	0	0	0	0	0	0	0	0	0	0
chrX	70244780	70243005	70242527	SNP_2205285_X		0	0	0.0246914	0	0	0	0	0.00694444	0	0	0	0	0	0	0	0	0	0	0	0	0	0	0	0	0
chrX	70279492	70277717	70277240	SNP_2205306_X	SNX12	0	0	0.0001	0	0	0	0	0	0	0	0	0	0	0.0001	0.0001	0	0	0	0	0	0	0	0	0	0
chrX	70412476	70410685	70410173	SNP_2205390_X		0	0	0	0	0	0	0	0	0	0	0	0	0.0001	0	0	0	0	0	0	0	0	0	0	0	0
chrX	70412479	70410688	70410176	SNP_2205391_X		0	0	0	0	0	0	0	0	0	0	0	0	0.0001	0	0	0	0	0	0	0	0	0	0	0	0
chrX	70415308	70413519	70413005	SNP_2205397_X		0	0	0	0	0.0001	0	0	0	0	0	0	0	0	0	0.0001	0	0	0	0	0	0	0	0	0	0
chrX	71380152	71378280	71377827	SNP_2205631_X	FLJ44635	0	0	0	0	0	0	0	0	0	0	0	0	0	0	1	0	0	0	0	0	0	0	0	0	0
chrX	71424718	71422822	71422378	SNP_2205687_X	ERCC6L	0	0	0	0	0	0	0	0	0	0	0	0.0001	0.0001	0.0001	0	0	0	0	0	0	0	0	0	0	0
chrX	71753411	71751503	71751084	SNP_2205759_X	HDAC8	0	0	0	0	0	0	0	0	0	0	0.0001	0	0	0	0	0	0	0	0	0	0	0	0	0	0
chrX	72427729	72425803	72425430	SNP_2206148_X		0	0	0	0	0	0	0	0	0	0	0	0	0	0	0.0001	0	0	0	0	0	0	0	0	0	0
chrX	72560703	72558780	72558405	SNP_2206267_X		0	0	0	0	0	0	0	0	0	0	0	0	0	0	1	0	0	0	0	0	0	0	0	0	0
chrX	72762416	72760477	72760110	SNP_2206415_X	MAP2K4P1	0	0	0	0	0	0	0	0	0	0	0	0	0	0	1	0	0	0	0	0	0	0	0	0	0
chrX	72814771	72812830	72812455	SNP_2206433_X	CHIC1	0	0	0	0	0	0	0	0	0	0	0	0	0.0243902	0	0	0	0	0	0	0	0	0	0	0	0
chrX	73042607	73040679	73040283	SNP_2206571_X	TSIX XIST	0	0	0	1	0	0	0	0	0	0	1	1	0	1	1	0	0	0	0	0	0	0	0	0	0
chrX	73043817	73041889	73041493	SNP_2206572_X	TSIX XIST	0	0	0	1	0	0	1	0.993865	0	1	0	1	0.997222	1	1	0	0	0	0	0	0	0	0	0	0
chrX	73044970	73043042	73042646	SNP_2206573_X	TSIX XIST	0	0	0	0	0	0	0	0	0	0	0	1	1	0	1	0	0	0	0	0	0	0	0	0	0
chrX	73046557	73044629	73044233	SNP_2206574_X	TSIX XIST	0	0	0	0	0	0	0	0	0	0	0	0	0	0	0	0	0	0	0	0	0	1	0	0	0
chrX	73054697	73052769	73052372	SNP_2206581_X	XIST	0	0	0	0	0	0	0	0	0	0	0	0	0	0	0.0001	0	0	0	0	0	0	0	0	0	0
chrX	73062694	73060766	73060371	SNP_2206591_X	XIST	0	0	0	0	0	0	0	0	0	0	0	0	1	0	0	0	0	0	0	0	0	0	0	0	0
chrX	73066891	73064963	73064568	SNP_2206593_X	XIST	0	0	0	0	0	0	0	0	0	0	0	0	1	0	0	0	0	0	0	0	0	0	0	0	0
chrX	73164483	73162556	73162166	SNP_2206690_X	JPX	0	0	0	0.536313	0	0.00440529	0	0.815	0	0	0.0001	0.480315	0	0.0165746	0.0001	0	0.912351	0	0	0	0	0	0	0	0
chrX	73167597	73165670	73165280	SNP_2206694_X	JPX	0	0	0	0	0	0	0	0	0	0	0	0	0	0	0	0	0.0001	0	0	0	0	0	0	0	0
chrX	73168249	73166322	73165932	SNP_2206696_X	JPX	0	0	0	0	0	0	0	0	0	0	0	0	1	0	0	0	0	0	0	0	0	0	0	0	0
chrX	73191981	73190052	73189652	SNP_2206721_X	JPX	0	0	0	0	0	0	0	0	0	0	0	0	0	1	0	0	0	0	0	0	0	0	0	0	0
chrX	73196476	73194545	73194146	SNP_2206723_X	JPX	0	0	0	0	0	0	0	0	0	0	0	1	1	0	0	0	0	0.994737	0	0	0	0	0	0	0
chrX	73203085	73201154	73200755	SNP_2206728_X	JPX	0	0	0	0	0	0	0	0	0	0	0	0	0	0	1	0	0	0	0	0	0	0	0	0	0
chrX	73203355	73201424	73201025	SNP_2206729_X	JPX	0	0	0	0	0	0	0	0	0	0	0	0	0	0	1	0	0	0	0	0	0	0	0	0	0
chrX	73209589	73207658	73207258	SNP_2206733_X	JPX	0	0	0	0	0	0	0	0	0	0	0	0	0	0.0001	0	0	0	0	0	0	0	0	0	0	0
chrX	73209721	73207790	73207390	SNP_2206734_X	JPX	0	0	0	0	0	0	0	0	0	0	0	0	0	0.0001	0	0	0	0	0	0	0	0	0	0	0
chrX	73215092	73213161	73212760	SNP_2206739_X	JPX	0	0	0	0	0	0	0	0	0	0	0	0	0	0.0001	0	0	0	0	0	0	0	0	0	0	0
chrX	73224352	73222420	73222018	SNP_2206749_X		0	0	0	1	0.0001	0	0	0	0	0	0	1	0	0	0.0001	0	0	0	0	0	0	0	0	0	0
chrX	73226872	73224940	73224541	SNP_2206754_X		0	0	0	0	0	0	0	0	0	0	0	0	0	0	0.0001	0	0	0	0	0	0	0	0	0	0
chrX	73231309	73229378	73228968	SNP_2206759_X		0	0	0	0	0	0	0	0	0	0	0	0	0	0	0.0001	0	0	0	0	0.0001	0	0	0	0	0
chrX	73289597	73287662	73287268	SNP_2206800_X	FTX	0	0	0	0	0	0	0	0	0	0	0	0	0	0	0	0	0	0.0001	0	0	0	0	0	0	0
chrX	73290162	73288227	73287833	SNP_2206801_X	FTX	0	0	0	0	0	0	0	0	0	0	0	0	0	0	0	0	0	0.03125	0	0	0	0	0	0	0
chrX	73438641	73436691	73436284	SNP_2206910_X	FTX	0	0	0	0	0	0	0	0	0	0	0	0	0	0	0	0	0	0.0001	0	0	0	0	0	0	0
chrX	73456039	73454089	73453683	SNP_2206922_X	FTX	0	0	0	0	0	0	0	0	0	0	0	0	0.0001	0	0	0	0	0	0	0	0	0	0	0	0
chrX	73460618	73458668	73458262	SNP_2206924_X	FTX	0	0	0	0	0	0	0	0	0	0	0	0	0	0	0.0001	0	0	0	0	0	0	0	0	0	0
chrX	73472310	73470360	73469954	SNP_2206934_X	FTX	0	0	0	0	0	0	0	0	0	0	0	0	0	0	0	0	0	0.0001	0	0	0	0	0	0	0
chrX	73486352	73484396	73483996	SNP_2206949_X	FTX	0	0	0	0	0	0	0	0	0	0	0	0	0	0	1	0	0	0	0	0	0	0	0	0	0
chrX	73492200	73490243	73489844	SNP_2206963_X	FTX	0	0	0	0	0	0	0	0	0	0	0	0	0.0001	0	0	0	0	0	0	0	0	0	0	0	0
chrX	74629494	74627560	74627170	SNP_2207222_X	ZDHHC15	0	0	0	0	0	0	0	0.0001	0	0	0	0	0	0	0.0001	0	0	0	0	0	0	0	0	0	0
chrX	74799656	74797641	74797291	SNP_2207351_X		0	0	0	0	0	0	0	0	0	0	1	0	0	0	0	0	0	0	0	0	0	0	0	0	0
chrX	75245101	75243051	75242697	SNP_2207706_X		0	0	0	0	0	0	0	0	0	0	0	0	0	0	0	0	0	0	0	0	0	0	1	0	0
chrX	75351769	75349726	75349365	SNP_2207907_X		0	0	0	0	0	0	0	0	0	0	0	0	0	0	0.0001	0	0	0	0	0	0	0	0	0	0
chrX	75395187	75393150	75392780	SNP_2207972_X	PBDC1	0	0	0	0	0.0001	0	0	0	0	0	0	0	0	0	0	0	0	0	0	0	0	0	0	0	0
chrX	75555352	75553324	75552955	SNP_2208232_X		0	0	0	0	1	0	0	1	0	0	0	0	1	0	0	0	0	0	1	0	0	0	1	0	0
chrX	75556121	75554093	75553724	SNP_2208233_X		0	0.857143	0	0.933333	1	0	1	0	0	0	1	0	0	0.974359	0	0	0	1	1	0	1	0	1	0.941176	1
chrX	76794436	76792350	76791984	SNP_2210019_X	ATRX	0	0	0	0	0	0	0	0.0001	0	0	0	0.0001	0	0	0	0	0	0	0	0	0	0	0	0	0
chrX	76794462	76792376	76792010	SNP_2210020_X	ATRX	0	0	0	0	0	0	0	0.0001	0	0	0	0.0001	0	0	0	0	0	0	0	0	0	0	0	0	0
chrX	76873577	76871506	76871125	SNP_2210052_X	ATRX	0	0	0	0	0	0	0	0	0	0	0	0	0	0	0	0	0	0	0	0	0.0001	0	0	0	0
chrX	76875758	76873687	76873306	SNP_2210053_X	ATRX	0	0	0	0	0	0	0	0	0	0	0	0	0	0	0	0	0	0	0	0	0.0001	0	0	0	0
chrX	76888654	76886583	76886202	SNP_2210058_X	ATRX	0	0	0	0	0	0	0	0.0001	0	0	0	0	0	0	0	0	0	0	0	0	0.0001	0	0	0	0
chrX	76937963	76935897	76935503	SNP_2210070_X	ATRX	0	0	0.0001	0.0001	0	0	0	0	0	0	0	0	0	0	0	0	0	0	0	0	0	0	0.0001	0	0
chrX	77309402	77307376	77306969	SNP_2210185_X		0	0	0	0	0	0	0	0	0	0	0.0001	0	0	0	0	0	0	0	0	0	0	0	0	0	0
chrX	77323991	77321965	77321559	SNP_2210188_X		0	0	0	0	0	0	0	0	0	0	0	0	0	0	0.0001	0	0	0	0	0	0	0	0	0	0
chrX	77359725	77357692	77357288	SNP_2210197_X	PGK1	0	0	0	0	0	0	0	0	0	0	0.0001	0.0001	0	0	0.0001	0.00377358	0.0001	0	0	0	0.00537634	0	0	0	0
chrX	77387600	77385566	77385166	SNP_2210210_X	TAF9B	0	0	0	0	0	0	0.0001	0	0	0	0	0	0	0	0	0	0	0	0	0	0	0	0	0	0
chrX	78390336	78388218	78387855	SNP_2210622_X		0	0	0	0	0	0	0	0	0	0	0	0	0	0	0.0001	0	0	0	0	0	0	0	0	0	0
chrX	78390511	78388393	78388030	SNP_2210623_X		0	0	0	0	0	0	0	0	0	0	0	0	0	0	0.0001	0	0	0	0	0	0	0	0	0	0
chrX	78401984	78399873	78399531	SNP_2210641_X		0	0	0	0	0	0	0	0	0	0	0.0001	0	0	0	0	0	0	0	0	0	0	0	0	0	0
chrX	78459538	78457439	78457084	SNP_2210729_X		0	0	0	0	0	0	0	0	0	0	0	0	0	0	0	0	0	0	0	0	0	0	0	1	0
chrX	78474369	78472247	78471891	SNP_2210773_X		0	0	0	0	0	0	0.0001	0	0	0	0	0	0	0	0	0	0	0	0	0	0	0	0	0	0
chrX	78474382	78472260	78471904	SNP_2210774_X		0	0	0	0	0	0	0.0001	0	0	0	0	0	0	0	0	0	0	0	0	0	0	0	0	0	0
chrX	79767107	79764913	79764576	SNP_2211301_X		0	0	0	0	0	0	0	0	0	0	0	0	0	0	0	0	0	0	0	0	0	0	0	1	0
chrX	79767116	79764922	79764585	SNP_2211302_X		0	0	0	0	0	0	0	0	0	0	0	0	0	0	0	0	0	0	0	0	0	0	0	1	0
chrX	79964176	79961966	79961624	SNP_2211512_X	BRWD3	0	0	0	0	0	0	0	0	0	0	0	0	0.0001	0	0	0	0	0	0	0	0	0	0	0	0
chrX	79988454	79986247	79985907	SNP_2211533_X	BRWD3	0	0	0	0	0	0	0	0	0	0	0	0	0	0	1	0	0	0	0	0	0	0	0	0	0
chrX	79991252	79989045	79988704	SNP_2211538_X	BRWD3	0	0	0	0	0	0	0	0	0	0	0	0	0	0	1	0	0	0	0	0	0	0	0	0	0
chrX	80008883	80006673	80006333	SNP_2211559_X	BRWD3	0	0	0	0	0	0	0	0	0	0	0	0	0	0	0	0	0	0	0	0	0	0	0	0	0.0001
chrX	80373961	80371729	80371389	SNP_2211642_X	HMGN5	0	0.0001	0	0.0001	0	0	0	0.0001	0.0030581	0	0.0001	0.0001	0.0001	0.0126582	0.0001	0	0.0001	0.0001	0.00112486	0	0.0023175	0	0	0	0
chrX	80471306	80469074	80468733	SNP_2211662_X	SH3BGRL	0	0	0	0	0	0	0	0	0	0	0	0	0.0001	0	0	0	0	0	0	0	0	0	0	0	0
chrX	80615913	80613669	80613332	SNP_2211680_X		0	0	0	0	0	0	0	0	0	0	0	0	0	0	0	0	0	0.00183486	0	0	0	0	0	0	0
chrX	82271460	82269220	82268903	SNP_2211869_X		0	0	0	0	0	0	0	0	0	0	0	0	0	0	1	0	0	0	0	0	0	0	0	0	0
chrX	83685733	83683477	83683147	SNP_2212522_X	HDX	0	0	0	0	0	0	0.0285714	0	0	0	0	0	0	0.0001	0	0	0	0	0	0	0	0	0	0	0
chrX	83686920	83684664	83684334	SNP_2212523_X	HDX	0	0	0	0	0	0	0	0	0	0	0	0	0	0.0001	0	0	0	0	0	0	0	0	0	0	0
chrX	83687269	83685013	83684683	SNP_2212524_X	HDX	0	0	0	0	0	0	0	0	0	0	0	0	0	0.0001	0	0	0	0	0	0	0	0	0	0	0
chrX	83736875	83734619	83734297	SNP_2212559_X	HDX	0	0	0	0	0	0	0	0	0.0001	0	0	0	0	0	0	0	0	0	0	0	0	0	0	0	0
chrX	83801636	83799381	83799062	SNP_2212726_X		0	0	0	0	0	0	0	0	0	0	0	0	0	0	0	0	0	0	0	0	1	0	0	0	0
chrX	83801835	83799580	83799261	SNP_2212728_X		0	0	0	0	0	0	0	0	0	0	0	0	0	0	0	0	0	0	0	0	0.0001	0	0	0	0
chrX	83801853	83799598	83799279	SNP_2212729_X		0	0	0	0	0	0	0	0	0	0	0	0	0	0	0	0	0	0	0	0	0.0001	0	0	0	0
chrX	83970661	83968423	83968088	SNP_2212863_X		0	0	0	0	0	0	0	0	0	0	0	1	0	0	0	0	0	0	0	0	0	0	0	0	0
chrX	83971271	83969032	83968697	SNP_2212864_X		0	0	0	0	0	0	0	0	0	0	0	0.0001	0	0	0	0	0	0	0	0	0	0	0	0	0
chrX	83971971	83969732	83969397	SNP_2212865_X		0	0	0	0	0	0	0	0	0	0	0	0.0001	0	0	0	0	0	0	0	0	0	0	0	0	0
chrX	84327587	84325362	84325021	SNP_2213202_X	APOOL	0	0	0	0.0001	0	0	0	0	0	0	0	0	0	0	0	0	0	0	0	0	0	0	0	0	0
chrX	84328253	84326028	84325687	SNP_2213203_X	APOOL	0	0	0	0.0001	0	0	0	0	0	0	0	0	0	0	0	0	0	0	0	0	0	0	0	0	0
chrX	84344249	84342027	84341628	SNP_2213227_X	APOOL	0	0	0	0	0.0001	0.0001	0	0	0	0	0	0.0001	0	0	0	0	0	0	0	0	0	0.0001	0	0	0
chrX	85571793	85569574	85569189	SNP_2214239_X	DACH2	0	0	0	0	0	0	0	0	0	0	0	0	0	0	0.0001	0	0	0	0	0	0	0	0	0	0
chrX	85571844	85569625	85569240	SNP_2214240_X	DACH2	0	0	0	0	0	0	0	0	0	0	0	0	0	0	0.0001	0	0	0	0	0	0	0	0	0	0
chrX	85571927	85569708	85569323	SNP_2214241_X	DACH2	0	0	0	0	0	0	0	0	0	0	0	0	0	0	0.0001	0	0	0	0	0	0	0	0	0	0
chrX	86250756	86248517	86248072	SNP_2215048_X		0	0	0	0	0	0	0	0	0	0	0	0	0	0	1	0	0	0	0	0	0	0	0	0	0
chrX	86250972	86248733	86248288	SNP_2215049_X		0	0	0	0	0	0	0	0	0	0	0	0	0	0	1	0	0	0	0	0	0	0	0	0	0
chrX	86489791	86487480	86487044	SNP_2215522_X		0	0	0	0	0	0	0	0	0	0	0	0	0	0	0.0001	0	0	0	0	0	0	0	0	0	0
chrX	86489896	86487585	86487149	SNP_2215523_X		0	0	0	0	0	0	0	0	0	0	0	0	0	0	0.0001	0	0	0	0	0	0	0	0	0	0
chrX	87627566	87625156	87624729	SNP_2216708_X		0	0	0	0	0	0	0	0	0	0	0	0	0	0	0	0	0	0	0.0001	0	0	0	0	0	0
chrX	88310719	88308214	88307771	SNP_2217976_X		0	0	0	0	0	0	0	1	0	0	0	0	0	0	0	0	0	0	0	0	0	0	0	0	0
chrX	88311435	88308930	88308487	SNP_2217977_X		0	0	0	0	0	0	0	1	0	0	0	0	0	0	0	0	0	0	0	0	0	0	0	0	0
chrX	89348545	89345974	89345467	SNP_2219541_X		0	0	1	0	0	0	0	0	0	0	0	0	0	0	0	0	0	0	0	0	0	0	0	0	0
chrX	90730039	90727446	90726839	SNP_2220942_X		0	0	0	0	0	0	0	0	0	0	0	0	0	0	1	0	0	0	0	0	0	0	0	0	0
chrX	91367035	91364474	91363860	SNP_2221593_X	PCDH11X	0	0	0	0	0.0001	0	0	0	0	0	0	0	0	0	0	0	0	0	0	0	0	0	0	0	0
chrX	95224683	95222145	95221366	SNP_2223559_X		0	0	0	0	0	0	0	0	0	0	0	0	0	0	1	0	0	0	0	0	0	0	0	0	0
chrX	95901050	95898489	95897703	SNP_2223813_X		0	0.998081	0	0	0	0	0	0	0	0	0	0	0	0	0	0	0	0	0	0	0	0	0	0	0
chrX	95939655	95937128	95936301	SNP_2223891_X		0	0	0	0	0	0	0	0	0	0	0	0	0	0.0001	0	0	0	0	0	0	0	0	0	0	0
chrX	95950108	95947581	95946755	SNP_2223902_X	DIAPH2	0	0.008	0	0	0	0	0	0	0	0	0	0	0	0	0	0	0	0	0	0	0	0	0	0	0
chrX	96003623	96001088	96000260	SNP_2223964_X	DIAPH2	0	0	0	0	0	0.0001	0	0	0	0	0	0	0	0	0	0	0	0	0	0	0	0	0	0	0
chrX	96003752	96001217	96000389	SNP_2223965_X	DIAPH2	0	0	0	0	0	0.0001	0	0	0	0	0	0	0	0	0	0	0	0	0	0	0	0	0	0	0
chrX	96004024	96001489	96000661	SNP_2223966_X	DIAPH2	0	0	0	0	0	0.0001	0	0	0	0	0	0	0	0	0	0	0	0	0	0	0	0	0	0	0
chrX	96009842	96007307	96006482	SNP_2223979_X	DIAPH2	0	0	0	0	0	0	0	0	0	0	0	0	0	0	0	0	0	0.0001	0	0	0	0	0	0	0
chrX	96054175	96051633	96050801	SNP_2224018_X	DIAPH2	0	0	0	0	0	0	0	0	0	0	1	0	0	0	0	0	0	0	0	0	0	0	0	0	0
chrX	96084975	96082440	96081618	SNP_2224056_X	DIAPH2	0	0	0	0	0	0	0	0	0	0	0	0	0	0	0.0001	0	0	0	0	0	0	0	0	0	0
chrX	96150184	96147623	96146806	SNP_2224107_X	DIAPH2	0	0	0	0	0	0	0	0	0	0	0	0	0	0	1	0	0	0	0	0	0	0	0	0	0
chrX	96156877	96154318	96153488	SNP_2224114_X	DIAPH2	0	0	0	0	0	0	0	0	0	0	0	0	0.0001	0.0001	0	0	0	0	0	0	0	0	0	0	0
chrX	96403506	96400932	96400113	SNP_2224295_X	DIAPH2	0	0	0	0	0	0	0	0	0	0	0	0	0	0.0001	0	0	0	0	0	0	0	0	0	0	0
chrX	96840328	96837737	96836914	SNP_2224347_X	DIAPH2	0	0	0	0	0	0	0	0	0	0	0	0	0	0	0.0001	0	0	0	0	0	0	0	0	0	0
chrX	99588987	99586391	99585502	SNP_2225183_X	PCDH19	0	0	0	0	0	0	0	0	0	0	0	0	0	0	0.0001	0	0	0	0	0	0	0	0	0	0
chrX	100109374	100106835	100105920	SNP_2225426_X	NOX1	0	0	0	0	0	0	0	0	0	0	0	0	0	0	0.0001	0	0	0	0	0	0	0	0	0	0
chrX	100252032	100249495	100248591	SNP_2225483_X		0	0	0	0	0	0	0	0	0.344828	0	0	0	0.0649351	0	0	0	0	0	0	0	0	0	0	0	0
chrX	100252108	100249571	100248667	SNP_2225484_X		0	0	0	0	0	0	0	0	0.0001	0	0	0	0.0001	0	0	0	0	0	0	0	0	0	0	0	0
chrX	100252912	100250375	100249471	SNP_2225485_X		0	0	0	0	0	0	0	0	0.0001	0	0	0	0.0206186	0	0	0	0	0	0	0	0	0	0	0	0
chrX	100260136	100257598	100256686	SNP_2225504_X		0	0	0	0	0	0	0	0	0	0	0	0	1	0	0	0	0	0	0	0	0	0	0	0	0
chrX	100288888	100286350	100285428	SNP_2225548_X	TRMT2B	0	0	0	0	0	0	0	0	0	0	0	0	0	0	0.0001	0	0	0	0	0	0	0	0	0	0
chrX	100604757	100602233	100601272	SNP_2225671_X	BTK	0	0.0001	0.0001	0.0001	0	0	0.0001	0	0.0001	0	0.010989	0.0001	0	0.0001	0	0	0	0.0001	0	0	0.0001	0	0.0001	0	0
chrX	100609547	100607023	100606062	SNP_2225672_X	BTK	0	0	0	0	0	0	0	0	0	0	0	0.0001	0	0	0	0	0	0	0	0	0	0	0	0	0
chrX	100628501	100625977	100625011	SNP_2225683_X	BTK	0	0	0	0	0	0	0	0	0	0.00485437	0	0	0	0	0	0	0	0	0	0	0	0	0	0	0
chrX	100881434	100878925	100877952	SNP_2225749_X	ARMCX3	0	0	0	0	0	0	0	0	0.0001	0	0	0	0	0	0.0001	0	0	0	0	0	0	0	0	0	0
chrX	100937001	100934495	100933522	SNP_2225798_X		0	0	0	0	0	0	0	0	0	0	0	0	0	0	0.0001	0	0	0	0	0	0	0	0	0	0
chrX	101137796	101135251	101134295	SNP_2226091_X	ZMAT1	0	0	0	0	0	0.00469484	0	0	0	0	0	0	0	0	0	0	0	0	0	0	0	0	0	0	0
chrX	101141793	101139246	101138290	SNP_2226092_X	ZMAT1	0	0	0	0	0	0	0	0	0	0	0	0	0	0.0001	0	0	0	0	0	0	0	0	0	0	0
chrX	101142000	101139453	101138497	SNP_2226093_X	ZMAT1	0	0	0	0	0	0	0	0	0	0	0	0	0	0.0001	0	0	0	0	0	0	0	0	0	0	0
chrX	101207288	101204690	101203745	SNP_2226134_X		0	0	0	0	0	0	0	0	0	0	0	0	0	0	0.0001	0	0	0	0	0	0	0	0	0	0
chrX	101207325	101204727	101203782	SNP_2226135_X		0	0	0	0	0	0	0	0	0	0	0	0	0	0	0.0001	0	0	0	0	0	0	0	0	0	0
chrX	101896244	101893596	101892725	SNP_2226598_X	ARMCX5-GPRASP2	0	0	0	0	0	0	0	0.0001	0	0	0	0	0	0	0	0	0	0	0	0	0	0	0	0	0
chrX	102010704	102008048	102007173	SNP_2226632_X		0	0	0	0	0	0	0	0	0	0	0	0	0	0	1	0	0	0	0	0	0	0	0	0	0
chrX	102218287	102215623	102214744	SNP_2226701_X		0	0	0	0	0	0	0	0	0.0001	0	0	0	0	0	0	0	0	0	0	0	0	0	0	0	0
chrX	102218386	102215722	102214843	SNP_2226702_X		0	0	0	0	0	0	0	0	0.0204082	0	0	0	0	0	0	0	0	0	0	0	0	0	0	0	0
chrX	102218998	102216334	102215455	SNP_2226703_X		0	0	0	0	0	0	0	0	0.0001	0	0	0	0	0	0	0	0	0	0	0	0	0	0	0	0
chrX	102840421	102837794	102836862	SNP_2226864_X	TCEAL4	0	0	0	0	0	0	0	0	0	0	0	0	0	0	0	0.0001	0	0	0	0	0	0	0	0	0.0001
chrX	102865938	102863318	102862382	SNP_2226873_X		0	0	0	0	0	0	0	0	0	0	0	0	0	0.0001	0	0	0	0	0	0	0	0	0	0	0
chrX	103051768	103049118	103048199	SNP_2226961_X		0	0	0	0	0	0	0	0	0	0	0	0	0	0	0.75	0	0	0	0	0	0	0	0	0	0
chrX	103185308	103182672	103181779	SNP_2226989_X	AK090973	0	0	0	0	0	0	0	0	0	0	0.0001	0	0	0	0	0	0	0	0	0	0	0	0	0	0
chrX	103186680	103184044	103183151	SNP_2226990_X	AK090973	0	0	0	0	0	0	0	0	0	0	0.0208333	0	0	0	0	0	0	0	0	0	0	0	0	0	0
chrX	103188067	103185431	103184538	SNP_2226991_X		0	0	0	0	0	0	0	0	0	0	0	0	0.0001	0	0	0	0	0	0	0	0	0	0	0	0
chrX	103364742	103362114	103361223	SNP_2227061_X	SLC25A53	0	0	0	0	0	0	0.0001	0	0	0	0	0	0	0	0	0	0	0	0	0	0	0	0	0	0
chrX	103890894	103888228	103887317	SNP_2227250_X	IL1RAPL2	0	0	0	0	0	0	0	0	0	0	0	0	0	0	0.0001	0	0	0	0	0	0	0	0	0	0
chrX	105486112	105483396	105482470	SNP_2227399_X		0.0001	0	0	0	0	0	0	0	0	0	0	0	0	0	0	0	0	0	0	0	0	0	0	0	0
chrX	106239578	106236833	106235938	SNP_2227542_X	MORC4	0	0	0	0	0	0	0	0	0	0	0	0	0	0	0.0001	0	0	0	0	0	0	0	0	0	0
chrX	107026683	107023965	107023092	SNP_2227652_X		0	0	0	0	0	0	0	0	0	0	0	0	0	0	0.0001	0	0	0	0	0	0	0	0	0	0
chrX	107026805	107024087	107023214	SNP_2227653_X		0	0	0	0	0	0	0	0	0	0	0	0	0	0	0.0001	0	0	0	0	0	0	0	0	0	0
chrX	107396958	107394257	107393327	SNP_2227934_X	ATG4A	0	0	0	0	0	0	0	0	0	0.0001	0	0	0	0	0	0	0	0	0	0	0	0	0	0	0
chrX	107397622	107394921	107393991	SNP_2227935_X	ATG4A	0	0	0	0	0	0	0	0	0	0	0	0	0	0	0.0001	0	0	0	0	0	0	0	0	0	0
chrX	107537916	107535209	107534266	SNP_2228054_X	COL4A6	0	0	0	0	0	0	0	0	0.990291	0	0	0	0	0	0	0	0	0	0	0	0	0	0	0	0
chrX	108297780	108295068	108294140	SNP_2228592_X		0	0	0	0	0	0	0	0	0	0	0	0	0.348837	0.0595238	0.166667	0	0	0	0	0	0	0	0	0	0
chrX	108870605	108867874	108866950	SNP_2229062_X		0	0	0	0	0	0	0	0	0	0	0	0	0	0	1	0	0	0	0	0	0	0	0	0	0
chrX	108887100	108884373	108883445	SNP_2229067_X	ACSL4	0	0	0	0	0.0001	0	0	0.0001	0	0	0	0	0	0	0.016129	0	0	0	0	0	0	0	0	0	0
chrX	108887204	108884477	108883549	SNP_2229068_X	ACSL4	0	0	0	0	0.0001	0	0	0.0001	0	0	0	0	0	0	0.0454545	0	0	0	0	0	0	0	0	0	0
chrX	108929453	108926727	108925799	SNP_2229084_X	ACSL4	0	0	0	0	0	0	0	0	0	0	0	0	0	0.0001	0	0.0001	0	0	0	0	0	0	0	0	0
chrX	111540140	111537324	111536438	SNP_2230023_X	ZCCHC16	0	0	0	0	0	0	0	0	0	0	0	0	0	0	0.0001	0	0	0	0	0	0	0	0	0	0
chrX	111546690	111543873	111542981	SNP_2230040_X	ZCCHC16	0	0	0	0	0	0	0	0	0	0	0	0	0	0	1	0	0	0	0	0	0	0	0	0	0
chrX	112862666	112859871	112858925	SNP_2230588_X		0	0	0	0	0	0	0	0	0	0	0	0	0	0	1	0	0	0	0	0	0	0	0	0	0
chrX	114858181	114855252	114854326	SNP_2231074_X	PLS3	0	0	0	0	0	0	0	0	0.0001	0	0	0	0	0	0	0	0	0	0	0	0	0	0	0	0
chrX	114935186	114932270	114931339	SNP_2231099_X		0	0	0	0	0	0	0	0	0	0	0	0	0	0	0.0294118	0	0	0	0	0	0	0	0	0	0
chrX	115034905	115031984	115031046	SNP_2231117_X	LOC642776	0	0	0	0	0	0	0	0	0	0	0.0001	0	0	0	0	0	0	0	0	0	0	0	0	0	0
chrX	115050000	115047058	115046112	SNP_2231120_X	LOC642776	0	0	0	0	0	0	0	0	0	0	0	0	0.0001	0	0	0	0	0	0	0	0	0	0	0	0
chrX	115050051	115047109	115046163	SNP_2231121_X	LOC642776	0	0	0	0	0	0	0	0	0	0	0	0	0.0001	0	0	0	0	0	0	0	0	0	0	0	0
chrX	115050081	115047139	115046193	SNP_2231122_X	LOC642776	0	0	0	0	0	0	0	0	0	0	0	0	0.0001	0	0	0	0	0	0	0	0	0	0	0	0
chrX	115054468	115051524	115050578	SNP_2231134_X	LOC642776	0	0	0	0	0	0	0	0	0	0	0	0	0.0001	0	0	0	0	0	0	0	0	0	0	0	0
chrX	115072007	115069066	115068114	SNP_2231173_X	LOC642776	0	0	0	0	0	0	0	0	0	0	0	0	0.0001	0	0	0	0	0	0	0	0	0	0	0	0
chrX	115882432	115879509	115878516	SNP_2231837_X		0	0	0	0	0	0	0	0	0	0	0	0	0	0	0	1	0	0	0	0	0	0	0	0	0
chrX	116267513	116264513	116263495	SNP_2232007_X		0	0	0	0	0	0	0	0	0	0	1	0	0	0	0	0	0	0	0	0	0	0	0	0	0
chrX	117665246	117662251	117661190	SNP_2233257_X	DOCK11	0	0	0	0	0	0	0	0	0	0	0	0	0.0001	0	0	0	0	0	0	0	0	0	0	0	0
chrX	117820381	117817399	117816347	SNP_2233357_X		0	0	0	0	0	0	0	0	0	0	0.0001	0	0	0	0	0	0	0	0	0	0	0	0	0	0
chrX	117831817	117828833	117827784	SNP_2233367_X		0	0	0	0	0	0	0	0	0	0	0	0	0	0	0.0001	0	0	0	0	0	0	0	0	0	0
chrX	117831882	117828898	117827849	SNP_2233368_X		0	0	0	0	0	0	0	0	0	0	0	0	0	0	0.0001	0	0	0	0	0	0	0	0	0	0
chrX	118188990	118185986	118184932	SNP_2233556_X		0	0	0	0	0	0	0	0	0	0	0	0	0	0	0.0001	0	0	0	0	0	0	0	0	0	0
chrX	118588371	118585341	118584314	SNP_2233773_X	SLC25A43	0	0	0	0	0	0	0	0	0	0	0	0	0.0001	0	0	0	0	0	0	0	0	0	0	0	0
chrX	118750256	118747197	118746178	SNP_2233812_X		0	0	0	0	0	0	0	0	1	0	0	0	0	0	0	0	0	0	0	0	0	0	0	0	0
chrX	118760865	118757807	118756788	SNP_2233813_X	2018-09-06	0	0	0	0	0	0	0	0	0.0001	0	0	0	0.0131579	0	0	0	0	0.0001	0	0	0	0	0	0	0
chrX	118903826	118900781	118899757	SNP_2233984_X		0	0	0	0	0	0	0	0	0	0	0.0001	0	0	0	0	0	0	0	0	0	0	0	0	0	0
chrX	118925705	118922660	118921629	SNP_2234055_X		0	0.0001	0	0	0	0	0	0	0.0001	0	0	0	0	0	0	0	0	0	0	0	0	0	0	0	0
chrX	118948577	118945533	118944501	SNP_2234080_X		0	0	0	0	0	0	0	0	0	0	0	0	0	0.0001	0	0	0	0	0	0	0	0	0	0	0
chrX	118956862	118953819	118952786	SNP_2234084_X		0	0	0	0	0	0	0	0	0	0	0	0	0.0001	0	0	0	0	0	0	0	0	0	0	0	0
chrX	118957207	118954164	118953131	SNP_2234085_X		0	0	0	0	0	0	0	0	0	0	0	0	0.0001	0	0	0	0	0	0	0	0	0	0	0	0
chrX	119005705	119002672	119001628	SNP_2234132_X	RNF113A	0	0	0.0001	0.0001	0	0	0	0	0	0	0	0	0	0	0	0	0	0	0	0	0	0	0	0	0
chrX	119015816	119012783	119011740	SNP_2234140_X		0	0	0	0	0	0	0	0	0	0	0	0	0	0	1	0	0	0	0	0	0	0	0	0	0
chrX	119049749	119046713	119045655	SNP_2234180_X	AKAP14	0	0	0	0	0	0	0	0	0	0	0	0	0	0	0	0	0	1	0	0	0	0	0	0	0
chrX	119365125	119362079	119361011	SNP_2234349_X		0	0	0	0	0	0	0	0	0	0	0	0	0	0	0	0	0	0	0	0	0.0001	0	0	0	0
chrX	119390465	119387419	119386352	SNP_2234352_X	ZBTB33	0	0	0	0	0	0	0	0	0	0.0001	0	0	0	0	0	0	0	0	0	0	0.0001	0	0	0	0
chrX	119391880	119388834	119387767	SNP_2234353_X	ZBTB33	0.00328947	0	0	0	0	0	0	0	0	0.0001	0.0001	0.0001	0	0	0	0	0	0	0	0	0.0001	0	0	0	0
chrX	119576455	119573414	119572344	SNP_2234474_X	LAMP2	0	0	0	0.0001	0	0	0	0	0	0	0	0	0.0001	0.0001	0	0	0	0.0001	0	0	0	0	0	0	0
chrX	119756049	119753005	119751911	SNP_2234549_X		0	0	0	0	0	0	0	0	0	0	0	0.0001	0	0	0	0	0	0	0	0	0	0	0	0	0
chrX	119758731	119755687	119754593	SNP_2234550_X		0	0	0	0	0	0	0	0	0	0	0	0	0	0.0001	0	0	0	0	0	0	0	0	0	0	0
chrX	119758810	119755766	119754672	SNP_2234551_X		0	0	0	0	0	0	0	0	0	0	0	0	0	0.0001	0	0	0	0	0	0	0	0	0	0	0
chrX	119758818	119755774	119754680	SNP_2234552_X		0	0	0	0	0	0	0	0	0	0	0	0	0	0.0001	0	0	0	0	0	0	0	0	0	0	0
chrX	120001699	119998647	119997532	SNP_2234799_X		0	0	0	0	0	0	0	0	0	0	0	0	0	0	0.0001	0	0	0	0	0	0	0	0	0	0
chrX	121217550	121214532	121213415	SNP_2235068_X		0	0	0	0	0	0	0	0	0	0	0	0	0	0	0.0001	0	0	0	0	0	0	0	0	0	0
chrX	121559521	121556500	121555349	SNP_2235372_X		0	0	0	0	0	0	0	0	0	0	0	0	0	0	0	0	0	0	0	1	0	0	0	0	0
chrX	122726248	122723196	122722060	SNP_2236064_X		0	0	0	0	0	0	0	0	0	0	0.0001	0	0	0	0	0	0	0	0	0	0	0	0	0	0
chrX	122735221	122732170	122731033	SNP_2236067_X	THOC2	0	0	0	0	0.0001	0	0	0	0	0	0	0	0	0	0	0	0	0	0	0	0	0	0	0	0
chrX	122740406	122737355	122736218	SNP_2236068_X	THOC2	0	0	0	0	0	0	0	0	0	0	0	0	0.0001	0	0	0	0	0	0	0	0	0	0	0	0
chrX	122841239	122838193	122837052	SNP_2236107_X	THOC2	0	0	0	0	0	0	0	0	0	0	0	0	0	0.0078125	0	0	0	0	0	0	0	0	0	0	0
chrX	122938341	122935288	122934134	SNP_2236183_X		0	0	0	0	0	0	0	0	0	0	0	0	0	0.0001	0	0	0	0	0	0	0	0	0	0	0
chrX	122961875	122958812	122957661	SNP_2236248_X		0	0	0	0	0	0	0	0	0	0	0	0	0	0	0	0	1	0	0	0	0	0	0	0	0
chrX	123009270	123006205	123005057	SNP_2236320_X	XIAP	0	0.997519	0	0	0	0	0	0	0	0	0	0	0	0	0	0	0	0	0	0	0	0	0	0	0
chrX	123014055	123011002	123009842	SNP_2236326_X	XIAP	0	0	0	0	0	0	0	0	0	0	0	0	0	0	0.0001	0	0	0	0	0	0	0	0	0	0
chrX	123031184	123028111	123026971	SNP_2236363_X	XIAP	0	0	0	0	0.0001	0	0	0	0	0	0	0	0	0	0	0	0	0	0	0	0	0	0	0	0
chrX	123031530	123028456	123027317	SNP_2236365_X	XIAP	0	0	0	0	0.0001	0	0	0	0	0	0	0	0	0	0	0	0	0	0	0	0	0	0	0	0
chrX	123031903	123028829	123027690	SNP_2236366_X	XIAP	0	0	0	0	0.0001	0	0	0	0	0	0	0	0	0	0	0	0	0	0	0	0	0	0	0	0
chrX	123032243	123029169	123028030	SNP_2236367_X	XIAP	0	0	0	0	0.0410959	0	0	0	0	0	0	0	0	0	0	0	0	0	0	0	0	0	0	0	0
chrX	123032252	123029178	123028039	SNP_2236368_X	XIAP	0	0	0	0	0.0322581	0	0	0	0	0	0	0	0	0	0	0	0	0	0	0	0	0	0	0	0
chrX	123041043	123037962	123036830	SNP_2236394_X	XIAP	0	0	0	0	0	0	0	0	0	0	0.0001	0	0	0	0	0	0	0	0	0	0	0	0	0	0
chrX	123045641	123042556	123041428	SNP_2236407_X	XIAP	0	0	0	0	0.0001	0	0	0	0	0	0	0	0	0.0001	0.0001	0	0	0	0	0	0	0	0	0	0
chrX	123045915	123042830	123041702	SNP_2236408_X	XIAP	0	0	0	0	0.0070922	0	0	0	0	0	0	0	0	0.0001	0.0001	0	0	0	0	0	0	0	0	0	0
chrX	123046099	123043018	123041886	SNP_2236410_X	XIAP	0	0	0	0	0.636364	0	0	0	0	0	0	0	0	0.111111	0	0	0	0	0	0	0	0	0	0	0
chrX	123046272	123043190	123042059	SNP_2236412_X	XIAP	0	0	0	0	0.0708661	0	0	0	0	0	0	0	0	0.0001	0	0	0	0	0	0	0	0	0	0	0
chrX	123046923	123043839	123042710	SNP_2236415_X	XIAP	0	0	0.0001	0	0	0	0	0	0	0	0	0	0	0	0	0	0	0	0	0	0	0	0	0	0
chrX	123117759	123114693	123113544	SNP_2236506_X	STAG2	0	0	0	0	0	0	0	0	0	0	0	0.0001	0	0	0	0	0	0	0	0	0	0	0	0	0
chrX	123119190	123116124	123114975	SNP_2236507_X	STAG2	0	0	0	0	0	0	0	0	0	0	0	0.0001	0	0	0	0	0	0	0	0	0	0	0	0	0
chrX	123119576	123116510	123115361	SNP_2236509_X	STAG2	0	0	0	0	0	0	0	0	0	0	0	0.0001	0	0	0	0	0	0	0	0	0	0	0	0	0
chrX	123891224	123888117	123886944	SNP_2237004_X	TENM1	0	1	0	0	0	0	0	0	0	0	0	0	0	0	0	0	0	0	0	0	0	0	0	0	0
chrX	124573414	124570261	124569111	SNP_2237224_X		0	0	0	0	0	0	0	0	0	0	0	0	0	0	0	0.0172414	0	0	0	0	0	0	0	0	0
chrX	125755122	125751907	125750779	SNP_2237680_X		0	0	0	0	0	0.99684	0	0	0	0	0	0	0	0	0	0	0	0	0	0	0	0	0	0	0
chrX	125863509	125860261	125859148	SNP_2237833_X		0.0001	0.0001	0	0	0	0	0	0	0	0.0001	0	0	0	0.0001	0	0	0.0001	0.0001	0	0.181818	0.0001	0	0.1	0.0001	0.0001
chrX	126153928	126150671	126149562	SNP_2238223_X		0	0	0	0	0	0	0	0	0	0	0	0	0	0	0.0001	0	0	0	0	0	0	0	0	0	0
chrX	129548008	129544685	129543519	SNP_2240642_X		0	0	0	0	0	0	0	0	0	0	0	0.0001	0	0.0001	0	0	0	0	0	0	0	0	0	0	0
chrX	129549077	129545754	129544584	SNP_2240644_X		0	0	0	0	0	0	0	0	0	0	0	0	0	0.0001	0	0	0	0	0	0	0	0	0	0	0
chrX	129726815	129723515	129722358	SNP_2240780_X		0	0	0	0	0	0	0	0	0	0	0	0	0	0	0.0001	0	0	0	0	0	0	0	0	0	0
chrX	130028766	130025455	130024310	SNP_2240804_X	ENOX2	0	0	0	0	0	0	0	0	0	0	0	0.0001	0	0	0	0	0	0	0	0	0	0	0	0	0
chrX	130410965	130407591	130406455	SNP_2240848_X	IGSF1	0	0	0	0	0	0	0	0	0	0	0	0	0	0	0.0001	0	0	0	0	0	0	0	0	0	0
chrX	130819904	130816480	130815320	SNP_2241035_X		0	0	0	0	0	0	0	0	0	0	0	0	0.0001	0	0	0	0	0	0	0	0	0	0	0	0
chrX	130825994	130822571	130821410	SNP_2241041_X		0	0	0	0.0001	0	0	0	0	0	0	0	0	0	0	0	0	0	0.0001	0	0	0	0	0	0	0
chrX	130860495	130857072	130855936	SNP_2241070_X	LOC286467	0	0	0	0	0	0	0	0	0	0	0	0.0001	0	0	0	0	0	0	0	0	0	0	0	0	0
chrX	130881970	130878541	130877402	SNP_2241090_X	LOC286467	0.0001	0	0	0	0	0	0	0	0	0	0	0	0	0	0	0	0	0	0	0	0	0	0	0	0
chrX	130905609	130902182	130901041	SNP_2241111_X	LOC286467	0	0	0	0	0	0	0	0	0	0	0	0	0	0	0	0	0	0.0034965	0	0	0	0	0	0	0
chrX	130925078	130921651	130920507	SNP_2241137_X	LOC286467	0	0	0	0	0	0	0	0	0	0	0	0	0	0	0	0	0	0.00555556	0	0	0	0	0	0	0
chrX	130926257	130922830	130921686	SNP_2241138_X	LOC286467	0	0	0	0	0	0	0	0	0	0	0	0	0	0	0	0	0	0.0001	0	0	0	0	0	0	0
chrX	130928911	130925484	130924340	SNP_2241140_X	LOC286467	0	0	0	0.0001	0	0	0	0	0	0	0	0	0	0	0	0	0	0	0	0	0	0	0	0	0
chrX	130953029	130949587	130948458	SNP_2241160_X	LOC286467	0	0	0	0	0	0	0	0	0	0	0	0	0.0001	0	0	0	0	0	0	0	0	0	0	0	0
chrX	131168591	131165166	131164047	SNP_2241218_X	MST4	0	0	0	0	0	0	0	0	0	0	0	0	0	0.0001	0	0	0	0.0001	0	0	0	0	0	0	0
chrX	131177457	131174030	131172918	SNP_2241224_X	MST4	0	0	0	0	0	0	0	0	0	0	0	0	0.0001	0	0	0	0	0	0	0	0	0	0	0	0
chrX	132030439	132027034	132025901	SNP_2241638_X	HS6ST2	0	0	0	0	0	0	0	0	0	0	0	0	0	0	0.0001	0	0	0	0	0	0	0	0	0	0
chrX	132470683	132467298	132466177	SNP_2241913_X	GPC4	0	0	0	0	0	0	0	0	0	0	0	0	0	0	0.0001	0	0	0	0	0	0	0	0	0	0
chrX	133560301	133556879	133555752	SNP_2242083_X	PHF6	0	0	0	0.0001	0	0	0	0	0	0	0	0	0	0.0001	0	0	0.0001	0	0	0	0	0	0	0.0001	0
chrX	133922176	133918766	133917609	SNP_2242205_X	FAM122B	0	0	0	0	0.0001	0	0	0	0	0	0	0	0	0	0	0	0	0.00537634	0	0	0	0	0	0	0
chrX	133988253	133984853	133983701	SNP_2242223_X	FAM122C	0	0	0	0	0	0	0	0	0	0	0.0001	0	0	0	0	0	0	0	0	0	0	0	0	0	0
chrX	134185997	134182576	134181419	SNP_2242358_X	FAM127B	0	0	0	0	0	0	0	0	0	0	0.0208333	0	0	0	0	0	0	0	0	0	0	0	0	0	0
chrX	134420007	134416586	134415440	SNP_2242455_X	DKFZp451F083	0	0	0	0	0	0	0	0	0	0	0	0	0.0001	0	0	0	0	0	0	0	0	0	0	0	0
chrX	134420028	134416607	134415461	SNP_2242456_X	DKFZp451F083	0	0	0	0	0	0	0	0	0	0	0	0	0.0001	0	0	0	0	0	0	0	0	0	0	0	0
chrX	134420223	134416802	134415656	SNP_2242457_X	DKFZp451F083	0	0	0	0	0	0	0	0	0	0	0	0	0.0001	0	0	0	0	0	0	0	0	0	0	0	0
chrX	134420602	134417181	134416035	SNP_2242458_X	DKFZp451F083	0	0	0	0	0	0	0	0	0	0	0	0	0.0001	0	0	0	0	0	0	0	0	0	0	0	0
chrX	134472186	134468757	134467608	SNP_2242507_X	DKFZp451F083	0	0	0.0001	0	0	0	0	0	0	0	0	0	0	0	0	0	0	0	0	0	0	0	0	0	0
chrX	134688902	134685478	134684312	SNP_2242629_X	DDX26B	0.0001	0	0	0	0	0	0	0	0	0	0	0	0	0	0	0	0	0	0	0.0001	0	0	0	0	0
chrX	134715274	134711858	134710690	SNP_2242632_X	DDX26B	0	0	0	0	0	0	0	0	0	0	0	0	0.0001	0	0	0	0	0	0	0	0	0	0	0	0
chrX	134980474	134977025	134975860	SNP_2242757_X	SAGE1	0	0	0	0	0	0	0	0	0	0	0	0	0	0	0.0001	0	0	0	0	0	0	0	0	0	0
chrX	135046818	135043361	135042210	SNP_2242830_X	MMGT1	0	0	0	0	0	0	0	0	0	0	0	0.0001	0	0.0001	0	0	0	0	0	0	0	0	0.0001	0	0
chrX	135086395	135082937	135081785	SNP_2242849_X	SLC9A6	0	0	0	0	0	0	0	0	0	0	0	0	0	0	1	0	0	0	0	0	0	0	0	0	0
chrX	135842871	135839347	135838181	SNP_2243255_X	ARHGEF6	0	0	0	0	0	0	0.0001	0	0	0	0	0	0	0	0	0	0	0	0	0	0	0	0	0	0
chrX	135904737	135901217	135900054	SNP_2243322_X		0	0	0	0	0	0	0	0	0	0	0	0	0	0	0.0001	0	0	0	0	0	0	0	0	0	0
chrX	136043279	136039781	136038595	SNP_2243385_X	AK055694	0	0	0	0	0	0	0	0	0	0	0	0	0	0	0.0001	0	0	0	0	0	0	0	0	0	0
chrX	136043528	136040030	136038844	SNP_2243386_X	AK055694	0	0	0	0	0	0	0	0	0	0	0	0	0	0	0.0001	0	0	0	0	0	0	0	0	0	0
chrX	136760638	136757034	136755796	SNP_2243653_X		0	0	0	0	0	0	0	0	0	0	0	0	0	0	1	0	0	0	0	0	0	0	0	0	0
chrX	138006894	138003320	138002057	SNP_2244330_X	FGF13	0	0	0	0	0	0	0	0	0	0	0	0	0	0	0.0001	0	0	0	0	0	0	0	0	0	0
chrX	138526032	138522512	138521183	SNP_2244559_X		0	0	0	0	0	0	0	0	0	0	0.0001	0	0	0	1	0	0	0	0	0	0	0	0	0	0
chrX	138679712	138676151	138674831	SNP_2244650_X	MCF2	0	0	0	0	0	0	0.0001	0	0	0	0	0	0	0	0	0	0	0	0	0	0	0	0	0	0
chrX	138809002	138805491	138804157	SNP_2244688_X	ATP11C	0	0	0	0.0001	0	0	0	0	0	0	0.0001	0	0.0001	0.0001	0	0	0	0	0.00305344	0	0	0	0.00151515	0	0
chrX	138810495	138806984	138805650	SNP_2244689_X	ATP11C	0	0	0	0	0	0	0	0	0	0	0.0001	0	0	0	0	0	0	0	0	0	0	0	0	0	0
chrX	138882028	138878513	138877185	SNP_2244741_X	ATP11C	0	0	0.0001	0	0	0	0	0	0.0001	0	0	0	0	0	0	0	0	0	0	0	0	0	0	0	0
chrX	138956466	138952950	138951623	SNP_2244796_X		0	0	0	0	0	0	0	0	0	0	0	0	0	0	0	0	0	0	0	0	0.0001	0	0	0	0
chrX	139020399	139016857	139015553	SNP_2244850_X		0	0	0	0	0	0	0	0	0	0	0	0	0	0	1	0	0	0	0	0	0	0	0	0	0
chrX	139175760	139172185	139170886	SNP_2244911_X		0	0	0	0	0	0	0	0	0	0	0	0	0	0	0.0001	0	0	0	0	0	0	0	0	0	0
chrX	140039317	140035559	140034275	SNP_2245506_X		0	0	0	0	0	0	0	0	0	0	0	0	0	0	1	0	0	0	0	0	0	0	0	0	0
chrX	140043396	140039638	140038349	SNP_2245517_X		0	0	0	0	0	0	0	0	0.0001	0	0	0	0	0	0	0	0	0	0	0	0	0	0	0	0
chrX	140061541	140057783	140056491	SNP_2245535_X		0	0	0	0	0	0	0	0	0	0	0	0	0	0	1	0	0	0	0	0	0	0	0	0	0
chrX	141675094	141671244	141670027	SNP_2246989_X		0	0	0	0	1	0	0	0	0	0	0	0	0	0	0	0	0	0	0	0	0	0	0	0	0
chrX	142407963	142404099	142402901	SNP_2247475_X		0	0	0	0	0	0	0	0	0	0	0	0	0	0	0	0	0	0	0	0	0	0	0	0	1
chrX	142968082	142964240	142963051	SNP_2248006_X	UBE2NL	0	0	0	0	0	0	0	0	0	0	0	0	0	0	0.0001	0	0	0	0	0	0	0	0	0	0
chrX	143759774	143755857	143754701	SNP_2248785_X		0	0	0	0	0	0	0	0	0	0	0	0	0	0	1	0	0	0	0	0	0	0	0	0	0
chrX	143759873	143755956	143754800	SNP_2248786_X		0	0	0	0	0	0	0	0	0	0	0	0	0	0	1	0	0	0	0	0	0	0	0	0	0
chrX	143793144	143789225	143788053	SNP_2248825_X		0	0	0	0	0	0	0	0	0	0	0	0	0	0	1	0	0	0	0	0	0	0	0	0	0
chrX	144112833	144108915	144107678	SNP_2249223_X		0	0	0	0	0	0	0	0	0	0	0	0	0	0	0.0001	0	0	0	0	0	0	0	0	0	0
chrX	144229155	144225221	144223926	SNP_2249420_X		1	0	0	0	0	0	0	0	1	0	0	0	0	0	0	0	0	0	0	0	0	0	0	0	0
chrX	144577375	144573439	144572061	SNP_2249689_X		0	0	0	0	0	0	0	0	0	0	0	0	0	0	0.0001	0	0	0	0	0	0	0	0	0	0
chrX	145722579	145718540	145717167	SNP_2250746_X		0	0	0	0	0	0	0	0	0	0	0	0	0	0	1	0	0	0	0	0	0	0	0	0	0
chrX	146550641	146546544	146545164	SNP_2251632_X		0	0	0	0	0	0	0	0	0	0	0	0	0	0	1	0	0	0	0	0	0	0	0	0	0
chrX	146585158	146581032	146579655	SNP_2251665_X		0	0	0	0	0	0	0	0	0	0	0	0	0	0	0.0001	0	0	0	0	0	0	0	0	0	0
chrX	146666122	146661959	146660617	SNP_2251804_X		0	0	0	0	0	0	0	0	0	0	0	0	0	0	0.0001	0	0	0	0	0	0	0	0	0	0
chrX	146666283	146662120	146660778	SNP_2251805_X		0	0	0	0	0	0	0	0	0	0	0	0	0	0	0.0001	0	0	0	0	0	0	0	0	0	0
chrX	148560611	148556454	148555141	SNP_2252408_X	IDS	0	0	0	0	0	0	0	0	0	0	0.0001	0	0	0	0	0	0.0001	0	0	0	0	0	0.0001	0	0
chrX	148560698	148556541	148555228	SNP_2252409_X	IDS	0	0	0	0	0	0	0	0	0	0	0.0001	0	0	0	0	0	0.0001	0	0	0	0	0	0.0001	0	0
chrX	148561274	148557117	148555804	SNP_2252411_X	IDS	0	0	0	0	0	0	0	0	0	0	0.0001	0.0001	0	0	0.0001	0	0	0	0	0	0	0	0	0	0
chrX	148561332	148557175	148555862	SNP_2252412_X	IDS	0	0	0	0	0	0	0	0	0	0	0.0001	0.0001	0	0	0	0	0	0	0	0	0	0	0	0	0
chrX	148562599	148558442	148557129	SNP_2252413_X	IDS	0	0	0	0	0	0	0	0	0	0	0	0	0	0	0	0	0	0	0	0	0	0	0.0001	0	0
chrX	149734610	149730364	149729105	SNP_2252864_X		0	0	0	0	0	0	0	0	0	0	0	0	0	0	0.0001	0	0	0	0	0	0	0	0	0	0
chrX	149931185	149926923	149925669	SNP_2252878_X	MTMR1	0	0	0	0	0	0	0	0	0	0	0	0	0.0001	0	0	0	0	0	0	0	0	0	0	0	0
chrX	150211083	150206776	150205530	SNP_2253007_X		0	0	0	0	0	0	0	0	0	0	0	0	0	0	1	0	0	0	0	0	0	0	0	0	0
chrX	151529975	151525548	151524271	SNP_2253803_X	GABRA3	0	0	0	0	0	0	0	0	0	0	0	0	0	1	0	0	0	0	0	0	0	0	0	0	0
chrX	151870304	151865794	151864492	SNP_2253933_X	MAGEA6	0	0	0	0	0	0	0	0	0	0	0	0.0001	0	0	0	0	0	0	0	0	0	0	0	0	0
chrX	151995563	151991051	151989734	SNP_2254040_X		0	0	0	0	0	0	0	0.0001	0	0	0	0	0	0	0	0	0	0	0	0	0	0	0	0	0
chrX	151995786	151991274	151989957	SNP_2254041_X		0	0	0	0	0	0	0	0.0001	0	0	0	0	0	0	0	0	0	0	0	0	0	0	0	0	0
chrX	152018832	152014319	152013003	SNP_2254051_X	NSDHL	0	0	0	0.0001	0	0	0	0	0	0	0.0001	0.0001	0	0.0001	0	0	0	0	0	0	0	0	0	0	0
chrX	152721728	152717068	152715797	SNP_2254384_X	HAUS7	0	0	0	0	0	0	0	0	0	0	0.00970874	0.0001	0	0.0001	0	0	0	0	0	0	0	0	0	0	0
chrX	152776012	152771331	152770063	SNP_2254443_X		0	0	0	0	0	0	0	0	0	0	0	0	0	0	0.0001	0	0	0	0	0	0	0	0	0	0
chrX	152864929	152860257	152858985	SNP_2254568_X		0	0	0	0.0001	0	0	0	0	0	0	0	0	0	0	0	0	0	0	0	0	0	0	0	0	0
chrX	155111077	155106310	155105081	SNP_2254898_X	VAMP7	0	0	0	0	0	0	0	0.0001	0	0	0.0001	0	0	0.0001	0.0001	0	0	0	0	0	0	0	0	0	0
chrX	155159703	155154953	155153711	SNP_2254972_X	VAMP7	0	0	0	0.0001	0	0	0	0	0	0	0	0	0	0	0	0	0	0	0	0	0	0	0	0	0
chrX	155185492	155180740	155179498	SNP_2254995_X		0	0	0	0	0	0	0	0	0	0	0	0	0.0001	0.0909091	0	0.0001	0	0.0001	0.0001	0.0001	0.0001	0	0.0001	0.0001	0.0001

## Sheet: Autosomes
Table S4. List of Lynphobblast informative SNPs (iSNPs) assigned to Autosomes from 25 single cells
chr	snpRef	maternal	paternal	names	Genes	SRR764785	SRR764786	SRR764787	SRR764788	SRR764789	SRR764790	SRR764791	SRR764792	SRR764793	SRR764794	SRR764795	SRR764796	SRR764797	SRR764802	SRR764803	SRR764804	SRR764805	SRR764806	SRR764807	SRR764808	SRR764809	SRR764810	SRR764811	SRR764812	SRR764813
chr1	883899	883826	883848	SNP_252_1	NOC2L	0	0	0	1	0	0	0	0	0	0	0	0	0	0	0	0	0	0	0	0	0	0	0	0	0
chr1	1342612	1342469	1342487	SNP_400_1	MRPL20	1	0.660156	1	0.219048	1	0	0.530303	0.318367	0.364026	0.968085	0.6375	0.541485	1	0.260274	0.752941	0	0.0001	1	1	0.0001	0	0.996479	0	0.0001	0.0001
chr1	1751686	1751564	1751577	SNP_533_1	GNB1	0	0	0	0	0	0	0	0	0	0	0	0	0	0	0.0001	0	0	0	0	0	0	0	0	0	0
chr1	1898349	1898208	1898252	SNP_573_1	KIAA1751	0	0	0	0	0	0	0	0	0	0	0	0	0	0	1	0	0	0	0	0	0	0	0	0	0
chr1	1898369	1898228	1898272	SNP_574_1	KIAA1751	0	0	0	0	0	0	0	0	0	0	0	0	0	0	1	0	0	0	0	0	0	0	0	0	0
chr1	1931496	1931358	1931404	SNP_757_1	KIAA1751	0	0	0	0	0	0	0	0	0	0	0	0	0	0	1	0	0	0	0	0	0	0	0	0	0
chr1	1931529	1931391	1931437	SNP_758_1	KIAA1751	0	0	0	0	0	0	0	0	0	0	0	0	0	0	1	0	0	0	0	0	0	0	0	0	0
chr1	2295030	2294962	2295008	SNP_923_1	MORN1	0	0	0	0	0	0	0	0	0	1	0	0	0	0	0	0	0	0	0	0	0	0	0	0	0
chr1	2324008	2323935	2324005	SNP_976_1	RER1	0	0	0	0	0	0	0	0	0	0	0	0	0	0	1	0	0	0	0	0	0	0	0	0	0
chr1	2334856	2334773	2334856	SNP_992_1	RER1	0.0001	0	0.0001	0	0	0	0	0	0	0	0	0.0001	0	0	0.0001	0	0	0	0	0	0	0	0	0	0
chr1	2346752	2346667	2346750	SNP_1010_1		0	0	0	0	0	0	0	0	0.969697	0	0	0	0	0	0	0	0	0	0	0	0	0	0	0	0
chr1	2347466	2347381	2347464	SNP_1011_1		0	0	0	0	0	0	0	0	1	0	0	0	0	0	0	0	0	0	0	0	0	0	0	0	0
chr1	2347499	2347414	2347497	SNP_1012_1		0	0	0	0	0	0	0	0	1	0	0	0	0	0	0	0	0	0	0	0	0	0	0	0	0
chr1	2347576	2347491	2347574	SNP_1013_1		0	0	0	0	0	0	0	0	1	0	0	0	0	0	0	0	0	0	0	0	0	0	0	0	0
chr1	2347732	2347647	2347730	SNP_1014_1		0	0	0	0	0	0	0	0	0.0001	0	0	0	0	0	0	0	0	0	0	0	0	0	0	0	0
chr1	2348040	2347955	2348038	SNP_1015_1		0	0	0	0	0	0	0	0	1	0	0	0	0	0	0	0	0	0	0	0	0	0	0	0	0
chr1	3545592	3545343	3545443	SNP_2440_1	TPRG1L	0	0	0	0	0	0	1	0	0	0	0	0	0	0	0	0	0	0	0	0	0	0	0	0	0
chr1	3548832	3548583	3548679	SNP_2443_1	WRAP73	0	0	0	0	0	0	0	0	0	0	0	0	0	1	0	0	0	0	0	0	0	0	0	0	0
chr1	3654495	3654259	3654300	SNP_2503_1	TP73-AS1	0	0	0	0	0	0	1	0	0	0	0	0	0	0	0	0	0	0	0	0	0	0	0	0	0
chr1	3696890	3696651	3696705	SNP_2560_1	LRRC47	1	0	0	0	0	0	0.0001	0.0001	0	0	0	0	1	0.975	0.709677	0	0	1	0	0	0	0	0	0	0
chr1	3697291	3697052	3697106	SNP_2561_1	LRRC47	0.995968	0	0	0	0	0	0	0	0	0	0	0	0	1	1	0	0	0	0	0	0	0	0	0	0
chr1	5180516	5180144	5180202	SNP_4132_1		0	0	0	0	0	0	0	0	0	0	0	0	0	0	0.142857	0	0	0	0	0	0	0	0	0	0
chr1	5334936	5334520	5334579	SNP_4225_1		0	0	0	0	0	0	0	0	0	0	0	0	0	0	1	0	0	0	0	0	0	0	0	0	0
chr1	6142418	6142044	6142113	SNP_5000_1	KCNAB2	0	0	0	0	0	0	0.0001	0	0	0	0	0	0	0	0	0	0	0	0	0	0	0	0	0	0
chr1	6257826	6257462	6257535	SNP_5031_1	RPL22	0	0	0	0	0	0	0.0001	0	0	0	0	0	0	0	0	0	0	0	0	0	0	0	0	0	0
chr1	6257856	6257492	6257565	SNP_5032_1	RPL22	0	0	0	0	0	0	0.0001	0	0	0	0	0	0	0	0	0	0	0	0	0	0	0	0	0	0
chr1	6281667	6281303	6281376	SNP_5046_1	ICMT	0	0	0	0	0	0	0	0	0	0.0001	0.0263158	0	0	0	0	0	0	0	0	0	0	0	0	0	0
chr1	6281854	6281490	6281563	SNP_5047_1	ICMT	0	0	0	0	0	0	0	0	0	0	0.0001	0	0	0	0	0	0	0	0	0	0	0	0	0	0
chr1	6284680	6284316	6284389	SNP_5049_1	ICMT	0	0	0	0	0	0	0	0	0	1	0.0001	0	0	0	0	0	0	0	0	0	0	0	0	0	0
chr1	6693097	6692697	6692783	SNP_5187_1	THAP3	0	0	0	0.0001	0	0	0	0	0	0	0	0	0	0	0	0	0	0	0	0	0	0	0	0	1
chr1	6694574	6694177	6694260	SNP_5191_1	DNAJC11	0	0	0	0.0001	0	0	0	0	0.0001	0	0	0	0	0	0	0	0.993671	0	0	0	0	0	0	0	0
chr1	6694927	6694530	6694613	SNP_5192_1	DNAJC11	0	0	0	0	0	0	0	0	0.0001	0	0	0	0	0	0	0	1	0	0	0	0	0	0	0	0
chr1	6695331	6694934	6695017	SNP_5193_1	DNAJC11	0	0	0	0	0	0	0	0	0	0	0	0	0.0001	0	0	0	1	0	0	0.998062	0	0	0	0	0
chr1	6733081	6732677	6732757	SNP_5238_1	DNAJC11	0	0	0	0	0	0	0	0	0	0	0	0	0	0	1	0	0	0	0	0	0	0	0	0	0
chr1	6821990	6821603	6821665	SNP_5396_1		0	0	0	0	0	0	0	0	0	0	0	0	0	0	1	0	0	0	0	0	0	0	0	0	0
chr1	6823509	6823125	6823184	SNP_5403_1		0	0	0	0	0	0	0	0	0	0	0	0	0	0	0.75	0	0	0	0	0	0	0	0	0	0
chr1	6827853	6827463	6827528	SNP_5420_1		0	0	0.0001	0	0	0	0	0	0	0	0	0	0	0	0	0	0	0	0	0	0	0	0	0	0
chr1	6909211	6908821	6908879	SNP_5464_1	CAMTA1	0	0	0	0	0	0	0	0	0	0	0	0	0.0001	0	0	0	0	0	0	0	0	0	0	0	0
chr1	6940605	6940235	6940273	SNP_5476_1	CAMTA1	0	0	0	0	0	0	0	0	0	0	0	0	0	0	0	1	0	0	0	0	0	0	0	0	0
chr1	6948204	6947834	6947872	SNP_5479_1	CAMTA1	0	0	0	0.0001	0.870968	0	0	0	0	0	0	0	0	0	0	1	0	0	0	0	0	0	0	0	0
chr1	7452535	7452139	7452217	SNP_6052_1	CAMTA1	0	0	0	0	0	0	0	0	0	0	0	0	0	0	0.0001	0	0	0	0	0	0	0	0	0	0
chr1	7749050	7748639	7748677	SNP_6492_1	CAMTA1	0	0	0	0	0	0	0	0	0	0	0	0	0.976744	0	0	0	0	0	0	0	0	0	0	0	0
chr1	8528020	8527495	8527506	SNP_6845_1	RERE	0	0	0	0	0	0	0	0	0	0	0	0	0.0001	0	0	0	0	0	0	0	0	0	0	0	0
chr1	8554471	8553946	8553956	SNP_6854_1	RERE	0	0	0	0	0	0	0	0	0	0	0	0	0	0	0.0001	0	0	0	0	0	0	0	0	0	0
chr1	8656824	8656290	8656302	SNP_6873_1	RERE	0	0	0	0	0	0	0	0	0	0	0	0	0	1	0	0	0	0	0	0	0	0	0	0	0
chr1	8704413	8703877	8703887	SNP_6881_1	RERE	0	0	0	0	0	0	0	0	0	0	0	0	0.0001	0	0	0	0	0	0	0	0	0	0	0	0
chr1	8705921	8705385	8705395	SNP_6882_1	RERE	0	0	0	0	0	0	0	0	0	0	0	0	0.0001	0	0	0	0	0	0	0	0	0	0	0	0
chr1	8754088	8753559	8753565	SNP_6886_1	RERE	0	0	0	0	0	0	0	0.466667	0	0	0	0	0	0	0	0	0	0	0	0	0	0	0	0	0
chr1	8933242	8932695	8932705	SNP_6944_1	ENO1	0	0	0	0	0	0	0	0	0	0	0	0	0	0	0	0	0.0001	0	0	0	0	0	0	0	0
chr1	8939842	8939295	8939306	SNP_6953_1	ENO1-AS1	0	0	1	0	0	0	0	0	0	0	0	0	0	0	0	0	0	0	0	0	0	0	0	0	0
chr1	8954408	8953861	8953874	SNP_6974_1		0	0	0	0	0	0	0	0	0	0	0	0	0	0	0	0.0001	0.0001	0.0001	0	0	0.0001	0	0	0	0
chr1	9095202	9094681	9094673	SNP_7122_1		0	0	0	0	0	0	0	0	0	0	0	0	0	0	0	0	0	0	0	0	0	0	0.98533	0	0
chr1	9120301	9119780	9119776	SNP_7155_1	SLC2A5	0	0	0	0	0	0	0.0001	0	0	0	0.0001	0	0	0.0001	0.0001	0	0	0	0	0	0	0	0	0	0
chr1	9160577	9160056	9160062	SNP_7216_1		0	0	0	0	0	0	0	0	0	0.0001	0	0	0	0	0	0	0	0	0	0	0	0	0	0	0
chr1	9270511	9269943	9270014	SNP_7321_1		0	0	0	0	0	0	0	0	0	0	0	0	0	0	1	0	0	0	0	0	0	0	0	0	0
chr1	9270797	9270230	9270300	SNP_7323_1		0	0	0	0	0	0	0	0	0	0	0	0	0	0	1	0	0	0	0	0	0	0	0	0	0
chr1	9272278	9271711	9271781	SNP_7329_1		0	0	0	0	0	0	0	0	0	0	0	0	0	0	1	0	0	0	0	0	0	0	0	0	0
chr1	9297492	9296916	9296986	SNP_7355_1	H6PD	0	0	0	0	0	0	0	0	0	0	0	0	0	0	1	0	0	0	0	0	0	0	0	0	0
chr1	9331331	9330740	9330809	SNP_7396_1	H6PD	0	1	0	0	0	0	0	0	0	0	0	0	0	0.975	0	0	0	1	1	0	1	0.992647	1	0	0
chr1	9898433	9897800	9897840	SNP_7747_1		0	0	0	0	0	0	0	0	0	0	0	0	0	1	0	0	0	0	0	0	0	0	0	0	0
chr1	10318652	10318074	10318064	SNP_7980_1	KIF1B	0.992754	0	0	0	0	0	0	0	0	0	0	0	0	0	0	0	0	0	0	0	0	0	0	0	0
chr1	10339822	10339241	10339234	SNP_8005_1	KIF1B	0	0	0	0	0	0	0	0	0	0	0	1	0	0	0	0	0	0	0	0	0	0	0	0	0
chr1	10340499	10339918	10339911	SNP_8006_1	KIF1B	0	0	0	0	0	0	0	0	0	0	0	1	0	0	0	0	0	0	0	0	0	0	0	0	0
chr1	10366692	10366125	10366104	SNP_8046_1	KIF1B	0	0	0	0	0	0	0	0	0	0	0	0	0.0001	0	1	0	0	0	0	0	0	0	0	0	0
chr1	10387704	10387155	10387117	SNP_8068_1	KIF1B	0	0	0	0	0	0	0	0	0	0	0	0.0001	0	0	0	0	0	0	0	0	0	0	0	0	0
chr1	10387788	10387239	10387201	SNP_8069_1	KIF1B	0	0	0	0	0	0	0	0	0	0	0	0.0001	0	0	0	0	0	0	0	0	0	0	0	0	0
chr1	10440556	10440014	10439970	SNP_8146_1	KIF1B	0	0	0	0	0	0	0	0	0	0	0	1	0	0	0	0	0	0	0	0	0	0	0	0	0
chr1	10460485	10459949	10459900	SNP_8173_1	PGD	0	0	0.984848	0.979167	1	0	0.0166667	0.316129	0.846939	0	0.282051	0.807531	0	0.333333	0.666667	0	0	0.00308642	0	0	0	1	0.998271	0	0
chr1	10473196	10472661	10472611	SNP_8192_1	PGD	0	1	1	0.953125	0	0	0.0001	0.372549	0.926829	1	0.297214	0.77458	0	0.348259	0.591696	0	0.0001	0.00787402	0	0	0	1	0.998988	0	0
chr1	10596341	10595806	10595756	SNP_8230_1	PEX14	0	0	0	0	0	0	0	0	0	0	0	0	0	0.0001	0	0	0	0	0	0	0	0	0	0	0
chr1	11143688	11143148	11143125	SNP_8618_1	EXOSC10	0	0	0	0	0	0	0	0	0	0	0	0	1	0	0	0	0	0	0	0	0	0	0	0	0
chr1	11323551	11323016	11322990	SNP_8627_1		0	0	0	0	0	0	0	0	0	0	0	0	0	0.777778	0	0	0	0	0	0	0	0	0	0	0
chr1	11716755	11716246	11716226	SNP_8982_1	FBXO44	0	0	0	0	0	0	0	0	0	0	0	0	0	0	0.0001	0	0	0	0	0	0	0	0	0	0
chr1	11721949	11721439	11721417	SNP_8987_1	FBXO44	0	0	0	0	0.0001	0	0	0	0	0	0	0	0	0	0	0	0	0	0	0	0	0	0	0	0
chr1	11728894	11728383	11728364	SNP_8999_1	FBXO6	0	0	0	0	1	0	0	0	0.0001	0	0.989691	1	0	1	0	0	0	0	0	0	0	1	0	0	0
chr1	11734049	11733556	11733537	SNP_9006_1	FBXO6	0.0001	0	0	0	1	0	0	0	0.0001	0	1	1	0.0001	0.989011	0	1	0	0.0001	0	0	0	1	0	0	0
chr1	11734084	11733591	11733572	SNP_9007_1	FBXO6	0.0001	0	0	0	1	0	0	0	0.0001	0	1	0	0.0001	1	0	1	0	0.0001	0	0	0	0.995708	0	0	0
chr1	11734293	11733800	11733781	SNP_9008_1	FBXO6	0	0	0	0	1	0	0	0	0.0001	0	1	0	0.0526316	1	0	0	0	0	0	0	0	1	0	0	0
chr1	11810505	11810008	11809971	SNP_9107_1	AGTRAP	0	0	0	0	0	0	0	0	0	0	0.0001	0	0	1	0	0	0	0	0	0	0	0	0	0	0
chr1	11810674	11810177	11810140	SNP_9108_1	AGTRAP	0	0	0	0	0	0	0	0	0	0	0.0001	0	0	1	0	0	0	0	0	0	0	0	0	0	0
chr1	11810691	11810194	11810157	SNP_9109_1	AGTRAP	0	0	0	0	0	0	0	0	0	0	0	0	0	1	0	0	0	0	0	0	0	0	0	0	0
chr1	11846742	11846219	11846203	SNP_9216_1	C1orf167 MTHFR	0	0	0	0	0	0	0	0	0	0	0	0	0	0	0.0001	0	0	0	0	0	0	0	0	0	0
chr1	11874431	11873911	11873896	SNP_9308_1	CLCN6	0	0	0	0	0	0	0	0	0	0	0	0	0	0	1	0	0	0	0	0	0	0	0	0	0
chr1	11881441	11880907	11880906	SNP_9335_1	CLCN6	0	0	0	0	1	0	0	0	0	0	0	0	0	0	0	0	0	0	0	0	0	0	0	0	0
chr1	12135411	12134956	12134879	SNP_9444_1	TNFRSF8	0	0	0	0	0	0	0	0	0	0	0	0	0.827586	0	0	0	0	0	0	0	0	0	0	0	0
chr1	12135440	12134985	12134908	SNP_9445_1	TNFRSF8	0	0	0	0	0	0	0	0	0	0	0	0	0.967742	0	0	0	0	0	0	0	0	0	0	0	0
chr1	12135526	12135071	12134994	SNP_9446_1	TNFRSF8	0	0	0	0	0	0	0	0	0	0	0	0	1	0	0	0	0	0	0	0	0	0	0	0	0
chr1	12196679	12196214	12196151	SNP_9461_1	TNFRSF8	0	0.0001	0	0	0	0	0	0	0	0	0	0	0	0	0	0	0	0	0	0	0	0	0	0	0
chr1	12217852	12217389	12217316	SNP_9487_1		0	0	0	0	0	0.0001	0	0	0	0	0	0	0	0	0	0	0	0	0	0	0	0	0	0	0
chr1	12250437	12249971	12249872	SNP_9547_1	TNFRSF1B	0	0	0	0	0	0	1	0	0	0	0	0	0	0	0	0	0	0	0	0	0	0	0	0	0
chr1	12267999	12267533	12267428	SNP_9577_1	TNFRSF1B	0	0	0	0	0	0	0	0	0	0	0	0	0	0	0	0	0.212329	0	0	0	0	0	0	0	0
chr1	12635792	12635361	12635238	SNP_9626_1	DHRS3	0	0	0	0	0	0	0	0	0	0	0	0	0	0	0.857143	0	0	0	0	0	0	0	0	0	0
chr1	12670396	12669982	12669859	SNP_9685_1	DHRS3	0	0	0	0	0	0	0	0	0	0	0	0	0	0	0.0001	0	0	0	0	0	0	0	0	0	0
chr1	12672835	12672421	12672298	SNP_9692_1	DHRS3	0	0	0	0	0	0	0	0	0	0	0	0	0	0	0.0001	0	0	0	0	0	0	0	0	0	0
chr1	14086575	14086084	14085922	SNP_10485_1	PRDM2	1	0	0	0	0	0	0	0	0	0	0	0	0	0	0	0	0	0	0	0	0	0	0	0	0
chr1	14087114	14086623	14086461	SNP_10486_1	PRDM2	1	0	0	0	0	0	0.00680272	0	0	0	0	0	0	0	0.0001	0	0	0	0	0	0	0	0	0	0
chr1	14112749	14112258	14112101	SNP_10505_1	PRDM2	0	0	0	0	0	0	0	0	0	0.0254777	0	0	0	0	0	0	0	0	0	0	0	0	0	0	0
chr1	14150032	14149547	14149389	SNP_10528_1	PRDM2	0	0	0	0	0	0	0	0	0	0	0	1	0	0	0	0	0	0	0	0	0	0	0	0	0
chr1	14150138	14149653	14149495	SNP_10529_1	PRDM2	0	0	0	0	0	0	0	0	0	0	0	1	0	0	0	0	0	0	0	0	0	0	0	0	0
chr1	14227230	14226791	14226625	SNP_10602_1		0	0	0	0	0	0	0	0	0	0	0	0	0	0	0	0	0	0	0	1	0	0	0	0	0
chr1	14348553	14348080	14347969	SNP_10861_1		0	0	0	0	0	0	0	0	0	0	0	0	0	0	0.0001	0	0	0	0	0	0	0	0	0	0
chr1	14348632	14348159	14348048	SNP_10862_1		0	0	0	0	0	0	0	0	0	0	0	0	0	0	0.0001	0	0	0	0	0	0	0	0	0	0
chr1	14459797	14459337	14459195	SNP_10983_1		0	0	0	0	0	0	0	0	0	0	0	0	0	0	0.0001	0	0	0	0	0	0	0	0	0	0
chr1	14921911	14921472	14921292	SNP_11558_1		0	0	0	0	0	0	0	0	0	0	0	0	0	0	0.0001	0	0	0	0	0	0	0	0	0	0
chr1	14936283	14935847	14935663	SNP_11590_1	KAZN	0	0	0	0	0	0	0	0	0	0	0	0.0001	0	0	0	0	0	0	0	0	0	0	0	0	0
chr1	15755248	15754763	15754678	SNP_12270_1	EFHD2	0	1	0	0	0	0	0	0	0	0	0	0	0.0001	0	0	0	0	0	0	0	0	0	0	0	0
chr1	15969521	15969034	15968945	SNP_12291_1	DDI2	0	0	0	0	0	0	0	1	0	0	0	0	0	0	0	0	0	0	0	0	0	0	0	0	0
chr1	16128519	16128067	16127963	SNP_12338_1		0	0	0	0	0	0	1	0	0	0	0	0	0	0	0	0	0	0	0	0	0	0	0	0	0
chr1	16128974	16128522	16128418	SNP_12339_1		0	0	0	0	0	0	1	0	0	0	0	0	0	0	0	0	0	0	0	0	0	0	0	0	0
chr1	16129377	16128925	16128821	SNP_12340_1		0	0	0	0	0	0	0.987179	0	0	0	0	0	0	0	0	0	0	0	0	0	0	0	0	0	0
chr1	16133838	16133388	16133282	SNP_12366_1	UQCRHL	0	0	0	0	0	0	0	0	0	1	0	0	0	1	1	0	0	0	1	1	1	0	0	0	0
chr1	16134072	16133622	16133516	SNP_12368_1	UQCRHL	1	0.96875	0.918919	0.990909	0.95082	1	1	1	0.986111	1	0.983333	1	0.964286	0.987952	1	0.964286	1	0.972973	0.992701	0.977273	0.951613	0.990826	0	1	1
chr1	16139332	16138880	16138775	SNP_12384_1		0	0	0	0	0	0	1	0	0	0	0	0	0	0	0	0	0	0	0	0	0	0	0	0	0
chr1	16159067	16158608	16158493	SNP_12467_1		0	0	0	0	0	0	0	0	0	0	0	0	0	0	1	0	0	0	0	0	0	0	0	0	0
chr1	16160773	16160314	16160200	SNP_12469_1	FLJ37453	0	0	0	0	0.0001	0	0	0	0	0	1	0	0	0	0	0	0	0	0	0	0	0	0	0	0
chr1	16183244	16182788	16182673	SNP_12497_1	SPEN	0	0	0	0	0	0	0	0	0	0	0	0	0	0	0	0	0	0	0	0.00217865	0	0	0	0	0
chr1	16265403	16264954	16264837	SNP_12530_1	SPEN	0	0	0	0	0	0	0	0	0	0	0	0	0	0.0001	0	0	0	0	0	0	0	0	0	0	0
chr1	16265904	16265455	16265338	SNP_12531_1	SPEN	0	0	0	0	0	0	0	0	0	0	0	0	0	0.0001	0	0	0	0	0	0	0	0	0	0	0
chr1	16266972	16266523	16266406	SNP_12532_1		0	0	0	0	0	0	0	0	0	0	0	0	0	0	0	0	0	0	0	0	0	0	0	0	0.0001
chr1	16279386	16278938	16278836	SNP_12546_1	ZBTB17	0	0	0	0	0	0	0	0	0	0	0	0	0	1	0	0	0	0	0	0	0	0	0	0	0
chr1	16333569	16333124	16333026	SNP_12603_1		0	0	0	0	0	0	0	0	0	0	0	0	0	0	0.0001	0	0	0	0	0	0	0	0	0	0
chr1	16474701	16474307	16474161	SNP_12847_1	EPHA2	0	0	0	0	0	0	0	0	0	0	0	0	0	0	0	0	0	0	0	0	1	0	0	0	0
chr1	16475123	16474729	16474582	SNP_12849_1	EPHA2	0	0	0	0	0	0	0	0	0	0	0	0	0	0	0	0	0	0	0	0	1	0	0	0	0
chr1	16475126	16474732	16474585	SNP_12850_1	EPHA2	0	0	0	0	0	0	0	0	0	0	0	0	0	0	0	0	0	0	0	0	1	0	0	0	0
chr1	16586033	16585612	16585464	SNP_12909_1	FBXO42	0	0	0	0	0	0	0	0	0	0	0	0	0	0	1	0	0	0	0	0	0	0	0	0	0
chr1	16797485	16797094	16796955	SNP_12968_1	CROCCP3	0	0	0	0	0	0	0	0	0	0	0	0	0	0	0.974359	0	0	0	0	0	0	0	0	0	0
chr1	16797588	16797197	16797058	SNP_12969_1	CROCCP3	0	0	0	0	0	0	0	0	0	0	0	0	0	0	1	0	0	0	0	0	0	0	0	0	0
chr1	16845303	16844913	16844772	SNP_13065_1		0	0	0	0	0	0	0	0	0	0	0	0	0	0	0.0001	0	0	0	0	0	0	0	0	0	0
chr1	17626998	17626527	17626365	SNP_14007_1		0	0	0	0	0	0	0	0	0	0	0	0	0	0	0.0001	0	0	0	0	0	0	0	0	0	0
chr1	17627006	17626535	17626373	SNP_14008_1		0	0	0	0	0	0	0	0	0	0	0	0	0	0	0.0001	0	0	0	0	0	0	0	0	0	0
chr1	18237585	18237146	18236952	SNP_14395_1		0	0	0	0	0	0	0	0	0	0	0	0	0	0	0.0001	0	0	0	0	0	0	0	0	0	0
chr1	18237639	18237200	18237006	SNP_14396_1		0	0	0	0	0	0	0	0	0	0	0	0	0	0	0.0001	0	0	0	0	0	0	0	0	0	0
chr1	18237660	18237221	18237027	SNP_14397_1		0	0	0	0	0	0	0	0	0	0	0	0	0	0	0.0001	0	0	0	0	0	0	0	0	0	0
chr1	18726802	18726334	18726147	SNP_14853_1		0	0	0	0	0	0	0	0	0	0	0	0	0	0	0.0001	0	0	0	0	0	0	0	0	0	0
chr1	19067733	19067316	19067053	SNP_15146_1		0	0	0	0	0	0	0	0	0	0	0	0	0	0	1	0	0	0	0	0	0	0	0	0	0
chr1	19447819	19447431	19447209	SNP_15651_1	UBR4	0	0	0	0	0	0	0	0	0.0001	0	1	0	0.0001	0	0.0001	0	0	0	0	0	0	0	0	0	0
chr1	19541394	19540997	19540790	SNP_15711_1		0	0	0	0	0	0	0	0.0001	0	0	0	0	0	0	0	0	0	0	0	0	0	0	0	0	0
chr1	19558018	19557631	19557414	SNP_15720_1	EMC1	0	0	0.0001	0	0	0	0	0	0	0	0	0	0	0	0	0	0	0	0	0	0	0	0	0	0
chr1	19558096	19557709	19557492	SNP_15721_1	EMC1	0	0	0.0001	0	0	0	0	0	0	0	0	0	0	0	0	0	0	0	0	0	0	0	0	0	0
chr1	19565338	19564950	19564734	SNP_15738_1	EMC1	0	0	0	0	1	0	1	0	0	0	0	0	0	0	0	0	0	0	0	0	0	0	0	0	0
chr1	19565344	19564956	19564740	SNP_15739_1	EMC1	0	0	0	0	1	0	1	0	0	0	0	0	0	0	0	0	0	0	0	0	0	0	0	0	0
chr1	19566881	19566493	19566277	SNP_15742_1	EMC1	0	0	0	0	1	0	1	0	0	0	0	0	0	0.727273	0	0	0	0	0	0	0	0	0	0	0
chr1	19584004	19583617	19583400	SNP_15777_1	MRTO4	0	0.462236	1	0.016129	1	0.0102041	0.714286	0.43318	0.0001	0	0.705882	0.0001	0	0.324	0.552301	0.995146	1	0.998551	0	0	0.0001	0.00129534	1	0	0
chr1	19585207	19584820	19584603	SNP_15779_1	MRTO4	0	0.482213	0.984615	0.220588	1	0.0001	0.700855	0.505814	0.0001	0	0.777778	0.443478	1	0.309392	0.6	0.99422	1	0.727717	0	0	0.0001	0.00175131	1	0	0
chr1	19585545	19585158	19584941	SNP_15780_1	MRTO4	0	0.509363	0.913043	0.0001	0	0.0075188	0.853933	1	0.0001	0	0.5	0.0001	0.288889	0.473333	0.423529	0.993421	0.974684	0.524272	0	0	0.00490196	0.0001	0	0	0
chr1	19585903	19585515	19585299	SNP_15782_1	MRTO4	0	0	0	0	0	0	0	0	0.692308	0	0	0	0.0001	0.736842	0	1	0	0	0	0	0	0	0	0	0
chr1	19586015	19585627	19585411	SNP_15783_1	MRTO4	0	0	0	0	0	0	0	0	0	0	0	0	0	1	1	0	0	0	0	0	0	0	0	0	0
chr1	19586294	19585906	19585690	SNP_15784_1	MRTO4	0	0	0	0	0	0	0	0	0	0	0	0	0	0.983333	1	0	0	0	0	0	0	0	0	0	0
chr1	19864842	19864492	19864238	SNP_15997_1		0	0	0	0	0	0	0	0	0	0	0	0	0	0	0	0	0	0.0001	0	0	0	0	0	0	0
chr1	19865249	19864899	19864645	SNP_15998_1		0	0	0	0	0	0	0	0	0	0	0	0	0	0	0	0	0	0.0001	0	0	0	0	0	0	0
chr1	19865254	19864904	19864650	SNP_15999_1		0	0	0	0	0	0	0	0	0	0	0	0	0	0	0	0	0	0.0001	0	0	0	0	0	0	0
chr1	19865314	19864964	19864710	SNP_16000_1		0	0	0	0	0	0	0	0	0	0	0	0	0	0	0	0	0	0.0001	0	0	0	0	0	0	0
chr1	19950062	19949715	19949436	SNP_16092_1	MINOS1	0.00151057	0.579225	0.523913	0.39978	0.574174	0.991453	0.800893	0.299252	0.618164	0.704559	0.564146	0.398931	0.686567	0.551823	0.61482	0	0.281609	0.422609	0.495564	0.0030888	0.953908	0	0.617796	0.996047	0.495426
chr1	19953165	19952818	19952539	SNP_16093_1	MINOS1	0	0	0	0	0.0001	0	0	0	0	0	0	0	0	0	0	0	0	0	0	0	0	0	0	0	0
chr1	19954008	19953661	19953382	SNP_16094_1	MINOS1	0	0	0	0	0.0001	0	0	0	0	0	0	0	0	0	0	0	0	0	0	0	0	0	0	0	0
chr1	19954859	19954512	19954233	SNP_16095_1	MINOS1	0	0	0	0	0	0	0	0	0	0	0	0	0	0	0.0001	0	0	0	0	0	0	0	0	0	0
chr1	19956246	19955899	19955621	SNP_16097_1	MINOS1	0	0	0	0	0.0001	0	0	0	0	0	0	0	0	0	0	0	0	0	0	0	0	0	0	0	0
chr1	19959452	19959105	19958825	SNP_16103_1		0	0	0.0001	0	0	0	0	0	0	0	0	0	0	0	0	0	0	0	0	0	0	0	0	0	0
chr1	20001071	20000699	20000445	SNP_16150_1	HTR6	0	0	0	0	0	0	0	0	0	0	0	0	0	0	1	0	0	0	0	0	0	0	0	0	0
chr1	20008880	20008508	20008255	SNP_16162_1	TMCO4	0	0	0	0	0	0	0	0	1	0	0	0	0	0.0001	0	0	0	0	0	0	0	0	0	0	0
chr1	20200990	20200602	20200350	SNP_16359_1		0	0	0	0	0	0	0	0	0	0	0	0	0	0	0.0001	0	0	0	0	0	0	0	0	0	0
chr1	20213866	20213476	20213206	SNP_16379_1	OTUD3	0	0	0	0	0	0	0	0	0	0	0	0	0	0	0	0	0	1	0	0	0	0	0	0	0
chr1	20214692	20214301	20214032	SNP_16381_1	OTUD3	0	0	0	0	0	0	0	0	0	0	0	0	0	0	0	0	0	1	0	0	0	0	0	0	0
chr1	20215385	20214994	20214725	SNP_16382_1	OTUD3	0	0	0	0	0	0	0	0	0	0	0	0	0	0	0	0	0	0.997543	0	0	0	0	0	0	0
chr1	20238373	20237974	20237713	SNP_16407_1	OTUD3	0	0	0	0	0	0	0	0	0	0	0	0	0	0	0	0	0	0.0001	0	0	0.0001	0	0	0	0
chr1	20238466	20238067	20237806	SNP_16408_1	OTUD3	0	0	0	0	0	0	0	0	0	0	0	0	0	0	0	0	0	0.0001	0	0	0.0001	0	0	0	0
chr1	20655992	20655648	20655318	SNP_16814_1	VWA5B1	0	0	0	0	0	0	0	0	0	0	0	0	0	0	0.0001	0	0	0	0	0	0	0	0	0	0
chr1	20893470	20893139	20892824	SNP_16961_1		0	0	0	0	0	0	0	0	0	0	0	0	0	0	0.0001	0	0	0	0	0	0	0	0	0	0
chr1	21337313	21336971	21336661	SNP_17074_1	EIF4G3	0	0	0	0	0	0	0	0	0	0	0	0	0	0	0	0	0	0	0	0.0001	0	0	0	0	0
chr1	21675191	21674853	21674537	SNP_17138_1		0	0	0	0	0	0	0	0	0	0	0	0	0	0	0.263158	0	0	0	0	0	0	0	0	0	0
chr1	21826566	21826151	21825841	SNP_17266_1		0	0	0	0	0	0	0	0	0	0	0.0001	0	0	0	0	0	0	0	0	0	0	0	0	0	0
chr1	21854925	21854524	21854214	SNP_17317_1	ALPL	0	0	0	0	0	0	0	0	0	0	0	0	0	1	0.0001	0	0	0	0	0	0	0	0	0	0
chr1	21854997	21854596	21854286	SNP_17318_1	ALPL	0	0	0	0	0	0	0	0	0	0	0	0	0	1	0.0001	0	0	0	0	0	0	0	0	0	0
chr1	21910978	21910553	21910245	SNP_17380_1		0	0	0	0	0	0	0	0	0	0	0	0	0	0	0.0001	0	0	0	0	0	0	0	0	0	0
chr1	22357229	22356725	22356472	SNP_17521_1	LINC00339	0	0	0	0	0.0001	0	0	0	0	0	0	0	0	0	0	0	0	0	0	0	0	0	0	0	0
chr1	23223116	23222498	23222258	SNP_18209_1	EPHB2	0	0	0	0	0	0	0	0	0	0	1	0	0	0	0	0	0	0	0	0	0	0	0	0	0
chr1	23223449	23222831	23222591	SNP_18210_1	EPHB2	0	0	0	0	0	0	0	0	0	0	1	0	0	0	0	0	0	0	0	0	0	0	0	0	0
chr1	23223855	23223237	23222997	SNP_18211_1	EPHB2	0	0	0	0	0	0	0	0	0	0	1	0	0	0	0	0	0	0	0	0	0	0	0	0	0
chr1	23224019	23223401	23223161	SNP_18212_1	EPHB2	0	0	0	0	0	0	0	0	0	0	1	0	0	0	0	0	0	0	0	0	0	0	0	0	0
chr1	23440290	23439677	23439385	SNP_18372_1	LUZP1	0	0	0	0	0	0	0	0	0.0001	0	0	0	0	0	0	0	0	0	0	0	0	0	0	0	0
chr1	23499916	23499300	23498962	SNP_18445_1		0	0	0	0	0	0	0	0	0	0	0	0	0	0	0.0001	0	0	0	0	0	0	0	0	0	0
chr1	23565427	23564820	23564500	SNP_18596_1		0	1	0	0	0	0	0	0	0	0	0	0	0	0	0	0	0	0	0	0	0	0	0	0	0
chr1	24077451	24076858	24076492	SNP_18724_1	TCEB3	0	0	1	0	0.0001	0	0	0	0	0	0.0001	0.0163934	0	1	0	0	0	0	0	0	0	0	0	0	0
chr1	24088128	24087534	24087169	SNP_18729_1	TCEB3 LOC100506963	0	0	0	0	0	0	0	0	0	0	0	0	0	0	0.0001	0	0	0	0	0	0	1	0	0	0
chr1	24380717	24380093	24379705	SNP_18825_1		0	0	0	0	0	0	0	0	0	0	0	0	0	0	0.0001	0	0	0	0	0	0	0	0	0	0
chr1	24484108	24483492	24483106	SNP_18932_1	IFNLR1	0	0	0	0	0	0	0	0	0	0	0	0	0	1	0	0	0	0	0	0	0	0	0	0	0
chr1	24496085	24495465	24495074	SNP_18944_1	IFNLR1	0	0	0	0	0	0	0	0	0	0	0	0	0	1	0	0	0	0	0	0	0	0	0	0	0
chr1	24555716	24555058	24554684	SNP_19053_1		0	0	0	0	0	0	0	0	0	0	0	0	0	0	0.0001	0	0	0	0	0	0	0	0	0	0
chr1	24555951	24555293	24554919	SNP_19054_1		0	0	0	0	0	0	0	0	0	0	0	0	0	0	0.0001	0	0	0	0	0	0	0	0	0	0
chr1	24556343	24555685	24555311	SNP_19055_1		0	0	0	0	0	0	0	0	0	0	0	0	0	0	0.0909091	0	0	0	0	0	0	0	0	0	0
chr1	24768616	24767945	24767574	SNP_19176_1	NIPAL3	0	0	0	0	0	0	0	0	0	0	0	0	0	0.0001	0	0	0	0	0	0	0	0	0	0	0
chr1	25090446	25089794	25089431	SNP_19368_1	CLIC4	0	0	0	0	0	0	0	0	0	0	0	0	1	0	0	0	0	0	0	0	0	0	0	0	0
chr1	25093473	25092821	25092459	SNP_19370_1	CLIC4	0	0	0	0	0	0	0.0001	0	0	0	0	0	0	0.857143	0	0	0	0.826531	0	0.588997	0	0	0	0	0
chr1	25130083	25129415	25129034	SNP_19393_1	CLIC4	0	0	0	0	0	0	0	0	0	0	0	0	0	0	0	0.0070922	0	0	0	0	0	0	0	0	0
chr1	25168124	25167449	25167066	SNP_19420_1	CLIC4	0	0	0	1	0	0	0	0.0001	0	0	1	0	0	1	0	0	0	0	0	0	0	0	0	0.0034965	0
chr1	25169634	25168959	25168576	SNP_19421_1	CLIC4	0	0	0	1	0	0	0	0.0001	0	0	1	0	0	0.988372	1	0	0	0	0	0	0	0	0.00324675	0	0
chr1	25554719	25554012	25553661	SNP_19764_1	SYF2	0	0.00420168	0.0001	1	0.0001	0	0	0.0001	0	0	0.0131579	0.404494	1	0.705882	0.488889	0	0	0	0	0	0	0	1	1	0.00576369
chr1	25687901	25687200	25686857	SNP_19801_1	TMEM50A	0	0	0	0	0	0	1	0	0	0	0	0	0	1	0	0	0	0	0	0	0	0	0	0	0
chr1	25688276	25687575	25687232	SNP_19802_1	TMEM50A	0	0	0	0	0	0	1	0	0	0	1	0	0	0.314721	0.0001	0	1	0	0	0	0	0	0	0	0
chr1	25766488	25765787	25765442	SNP_19900_1	TMEM57	0	0	0	0	0	0	0	0	0	0	0	1	0	0	0	0	0	0	0	0	0	0	0	0	0
chr1	25766623	25765922	25765578	SNP_19902_1	TMEM57	0	0	0	0	0	0	0	0	0	0	0	1	0	0	0	0	0	0	0	0	0	0	0	0	0
chr1	25775682	25774982	25774631	SNP_19913_1	TMEM57	0	0	0	0	0	0	0	0	1	0	0	0	0	0	0	0	0	0	0	0	0	0	0	0	0
chr1	25775733	25775033	25774682	SNP_19914_1	TMEM57	0	0	0	0	0	0	0	0	1	0	0	0	0	0	0	0	0	0	0	0	0	0	0	0	0
chr1	25825781	25825087	25824726	SNP_19982_1	TMEM57	0	0	0	0	0	0	0	0	0	0	0	0	0	0	0	0	0	0	0	0	0	1	0	0	0
chr1	25894998	25894301	25893943	SNP_20038_1	LDLRAP1	0	0	0	0	0	0	0.0001	0	0	0	0	0	0	0.0001	0.0001	0	0	0	0	0	0	0	0	0	0
chr1	26007369	26006670	26006293	SNP_20057_1	MAN1C1	0	0	0	0	0	0	0	0	0	0	0	0	0	0	1	0	0	0	0	0	0	0	0	0	0
chr1	26496455	26495730	26495339	SNP_20273_1	ZNF593	0	0	0.0001	0	1	0	0	0	0.0001	0	0.436275	0.961538	0	1	0.0001	0	0	0	0	0	0	0	0	0	0
chr1	26496651	26495926	26495535	SNP_20274_1	ZNF593	0	0	0.409938	0	0.986301	0	0	0	0.0175439	1	0.465318	0.961538	0	1	0.0769231	0	0	0	1	0	0	0	0	0	0
chr1	26499242	26498517	26498126	SNP_20281_1		0	0	0	0	0	0	0	0	0	0	0	0	0	0	0	0	0	0	1	0	0	0	0	0	0
chr1	26525667	26524940	26524546	SNP_20320_1	CATSPER4	0	0	0	0	0	0	0	0	0	0	0	0	0	0	0.0001	0	0	0	0	0	0	0	0	0	0
chr1	26525855	26525128	26524734	SNP_20321_1	CATSPER4	0	0	0	0	0	0	0	0	0	0	0	0	0	0	0.0001	0	0	0	0	0	0	0	0	0	0
chr1	26567880	26567157	26566760	SNP_20377_1	CEP85	0	0	0	0	0	0	0	0	0	0	0	0	0	0	0	0	0	0	0	0	0.0001	0	0	0	0
chr1	26568542	26567819	26567422	SNP_20378_1	CEP85	0	0	0	0	0	0	0	0	0	0	0	0	0	0	0	0	0	0	0	0	0.0001	0	0	0	0
chr1	26603993	26603282	26602863	SNP_20431_1	CEP85	0	0	0	0	0	0	0.0001	0	0	0	0	0	0	0	0	0	0	0	0	0	0	0	0	0	0
chr1	26637111	26636381	26635957	SNP_20503_1		0	0	0	0	1	0	0	0	0	0	0	0	0	0	0	0	0	0	0	0	0	0	0	0	0
chr1	26646726	26645996	26645572	SNP_20523_1	CD52	0.0001	0.871616	0.0001	0.84557	0.428105	0.625752	0.468132	0.327044	0.534923	0.823308	0.652582	0	0.940141	0.635233	0.425036	0	0.630515	0.737705	0.719237	0.684685	0.726337	1	0	0	0.0001
chr1	26646730	26646000	26645576	SNP_20524_1	CD52	0.0001	0.704762	0.0001	0.668508	0.254386	0.3998	0.234114	0.161826	0.335025	0.641558	0.392265	0	0.861386	0.35436	0.185345	0	0.361022	0.491189	0.489567	0.454815	0.445415	1	0	0	0.0001
chr1	26716797	26716049	26715627	SNP_20645_1		0	0	0	0	0	0	0	0	0	0	0	0	0	0	1	0	0	0	0	0	0	0	0	0	0
chr1	26729077	26728348	26727910	SNP_20661_1		0	0	0	0	0	0	0	0	0	0	0	0	0	0	1	0	0	0	0	0	0	0	0	0	0
chr1	26786627	26785876	26785434	SNP_20724_1	DHDDS	0	0	0	0	0	0	0	0	0.0001	0	1	0	0	0	0	0	0	0	0	0	0	1	0	0	0
chr1	26797508	26796755	26796317	SNP_20731_1	DHDDS	0	0	0	1	0.0001	0	0	0	0.99115	0	1	0	0	0.888889	0	0	0.99711	0	0	0	0.997368	0.0001	0	0	0
chr1	26797654	26796901	26796463	SNP_20732_1	DHDDS	0	0.0001	0	0.933333	0.00598802	0	0	0	1	0	1	0	0	0	0	0.992593	1	1	0	0	1	0.0001	0	0	0
chr1	26802465	26801714	26801275	SNP_20738_1	HMGN2	0	0.0001	0	0	0	0	0	0	0	0	0	0	0	0	0	0	0	0	0	0	0	0	0	0	0
chr1	26802548	26801797	26801358	SNP_20739_1	HMGN2	0	0.0001	0	0	0	0	0	0	0	0	0	0	0	0	0	0	0	0	0	0	0	0	0	0	0
chr1	26821888	26821110	26820693	SNP_20770_1		0	0	0	0	0	0	0	0	0	0	0	0	0	0	1	0	0	0	0	0	0	0	0	0	0
chr1	26822020	26821242	26820825	SNP_20771_1		0	0	0	0	0	0	0	0	0	0	0	0	0	0	1	0	0	0	0	0	0	0	0	0	0
chr1	26849906	26849131	26848731	SNP_20813_1		0	0.0115607	0	0	0	0	0	0	0	0	0	0	0	0	0.0001	0	0	0	0	0	0	0	0	0	0
chr1	26849973	26849198	26848798	SNP_20814_1		0	0.0001	0	0	0	0	0	0	0	0	0	0	0	0	0.0869565	0	0	0	0	0	0	0	0	0	0
chr1	26878815	26878040	26877640	SNP_20828_1	RPS6KA1	0	0	0	0	0	0	0	0	0	0	0	0	0	0	1	0	0	0	0	0	0	0	0	0	0
chr1	26899523	26898747	26898347	SNP_20829_1	RPS6KA1	0	0	0	0	0	0	0	0	0	0	0	0	0	0.0001	0	0	0	0	0	0	0	0	0	0	0
chr1	27304568	27303808	27303423	SNP_20913_1	BC016143	0	0	0	0	0	0	0	0	0	0	0	0	0	0	1	0	0	0	0	0	0	0	0	0	0
chr1	27473349	27472580	27472208	SNP_20988_1	SLC9A1	0	0	0	0	0	0	0	0	0	0	0	0	0.966667	0	0	0	0	0	0	0	0	0	0	0	0
chr1	27473653	27472876	27472512	SNP_20991_1	SLC9A1	0	0	0	0	0	0	0	0	0	0	0	0	1	0	0	0	0	0	0	0	0	0	0	0	0
chr1	27680292	27679504	27679154	SNP_21143_1	SYTL1	0	0	0	0	0	0	0	0	0	0	0	0	0.0001	0	0	0	0	0	0	0	0	0	0	0	0
chr1	28056766	28056022	28055690	SNP_21185_1	FAM76A	0	0	0	0	0	0	0	0	0	0	0	0	0	0	1	0	0	0	0	0	0	0	0	0	0
chr1	28116438	28115694	28115362	SNP_21189_1	STX12	0	0	0	0	0	0	0	0	0	0	0	0	0	1	0	0	0	0	0	0	0	0	0	0	0
chr1	28310761	28310006	28309644	SNP_21242_1	EYA3	0	0	0	0	0	0	0	0	0	0	0	0	0	1	0	0	0	0	0	0	0	0	0	0	0
chr1	28355534	28354804	28354430	SNP_21301_1	EYA3	0	0	0	0	0	0	0	1	0	0	0	0	0	0	0	0	0	0	0	0	0	0	0	0	0
chr1	28374048	28373308	28372941	SNP_21319_1	EYA3	0	0	0	0	0	0	0	0	0	0	0	0	0	0.0001	0	0	0	0	0	0	0	0	0	0	0
chr1	28374815	28374075	28373708	SNP_21320_1	EYA3	0	0	0	0	0	0	0	0	0	0	0	0	0	0.0001	0	0	0	0	0	0	0	0	0	0	0
chr1	28384089	28383342	28382976	SNP_21332_1	EYA3	0	0	0	0	0	0	0	0	0	0	0	0	0	0.0001	0	0	0	0	0	0	0	0	0	0	0
chr1	28554020	28553272	28552898	SNP_21419_1	DNAJC8	0	0	0	0	0	0	0	0	0	0	0	0	0	0	0	0	0	0	0	0	0	1	0	0	0
chr1	28683921	28683171	28682809	SNP_21476_1		0	0	0	0	0	0	0	0	0	0	0	0	0	0	0	0	0	0	0	0	0	0	1	0	0
chr1	28683964	28683214	28682852	SNP_21477_1		0	0	0	0	0	0	0	0	0	0	0	0	0	0	0	0	0	0	0	0	0	0	1	0	0
chr1	28723282	28722501	28722168	SNP_21626_1		0	0	0	0	0	0	0	0	0	0	0	0	1	0	0	0	0	0	0	0	0	0	0	0	0
chr1	28730817	28730035	28729704	SNP_21647_1		0	0	0	0	0	0	0	0	0	0	0	0	0	0	0	0	0	0	1	0	0	0	0	0	0
chr1	28730886	28730104	28729773	SNP_21648_1		0	0	0	0	0	0	0	0	0	0	0	0	0	0	0	0	0	0	0.990385	0	0	0	0	0	0
chr1	28731046	28730264	28729933	SNP_21649_1		0	0	0	0	0	0	0	0	0	0	0	0	0	0	0	0	0	0	0.979866	0	0	0	0	0	0
chr1	28733993	28733212	28732880	SNP_21653_1		0	0	0	0	0	0	0	0	0	0	0	0	0	0	0	0	0	0.0001	0	0	0	0	0	0	0
chr1	28735707	28734927	28734594	SNP_21656_1		0.0001	0	0	0	0	0	0.0001	0	0	0	0	0	0	0	0	0	0	0	0	0	0.0001	0	0	0	0
chr1	28737419	28736639	28736306	SNP_21661_1		0	0	0	0	0	0	0	0	0	0	0	0	0	0	1	0	0	0	0	0	0	0	0	0	0
chr1	28741006	28740230	28739893	SNP_21670_1		0	0	0	0	0	0	0.0001	0	0	0	0	0	0	0	0	0	0	0	0	0	0	0	0	0	0
chr1	28744037	28743259	28742925	SNP_21674_1		0	0	0	0	0	0	0	0	0	0	0	0.0001	0	0	0	0	0	0	0	0	0	0	0	0	0
chr1	28744059	28743281	28742947	SNP_21675_1		0	0	0	0	0	0	0	0	0	0	0	0.0001	0	0	0	0	0	0	0	0	0	0	0	0	0
chr1	28770223	28769447	28769113	SNP_21731_1	PHACTR4	0	0	0	0	0	0	0	0	0	0	0	0	0	0	1	0	0	0	0	0	0	0	0	0	0
chr1	28800380	28799616	28799270	SNP_21757_1	PHACTR4	0	0	0	0	0	0	0	0	0	0	0	0	0	0	0	0	0	0	0	0	0	0	0	1	0
chr1	28813922	28813163	28812813	SNP_21767_1	PHACTR4	0	0	0	0	0	0	0	0	0	0	0	0	0	0	0	0	0	0	0	0	0	1	0	0	0
chr1	28823671	28822912	28822563	SNP_21773_1	PHACTR4	0	0	0	0	0	0	0	0	0	0	1	0	0	0	1	0	0	0	0	0	0	0	0	0	0
chr1	28826587	28825833	28825479	SNP_21776_1	PHACTR4	0	0	0	0	0	0	0	0	0	0	0	0	0	0	1	0	0	0	0	0	0	0	0	0	1
chr1	28832923	28832169	28831815	SNP_21780_1	SNHG3	0	0	0	0	0	0	0	0	0	0	0.0001	0	0	0	0	0	0	0	0	0	0	0	0	0	0
chr1	28833494	28832740	28832386	SNP_21781_1	SNHG3	0	0	0	0	0	0	0	0	0	0	0.0001	0	0	0	0	0	0	0	0	0	0	0	0	0	0
chr1	28834154	28833400	28833046	SNP_21782_1	SNHG3	0	0	0	0	0	0	0	0	0	0	0	0	0	0	0	0	0	0	0	0	0.488372	0	0	0	0
chr1	28834586	28833832	28833478	SNP_21783_1	SNHG3	0	0	0	0	0	0	0	1	0	0	0	0	0	0	0	0	0	0	0	0	0.543885	0	0	0	0
chr1	28836518	28835764	28835410	SNP_21784_1	SNHG3	0	0	0	0	0	0	0	0	0	0	0.0001	0	0	0	0	0	0	0	0	0	0	0	0	0	0
chr1	28861636	28860869	28860527	SNP_21811_1	RCC1	0	0	0	0	0	0	0.0001	0	1	0	0.0001	1	0	1	0	0	0	0	0	0	0	0	0	0	0
chr1	28867538	28866772	28866429	SNP_21817_1		0	0	0	0	0	0	0	0	0	0	0	0	0	0	0	0	0	0	0	0	0.0001	0	0	0	0
chr1	28867642	28866876	28866533	SNP_21818_1		0	0	0	0	0	0	0	0	0	0	0	0	0	0	0	0	0	0	0	0	0.0001	0	0	0	0
chr1	28869654	28868888	28868544	SNP_21820_1		0	0	0	0	0	0	0	0	0	0	0	0	0	0	0	0	0	0	0	0	0.0001	0	0	0	0
chr1	28877055	28876289	28875945	SNP_21826_1		0	0	0	0	0	0	0	0	0	0	1	0	0	0	0	0	0	0	0	0	0	0	0	0	0
chr1	28890024	28889262	28888917	SNP_21844_1	TRNAU1AP	0	0	0	0	0	0	0	0	0	0	0	0	0	0	0	0	0	0.0075188	0	0	0	0	0	0	0
chr1	28892307	28891551	28891200	SNP_21848_1	TRNAU1AP	0	0	0	0	0	0	0	0	0	0	0	1	0	0	0	0	0	0	0	0	0	0	0	0	0
chr1	28892518	28891762	28891411	SNP_21849_1	TRNAU1AP	0	0	0	0	0	0	0	0	0	0	0	1	0	0	0	0	0	0	0	0	0	0	0	0	0
chr1	28892719	28891963	28891612	SNP_21850_1	TRNAU1AP	0	0	0	0	0	0	0	0	0	0	0	1	0	0.0001	0	0	0	0	0	0	0	0	0	0	0
chr1	28893168	28892412	28892061	SNP_21852_1	TRNAU1AP	0	0	0	0	0	0	0	0	0	1	0	0	0	0	1	0	0	0	0	0	0	0	0	0	0
chr1	28905566	28904815	28904460	SNP_21863_1	SNHG12	0.0001	0	0.0001	0	0	0	0	0.0001	0	0	0	0	0.987342	0.976744	0	0	0.0001	0	0	0.0001	0	0	0	0	0
chr1	28905649	28904898	28904543	SNP_21864_1	SNHG12	0.00529101	0	0.0001	0	0.0001	0	0	0.0001	0	0	0	0	1	0.852941	0	0	0.0001	0	0	0.0001	0	0	0	0	0.0001
chr1	29033575	29032835	29032478	SNP_21926_1	GMEB1	0	0	0	0	0	0	0	0	0	0	0	0	0	0	0	0	0.0001	0	0	0	0	0	0	0	0
chr1	29287028	29286212	29285881	SNP_22154_1	EPB41	0	0	0	0	0	0	0	0	0	0	0	0	0	0	1	0	0	0	0	0	0	0	0	0	0
chr1	29288078	29287262	29286931	SNP_22155_1	EPB41	0	0	0	0.0001	0	0	0	0	0	0	0	0	0	0	0	0	0	0	0	0	0	0	0	0	0
chr1	29361579	29360764	29360435	SNP_22212_1	EPB41	0	0	0	0	0	0	0	0	0	0	0	0	0.0001	0	0.0001	0	0	0	0	0	1	1	0	0	0
chr1	29391396	29390586	29390254	SNP_22242_1	EPB41	0	0	0	0	0	0	0	0	0	0	0	0	0	1	0	0	0	0	0	0	0	0	0	0	0
chr1	29445514	29444719	29444378	SNP_22288_1	EPB41	0	0	0	0	0	0	0	0	0	0	0	0	0	0	0	0	0	0	0	0	0	0	0.0001	0	0
chr1	29475341	29474537	29474205	SNP_22330_1	SRSF4	0	0	0	0.0001	0	0	0	0	0	0	0.0001	0	0	0.0294118	0	0	0	0	0	0	0	0	0	0	0
chr1	29475394	29474590	29474258	SNP_22331_1	SRSF4	0	0	0	0.0001	0	0	0	0	0	0	0.0001	0	0	0	0	0	0	0	0	0	0	0	0	0	0
chr1	29475648	29474844	29474512	SNP_22332_1	SRSF4	0	0	0	0.0001	0	0	0	0	0.0001	0	0.0001	0	0	0	0	0	0	0	0	0	0	0	0	0	0
chr1	29497820	29497026	29496685	SNP_22348_1	SRSF4	0	0	0	0	0	0	0	0	0	0	0	1	0	0	0	0	0	0	0	0	0	0	0	0	0
chr1	29499425	29498631	29498290	SNP_22349_1	SRSF4	0	0	0	0	0	0	0	0	0	0	0	1	0	0	0	0	0	0	0	0	0	0	0	0	0
chr1	29505070	29504287	29503934	SNP_22356_1	SRSF4	0	0	0	0	0	0	0	0	0	0	0	0	0.0833333	0	0	0	0	0	0	0	0	0	0	0	0
chr1	29529699	29528921	29528563	SNP_22377_1	MECR	0	0	0	0	0	0	0	0	0	0	0	0	0	1	0	0	0	0	0	0	0	0	0	0	0
chr1	29542637	29541859	29541503	SNP_22390_1	MECR	0	0	0	0	0	0	0	0	0	0	0	0	0	1	0	0	0	0	0	0	0	0	0	0	0
chr1	31205796	31205030	31204610	SNP_24038_1	LAPTM5	0.208333	0	0.465517	1	1	1	0.627273	0.987342	0.479452	0.802395	0.201613	0	0.804878	0.496689	0.685714	0.37987	0	0	0	0	0	0	0.610212	0	0
chr1	31215364	31214597	31214178	SNP_24048_1	LAPTM5	0.0288462	0.00359712	0.445783	0.315789	1	1	0.387234	0.184211	0.695652	0.958333	0.304348	0	0.667883	0.403524	0.69375	0.0001	0	0	0	0	0	0	0.997738	0	0.0001
chr1	31338020	31337279	31336842	SNP_24144_1		0	0	0	0	0	0	0	0	0	0	0	0	0	0	1	0	0	0	0	0	0	0	0	0	0
chr1	31338024	31337283	31336846	SNP_24145_1		0	0	0	0	0	0	0	0	0	0	0	0	0	0	1	0	0	0	0	0	0	0	0	0	0
chr1	31405643	31404901	31404465	SNP_24212_1	PUM1	0	0	0	1	0.0001	0	0	0	1	0	0	0.0001	0	1	0.314286	0	0	0	0	0	0	0	0	0	0.0001
chr1	31425825	31425089	31424645	SNP_24234_1	PUM1	0	0	0	0	0	0	0	0	0	0	0	0	0	0	0	0	0	0	0	0.0833333	0	0	0	0	0
chr1	31458084	31457342	31456901	SNP_24260_1	PUM1	0	0	0	0	0	0	0	0	0	0	0	0	1	0	0	0	0	1	0	0	0	0	0	0	0
chr1	31481796	31481048	31480603	SNP_24279_1	PUM1	0	0	0	0	0	0	0	0	0	0	0	0	0.0001	0	0	0	0	0	0	0	0	0	0	0	0
chr1	31482572	31481824	31481379	SNP_24282_1	PUM1	0	0	0	0	0	0	0	0	0	0	0	0	0	0	1	0	0	0	0	0	0	0	0	0	0
chr1	31482619	31481871	31481427	SNP_24283_1	PUM1	0	0	0	0	0	0	0	0	0	0	0	0	0	0	1	0	0	0	0	0	0	0	0	0	0
chr1	31490927	31490190	31489739	SNP_24287_1	PUM1	0	0	0	0	0	0	0	0	0	0	0	0	0.0001	0	0	0	0	0	0	0	0	0	0	0	0
chr1	31492726	31491989	31491538	SNP_24289_1	PUM1	0	0	0	0	0	0	0	0	0	0	0	0	0	0	1	0	0	0	0	0	0	0	0	0	0
chr1	31517201	31516452	31516003	SNP_24316_1	PUM1	0	0	0	0	0	0	0	0	0	0	0	0	0	0	0	0	0	0	0	0	0	0.0001	0	0	0
chr1	31517565	31516816	31516367	SNP_24317_1	PUM1	0	0	0	0	0	0	0	0	0	0	0	0	0	0	0	0	0	0	0	0	0	0.0001	0	0	0
chr1	31519458	31518708	31518258	SNP_24321_1	PUM1	0	0	0	0	0	0	0	0	0	0	0	0	0	0	0.0001	0	0	0	0	0	0	0	0	0	0
chr1	31531469	31530717	31530269	SNP_24333_1	PUM1	0	0	0	0	0	0	0	0	0	0	0	0	1	0	0	0	0	0	0	0	0	0	0	0	0
chr1	31620930	31620194	31619713	SNP_24403_1		0	0	0.0001	0	0	0	0	0	0	0	0	0	0	0	0	0	0	0	0	0	0	0	0	0	0
chr1	31703824	31703115	31702619	SNP_24480_1	NKAIN1	0	0	0	0	0	0	0	0	0	0	0	0	0	0	0.0001	0	0	0	0	0	0	0	0	0	0
chr1	31733926	31733224	31732781	SNP_24555_1	SNRNP40	0	0	0	0	0	0	0	0	0	0	0.03125	0	0	0	0	0	0	0	0	0	0	0	0	0	0
chr1	31736123	31735419	31734973	SNP_24564_1	SNRNP40	0	0	0	0	0	0	0	0	0	0	0	0	0.0001	0	0	0	0	0	0	0	0	0	0	0	0
chr1	31736248	31735543	31735098	SNP_24565_1	SNRNP40	0	0	0	0	0.967213	0	0	0.0001	0.823529	0	1	0	0.0232558	0	0	0	0	0.538776	0	0	0	1	0	0	0
chr1	31786743	31786052	31785610	SNP_24656_1	ZCCHC17	0	0	0	0	0	0	0	0	0	0	0	0	0	0.0001	0	0	0	1	0	0	0	0	0	0	0
chr1	31786871	31786180	31785738	SNP_24657_1	ZCCHC17	0	0	0	0	0	0	0	0	0	0	0	0	0	0.0001	0	0	0	1	0	0	0	0	0	0	0
chr1	31837320	31836615	31836180	SNP_24735_1	ZCCHC17	0.0001	0	0	0	0	0	0	0	0	0.0001	0	0.0001	0.0001	0.0105263	1	0	0	0	0	0	0	0	0	0	0
chr1	31850058	31849354	31848916	SNP_24745_1		0	0	0	0	0	0	0	0	0	0.0001	0	0	0	0	0	0	0	0	0	0	0	0	0	0	0
chr1	32018566	32017880	32017404	SNP_24997_1		0	0	0	0	0	0	0	0	0	0	0	0	0	0	1	0	0	0	0	0	0	0	0	0	0
chr1	32018599	32017913	32017437	SNP_24998_1		0	0	0	0	0	0	0	0	0	0	0	0	0	0	1	0	0	0	0	0	0	0	0	0	0
chr1	32557486	32556748	32556314	SNP_25155_1	TMEM39B	0	0	0	0.0001	0	0	0	0	0	0	0.0001	0	0	0	1	0	0	0	0	0	0	0	0	0	0
chr1	32570968	32570231	32569800	SNP_25169_1		0	0	0	0	0	0	0	0	0	0	0	0	1	0	0	0	0	0	0	0	0.0001	0	0	0	0
chr1	32637317	32636577	32636140	SNP_25232_1	KPNA6	0	0	0	0	0	0	0	0	0	0	1	0	0	0	0	0	0	0	0	0	1	0	0	0	0
chr1	32638671	32637931	32637491	SNP_25234_1	KPNA6	0.0001	0	0	0.0001	0	0	0.0001	1	0	0	0.918605	0.0166667	0.0240964	0.0542636	0.0001	0	0	0.0044843	0	0	0.705502	0	0	0	0.0001
chr1	32647967	32647228	32646790	SNP_25241_1	TXLNA	0	0	0	0	0	0	0	0	0	0	0	0	0	0	0.0001	0	0	0	0	0	0	0	0	0	0
chr1	32651520	32650781	32650347	SNP_25248_1	TXLNA	0	0	0	0	0	0	0	0	0	0	0	0	0	1	0	0	0	0	0	0	0	0	0	0	0
chr1	32672908	32672171	32671729	SNP_25265_1	IQCC	0	0	1	0	0	0	0	0	0	0	0	0	0	0	0	0	0	0	0	0	0	0	0	0	0
chr1	32673866	32673129	32672687	SNP_25266_1	IQCC	0	0	1	0	0	0	0	0	0	0	0	0	0	0	0	0	0	0	0	0	0	0	0	0	0
chr1	32680551	32679814	32679377	SNP_25272_1	DCDC2B	0	0	0	0	0	0	0	0	0	0	0	0	0	0.0001	0	0	0	0	0	0	0	0	0	0	0
chr1	32680606	32679869	32679432	SNP_25273_1	DCDC2B	0	0	0	0	0	0	0	0	0	0	0	0	0	0.0121951	0	0	0	0	0	0	0	0	0	0	0
chr1	32697063	32696325	32695890	SNP_25288_1	EIF3I	0.0001	0.554348	0.537549	0.355828	0.551292	1	0.662214	0.467949	0.550077	0.0981132	0.700508	0.410891	0.508798	0.670886	0.354093	0.977848	0.408094	0.520083	0.0001	0	0.49842	0.239291	0.675269	0.978022	0.46988
chr1	32697071	32696333	32695898	SNP_25289_1	EIF3I	0.0001	0.459926	0.497727	0.338824	0.511436	0.995935	0.635104	0.465483	0.533333	0.0283401	0.68254	0.371212	0.467167	0.630769	0.338129	0.971429	0.391135	0.475802	0.115261	0	0.428224	0.123853	0.680751	0.980392	0.410861
chr1	32728240	32727504	32727096	SNP_25331_1		0	0	0	0	0	0	0	0	0	0	0	0	0	0	1	0	0	0	0	0	0	0	0	0	0
chr1	32846202	32845462	32845047	SNP_25347_1	BSDC1	0	0.0001	0	0	0	0	0	0	0	0	0	0	0	0	0	0	0	0	0	0	0	0	0	0	0
chr1	33068421	33067683	33067259	SNP_25394_1	ZBTB8A	0	0	0	0	0	0	0	0.0001	0	0	0	0	0	0	0	0	0	0	0	0	0	0	0	0	0
chr1	33086809	33086060	33085645	SNP_25398_1		0	1	0	0	1	0	0	0	0	0	0.636364	0	0	0.204545	1	0	1	0.0001	0.0001	0	0	0	0	0	0
chr1	33099798	33099049	33098634	SNP_25399_1	ZBTB8OS	0	0	0	0	0	0	0	0	0	0	0	0	0.0001	0	0	0	0	0	0	0	0	0	0	0	0
chr1	33140119	33139374	33138968	SNP_25431_1	RBBP4	0	0	0	0	0	0	1	0	0	0	0	0	0	0	0	0	0	0	0	0	0	0	0	0	0
chr1	33145742	33144996	33144590	SNP_25432_1	RBBP4 SYNC	0.00621118	0	0.393013	0.708163	0.0001	0	0.691099	0.788889	0.546485	0.992218	0.179949	0.296	1	0.501618	0.461028	0.0001	0	1	0.00258398	0	0	0.997988	0.0118577	0.993814	1
chr1	33245802	33245072	33244666	SNP_25491_1	YARS	0	0	0	0.0001	1	0	0	0	1	1	0.467391	0.0001	1	0.704698	1	0	0	0.995434	0	1	0.0001	0	0	0.0001	0
chr1	33268988	33268254	33267851	SNP_25512_1	YARS	0	0	0	0	0	0	0	0	0	0	0	0	0	0.0001	0	0	0	0	0	0	0	0	0	0	0
chr1	33269191	33268457	33268054	SNP_25513_1	YARS	0	0	0	0	0	0	0	0	0	0	0	0	0	0.0001	0	0	0	0	0	0	0	0	0	0	0
chr1	33275339	33274605	33274202	SNP_25517_1	YARS	0	0	0	0	0.0001	0	0	0	0	0	0	0	0	0	0	0	0	0	0	0	0	0	0	0	0
chr1	33296222	33295498	33295092	SNP_25532_1	S100PBP	0	0	0	0	0	0	0	0	0	0	0	0	0.981982	0	0	0	0	0	0	0	0	0	0	0	0
chr1	33313902	33313172	33312775	SNP_25544_1	S100PBP	0	1	0	0	0	0	0	0	0	0	0	0	0	0	0	0	0	0	0	0	0	0	0	0	0
chr1	33314444	33313714	33313317	SNP_25545_1	S100PBP	0	1	0	0	0	0	0	0	0	0	0	0	0	0	0	0	0	0	0	0	0	0	0	0	0
chr1	33324136	33323419	33323020	SNP_25552_1	S100PBP	0	0	0	0	0	0	1	0	1	0	0	0	0	0.3	0.0227273	0	0	0	0	0	0	0	0	0	0
chr1	33326681	33325964	33325566	SNP_25553_1		0	0	0	0	0	0	0	0	0	0	0	0	0.0238095	0	0	0	0	0	0	0	0	0	0	0	0
chr1	33402515	33401791	33401403	SNP_25604_1	RNF19B	0	0	0	0	0	0.0001	0	0	0	0	0	0	0	0	0	0	0	0	0	0	0	0	0	0	0
chr1	33402542	33401818	33401430	SNP_25605_1	RNF19B	0	0	0	0	0	0.0001	0	0	0	0	0	0	0	0	0	0	0	0	0	0	0	0	0	0	0
chr1	33475426	33474696	33474305	SNP_25679_1	BC036308	0	0	0	0	0	0	0.0001	0	0	0	0	0	0	0.647541	0.652632	0	0	0	0	0	0	0	0	0	0
chr1	33592048	33591319	33590926	SNP_25798_1		0	0	0	0	0	0	0	0	1	0	0	0	0	0	0	0	0	0	0	0	0	0	0	0	0
chr1	33592887	33592158	33591766	SNP_25800_1		0	0	0	0	0	0	0	0	1	0	0	0	0	0	0	0	0	0	0	0	0	0	0	0	0
chr1	33719199	33718458	33718056	SNP_25818_1		0	0	0	0	0	0	0	0	0	0	0	0	0.0001	0	0	0	0	0	0	0	0	0	0	0	0
chr1	33728475	33727742	33727340	SNP_25821_1	ZNF362	0	0	0	0	0	0	0	0	0	0	0	0	0	1	0	0	0	0	0	0	0	0	0	0	0
chr1	33808996	33808263	33807871	SNP_25879_1	PHC2	0	0	0	0	0	0	0	0	0	0	0	0	0	0	1	0	0	0	0	0	0	0	0	0	0
chr1	33816906	33816173	33815781	SNP_25881_1	PHC2	0	0	0	0	0	0	0	0	0	0	0	0	0	0	0	0	0	0.991781	0	0	0	0	0	0	0
chr1	33817005	33816272	33815880	SNP_25882_1	PHC2	0	0	0	0	0	0	0	0	0	0	0	0	0	0	0	0	0	1	0	0	0	0	0	0	0
chr1	33832033	33831291	33830896	SNP_25899_1	PHC2	0	0	0	0	0	0	0	0	0	0	0	0	0	0	1	0	0	0	0	0	0	0	0	0	0
chr1	34146553	34145792	34145385	SNP_26018_1	CSMD2	0	0	0	0	0	0	0	0	0	0	0	0	0	0	0.0001	0	0	0	0	0	0	0	0	0	0
chr1	35028421	35027631	35027159	SNP_26641_1		0	0	0	0	0	0	0	0	0	0	0	0	0	0	1	0	0	0	0	0	0	0	0	0	0
chr1	35315073	35314306	35313832	SNP_26880_1		0	0	0	0	0	0	0	0	0	0	1	0	0	0.990566	0	0	0	0	0	0	0	0	0	0	0
chr1	35315501	35314734	35314260	SNP_26881_1		0	0	0	0	0	0	0	0	0	0	1	0	0	1	0	0	0	0	0	0	0	0	0	0	0
chr1	35317388	35316618	35316147	SNP_26886_1	SMIM12	0	0	0	0	0	0	0	0	0	0	0	0	0	1	0	0	0	0	0	0	0	0	0	0	0
chr1	35319550	35318775	35318313	SNP_26890_1	SMIM12	0	0	0.0001	0	0	0	0	0	0	0	0	0	0	0.0001	0	0	0	0	0	0	0.973913	0	0	0	0
chr1	35860016	35859199	35858728	SNP_26961_1	ZMYM4	0	0	0	0	0	0	0	0	0	0	0	0	0.0001	0	0	0	0	0	0	0	0	0	0	0	0
chr1	35887062	35886249	35885773	SNP_26963_1	ZMYM4	0	0	0	0	0	0	0	0	0	0	0.0512821	0	0	0	0	0	0	0	0	0	0	0	0	0	0
chr1	36031420	36030602	36030134	SNP_26976_1	NCDN	0	0	0	0	0	0	0	0	0	0	0	0	0	0	1	0	0	0	0	0	0	0	0	0	0
chr1	36491404	36490499	36490070	SNP_27014_1	AGO3	0	0	0	0	0	0	0	0	0	0	0	0	0	0	1	0	0	0	0	0	0	0	0	0	0
chr1	36491502	36490597	36490168	SNP_27015_1	AGO3	0	0	0	0	0	0	0	0	0	0	0	0	0	0	1	0	0	0	0	0	0	0	0	0	0
chr1	36769917	36769023	36768582	SNP_27058_1	THRAP3	0	0	0	0.929825	0	0	0	0	1	0	0	0	0	0	0	0	0	0	0	0	0	0	0	0	0
chr1	36805740	36804868	36804413	SNP_27071_1	STK40	0	0	0	0	0	0	0	0	0	0	1	0	0	0	0	0	0	0	0	0	0	0	0	0	0
chr1	36834478	36833612	36833152	SNP_27082_1	STK40	0	0	0	0	0	0	0	0	0	0	0	1	0	0	0	0	0	0	0	0	0	0	0	0	0
chr1	36855694	36854827	36854368	SNP_27091_1		0	0	0	0	0	0	0	0	0	0	0	0	0	0	0.0001	0	0	0	0	0	0	0	0	0	0
chr1	38091597	38090595	38090200	SNP_27894_1	RSPO1	0	0	0	0	0	0	0	0	0	0	0	0	0	0	1	0	0	0	0	0	0	0	0	0	0
chr1	38174665	38173651	38173266	SNP_27924_1	CDCA8	0	0	0.0001	0	0	0	0.661765	0	0	0	0.964286	0	0	0.732057	0.273973	1	1	0.0001	0	0	0.00213675	0	0	0	0
chr1	38268836	38267783	38267389	SNP_28089_1	YRDC	1	0	0	0	0	0	0	0	0.986301	0	0	0	0	0.971014	0	0	0	0	0	0	0	0	0	0	0
chr1	38268918	38267865	38267471	SNP_28090_1	YRDC	1	0	0	0	0	0	0	0	0	0	0	0	0	1	0	0	0	0	0	0	0	0	0	0	0
chr1	38326654	38325594	38325196	SNP_28134_1	INPP5B	0	0	0	0.0001	0	0	0	0	0	0	0	0	0	0.263158	0	0	0	0.0001	0	0	0	0	0	0	0
chr1	38327447	38326387	38325989	SNP_28135_1	INPP5B	0	0	0	0	0	0	0	0	0	0	0	0	0	0.0001	0	0	0	0	0	0	0	0	0	0	0
chr1	38327982	38326922	38326522	SNP_28137_1	INPP5B	0	0	0	0	0	0	0.0001	0	0	0	0	0	0	0.0001	0	0	0	0	0	0	0	0	0	0	0
chr1	38394029	38392968	38392560	SNP_28200_1	INPP5B	0	0	0	0	0	0	0	0	0	0	0	0	0.0930233	0	0	0	0	0	0	0	0	0	0	0	0
chr1	38402459	38401390	38400991	SNP_28211_1	INPP5B	0	0	0	0	0	0	0	0	0	0	0	0	0	0	0.0001	0	0	0	0	0	0	0	0	0	0
chr1	38449910	38448826	38448430	SNP_28263_1	SF3A3	1	0	1	0.532338	0.56686	0.0001	0.637097	0.49789	0.609929	0	0.354772	0.685811	0.0001	0.8125	0.340708	0	0.0001	1	0	0	0.996047	0	0.998543	0.994783	0
chr1	38463504	38462415	38462024	SNP_28280_1	FHL3	0	0	0	0	0	0	0	0	0	0	0.984127	0	0	0	0	0	0	0	0	0	0	0	0	0	0
chr1	39376504	39375372	39374993	SNP_29235_1	RHBDL2	0	0	0	0	0	0	0	0	0	0	0	0	0	0	0	0	0	0	0	1	0	0	0	0	0
chr1	39503144	39502006	39501577	SNP_29366_1		0	0	0	0	0	0	0	0	0.0001	0	0	0	0	0	0	0	0	0	0	0	0	0	0	0	0
chr1	39692232	39691079	39690646	SNP_29421_1	MACF1	0	0	0	0	0	0	0	0	0	0	0	0	0	0	0.0001	0	0	0	0	0	0	0	0	0	0
chr1	39803449	39802286	39801846	SNP_29433_1	MACF1	0	0	0	0	0	0	0	0	0	0	0	0	0	0	0	0	0	0	0	0	0	1	0	0	0
chr1	39881332	39880166	39879725	SNP_29437_1	MACF1	0	0	0	0	0	0	0	0	0	0	0	0	0.0001	0.0001	0	0	0	0	0	0	0	0	0	0	0
chr1	39942103	39940944	39940503	SNP_29443_1	MACF1	0	0	0	1	0	0	0	0	0	0	0	0	0	0	0	0	0	0	0	0	0	0	0	0	0
chr1	40057567	40056403	40055959	SNP_29528_1		0	0	0	0	0	0	0	0	0	0	0	0	0	0	1	0	0	0	0	0	0	0	0	0	0
chr1	40214525	40213353	40212902	SNP_29666_1	PPIE	0	0	0	0	0	0	0	0	0	0	0	0	1	0	0	0	0	0	0	0	0	0	0	0	0
chr1	40218695	40217522	40217072	SNP_29672_1	PPIE	0	0	0.0001	1	0	0	0	0	1	0	0.356164	0.0138889	1	0.65896	0.363636	0	0	0.00229008	0	0	0.998594	0	0.487805	0	1
chr1	40219065	40217892	40217442	SNP_29673_1	PPIE	0	0	0.0001	1	0	0	0	0	1	0	0.333333	0.0001	1	0.739394	0.410714	0	0	0.00113636	0	0	0.997831	0	0.478481	0	0.998607
chr1	40219280	40218107	40217657	SNP_29674_1	PPIE	0	0	0	1	0	0	0	0	0.825	0	0.652174	0.0001	0	0.826087	0.5	0	0.0001	0.0104167	0	0	1	0	0.567442	0	1
chr1	40223140	40221967	40221517	SNP_29680_1	PPIE	0	0	0	0	0	0	0	0	0	1	0	0	0	0	0	0	0	0	0	0	0	0	0	0	0
chr1	40306865	40305699	40305257	SNP_29821_1	TRIT1	0	0	1	0.985915	0	0	0	0	0	0	0	0	0	0	1	0	0	0	0	0	0	0	0	0	0
chr1	40585813	40584608	40584174	SNP_30055_1		0	0	0	0	0	0	0	0	0	0	0	0	0	0	0.0001	0	0	0	0	0	0	0	0	0	0
chr1	40593396	40592190	40591757	SNP_30062_1		0	0	0	0	0	0	0	0	0	0	0	0	0	0	1	0	0	0	0	0	0	0	0	0	0
chr1	40690502	40689304	40688865	SNP_30122_1	RLF	0	0	0	0	0	0	0	0	0	0	0	0	0	0	0	0	0	0	0	0	0	0.0001	0	0	0
chr1	40722795	40721604	40721171	SNP_30139_1		0	0	0	0	0	0	0	0	0	0.0001	0	0	0	0	0	0	0	0	0	0	0	0	0	0	0
chr1	40724444	40723253	40722820	SNP_30140_1	ZMPSTE24	1	0	0	0	0	0	0	0	0	0	0	0	0	0	0	0	0	0	0	0	0	0	0	0	0
chr1	40759019	40757823	40757401	SNP_30161_1	ZMPSTE24	0	1	1	0.443038	0.532609	0	1	0	0	0	0	0.0001	0	0.931818	0.285714	0.0001	0	0	0	0	0	0	0	0	1
chr1	40840353	40839164	40838714	SNP_30242_1	SMAP2	0	0	0	0	0	0	0	0	0	0	0	0	0	0	0	0.0001	0	0	0	0	0	0	0	0	0
chr1	40865301	40864117	40863663	SNP_30269_1	SMAP2	0	0	0	0	0	0	0	0	0	0	0	1	0	0	0	0	0	0	0	0	0	0	0	0	0
chr1	40883095	40881907	40881455	SNP_30284_1	SMAP2	0	0	0	0	0	0	0	0	0	0	0	0	0	0	0	0	0	1	0	0	0	0	0	0	0
chr1	40930368	40929180	40928715	SNP_30319_1		0	0	0	0	0	0	0	0	0	0	0	0	0	0	0	0	0	0	0	0	0	0	1	0	0
chr1	40930549	40929361	40928896	SNP_30320_1		0	0	0	0	0	0	0	0	0	0	0	0	0	0	0	0	0	0	0	0	0	0	1	0	0
chr1	40930624	40929436	40928971	SNP_30321_1		0	0	0	0	0	0	0	0	0	0	0	0	0	0	0	0	0	0	0	0	0	0	1	0	0
chr1	40931003	40929815	40929350	SNP_30322_1		0	0	0	0	0	0	0	0	0	0	0	0	0	0	0	0	0	0	0	0	0	0	1	0	0
chr1	41040963	41039775	41039313	SNP_30338_1		0	0	0	0	0	0	0	0	0	0	0	0	0	0	1	0	0	0	0	0	0	0	0	0	0
chr1	41173048	41171890	41171406	SNP_30500_1	NFYC	0	0	0	1	0	0	0	0	0	0	0	0	0	0	0	0	0	0	0	0.997489	0	0	0	0	0
chr1	41173211	41172053	41171569	SNP_30501_1	NFYC	0	0	0	1	0	0	0	0	0	0	0	0	0	0	0	0	0	0.0001	0	0.998529	0	0	0	0	0
chr1	41204569	41203403	41202923	SNP_30535_1	NFYC	0	0	0.0001	0.0001	0.413333	0	1	0.0001	0	0	0.0001	0	0	0	0	0	0	0	1	0	0	0	0	0	0
chr1	41519013	41517848	41517354	SNP_30777_1	SCMH1	0	0	0	0	0	0	0	0	0	0	0	0	0	0	0	0	0	0	0	0.999039	0	0	0	0	0
chr1	41551724	41550560	41550065	SNP_30792_1	SCMH1	0	0	0	0	0	0	0	0	0	0	0	0	0.0001	0	0	0	0	0	0	0	0	0	0	0	0
chr1	41593359	41592199	41591711	SNP_30810_1	SCMH1	0	0	0	0	0	0	0	0	0	0	0	0	0.0001	0	0	0	0	0	0	0	0	0	0	0	0
chr1	41641327	41640165	41639674	SNP_30834_1	SCMH1	0	0	0	0	0	0	0	1	0	0	0	0	0	0.62724	0.0001	0	0	0	0	0	0	0	0	0	0
chr1	41772417	41771255	41770732	SNP_30975_1		0	0	0	0	0	0	0	0	0	0	0	0	0	0	0.0001	0	0	0	0	0	0	0	0	0	0
chr1	41772442	41771280	41770757	SNP_30976_1		0	0	0	0	0	0	0	0	0	0	0	0	0	0	0.0001	0	0	0	0	0	0	0	0	0	0
chr1	41797999	41796836	41796332	SNP_31044_1		0	0	0	0	0	0	0	0	0	0	0	0	0	0	0.0001	0	0	0	0	0	0	0	0	0	0
chr1	41863072	41861903	41861399	SNP_31126_1		0	0	0	0	0	0	0	0	0	0	0	0	0	0	1	0	0	0	0	0	0	0	0	0	0
chr1	42027952	42026797	42026296	SNP_31376_1	HIVEP3	0	0	0	0	0	0	0	0	0	0	0	0	0	0	1	0	0	0	0	0	0	0	0	0	0
chr1	42039771	42038615	42038115	SNP_31393_1	HIVEP3	0	0	0	0	0	0	0	0	0	0	0	0	0	0.958333	0	0	0	0	0	0	0	0	0	0	0
chr1	42073388	42072235	42071741	SNP_31428_1	HIVEP3	0	0	0	0	0	0	0	0	0	0	0	0	0	0	1	0	0	0	0	0	0	0	0	0	0
chr1	42250768	42249618	42249124	SNP_31677_1	HIVEP3	0	0	0	0	0	0	0	0	0	0	0	0.0001	0	0	0	0	0	0	0	0	0	0	0	0	0
chr1	42272542	42271395	42270900	SNP_31688_1	HIVEP3	0	0	0	0	0	0	0	0	0	0	0	0.0001	0	0	0	0	0	0	0	0	0	0	0	0	0
chr1	42464727	42463558	42463077	SNP_31824_1		0	0	0	0	0	0	0	0	0	0	0	0	0	0	0	0	0	0.0001	0	0	0	0	0	0	0
chr1	42465285	42464116	42463635	SNP_31825_1		0	0	0	0	0	0	0	0	0	0	0	0	0	0	0	0	0	0.00204918	0	0	0	0	0	0	0
chr1	42498598	42497426	42496947	SNP_31844_1		0	0	0	0	0	0	0	0	0	0	0	0	0	0	0.0001	0	0	0	0	0	0	0	0	0	0
chr1	43212111	43210916	43210457	SNP_31909_1	LEPRE1	0	0	0	1	0	0	0	0	0	0	0	0	0	0	0	0	0	0	0	0	0	0	0	0	0
chr1	43234601	43233402	43232947	SNP_31920_1	C1orf50	0	0	0	0	0	0	0	0	0	0	0	1	0	0	0	0	0	0	0	0	0	0	0	0	0
chr1	43298067	43296859	43296411	SNP_31979_1	ERMAP	0	0	0	0	0	0	0	0	0	0	0	0	0	0	1	0	0	0	0.0186916	0	0	0	0	0	0
chr1	43481838	43480646	43480179	SNP_32093_1		0	0	0	0	0	0	0	0	0	0	0	0	0	0	0	0	0	0	0	0.0001	0	0	0	0	0
chr1	43825644	43824427	43824003	SNP_32279_1	CDC20	0	0	1	0.992754	0.450704	0	0.00925926	1	1	0	0	0	0.0001	0.745318	0.0001	0	0.00651466	0.00403226	0	0	0	0	0	0	0
chr1	43837850	43836633	43836209	SNP_32285_1		0	0	0	0	0	0	0.0001	0	0	0	0	0	0	0	0	0	0	0	0	0	0	0	0	0	0
chr1	43850473	43849255	43848830	SNP_32299_1	MED8	0	0	0.0001	0.875	0	0	0	0.50495	1	1	0	0.338624	1	0	0.0816327	0	0	0	0	0	0.997669	0	0.00209205	0	0
chr1	43877701	43876483	43876058	SNP_32323_1	SZT2	0	0	0	0	0	0	1	0	0	0	0	0	0	0	0	0	0	0	0	0	0	0	0	0	0
chr1	43916642	43915418	43914999	SNP_32356_1	SZT2	0	0	0	0	0	0	1	0	0	0	0	0	0	0	0.333333	0	0	0	0	0	0	0	0	0	0
chr1	44587895	44586570	44586202	SNP_32536_1	KLF17	0.0001	0.0001	0.0001	0.0714286	0.0001	0	0.0001	0.0001	0.047619	0	0.0001	0.0001	0.0714286	0.0625	0.0001	0.0625	0.0001	0.0001	0.0526316	0.0001	0.0001	0	0.0001	0	0.153846
chr1	44686322	44684998	44684639	SNP_32606_1	DMAP1	0.0001	0	0	0	0	0	0	0	0	0	0	0.0001	0	0	0.482759	0	0	0	0	0	0.0001	0	0	0	0
chr1	44686924	44685600	44685241	SNP_32607_1	ERI3	0	0	1	0.13913	0.0001	0	0.0001	1	1	0	0	1	0.983051	0.630769	0.0001	0.921053	0	0.00380228	0.0001	0	0.0001	0.0001	0	0.0001	0
chr1	45101478	45100175	45099797	SNP_32771_1	RNF220	0	0	0	1	0	0	0	0	0	0	0	0	0	0	0	0	0	0	0	0	0	0	0	0	0
chr1	45196754	45195452	45195083	SNP_32847_1		0	1	0	0	0	0	0	0	0	0	0	0	0	0	0	0	0	0	0	0	0	0	0	0	0
chr1	45196837	45195535	45195166	SNP_32848_1		0	1	0	0	0	0	0	0	0	0	0	0	0	0	0	0	0	0	0	0	0	0	0	0	0
chr1	45205598	45204295	45203927	SNP_32856_1	KIF2C	0	0	0	1	1	0	0	0	0.0001	0	0.458333	0.0001	0.395161	0.0001	0.710526	0	0	0.0001	0	0	0	0	0	0	0
chr1	45215056	45213751	45213388	SNP_32864_1	KIF2C	0	0	0	0	0	0	0	0	0	0	0	0	0	0	0	0	0	0	0	0	1	0	0	0	0
chr1	45218895	45217588	45217223	SNP_32870_1	KIF2C	0	0	0	1	0	0	0	0	0	0	0.566038	0.0001	0.419355	0	0.435294	0	0	0.0001	0	0	0	0	0	0	0
chr1	45224998	45223683	45223318	SNP_32881_1	KIF2C	0	0	0	0	0	0	0	0	0.0001	0	0.0001	0.0001	1	1	0.432203	0	0	0.0001	0	0	0	0	0	0	0
chr1	45226084	45224769	45224404	SNP_32882_1	KIF2C	0.0001	0	0	0.714286	0	0	0	0	0.484375	0	0.0001	0.0001	1	0.982143	0.285714	0	0	0.0001	0	0	0	0	0	0	0
chr1	45230250	45228936	45228572	SNP_32889_1	KIF2C	0	0	0	0	0	0	0	0	0	0	0	0	0	0	0	0	0	0	0	0	1	0	0	0	0
chr1	45230461	45229147	45228783	SNP_32890_1	KIF2C	0	0	0	0	0	0	0	0	0	0	0	0	0	0	0	0	0	0	0	0	1	0	0	0	0
chr1	45237714	45236400	45236031	SNP_32899_1		0	0	0	0	0	0	0	0	0	0	0	0	0	0	0.0001	0	0	0	0	0	0	0	0	0	0
chr1	45247648	45246338	45245969	SNP_32907_1		0	0	0	0	0	0	0	0	0	0	0	0	0	0.525	0	0	0	0	0	0	0	0	0	0	0
chr1	45270024	45268703	45268344	SNP_32935_1	PLK3	0	0	0	1	0	0	0	0	0	0	0	0	0	0	0	0	0	0	0	0	0	0	0	0	0
chr1	45270733	45269412	45269053	SNP_32936_1	PLK3	0	0	0	1	0	0	0	0	0	0	0	0	0	0	0	0	0	0	0	0	0	0	0	0	0
chr1	45270790	45269473	45269110	SNP_32937_1	PLK3	0	0	0	0	0	0	0	0	0	0	0	0	0	1	0	0	0	0	0	0	0	0	0	0	0
chr1	45285346	45284032	45283636	SNP_32968_1		0	0	0	0	0	0	0	0	0	0	0	0	0	0	0	0.00649351	0	0	0	0	0	0	0	0	0
chr1	45285418	45284104	45283708	SNP_32969_1		0	0	0	0	0	0	0	0	0	0	0	0	0	0	0	0.0001	0	0	0	0	0	0	0	0	0
chr1	45285648	45284334	45283938	SNP_32970_1		0	0	0	0	0	0	0	0	0	0	0	0	0	0	0	0.0001	1	0	0	0	0	0	0	0	0
chr1	45326023	45324709	45324306	SNP_33028_1	EIF2B3	0	0	0	0	0	0	0	0	0	0	0	0	1	0	0	0	0	0	0	0	0	0	0	0	0
chr1	45342864	45341558	45341148	SNP_33049_1	EIF2B3	0.142857	0	0	0	0	0	0	0	0.375	0.7	0	0	0	0	0	0	0	0	0	0	0	0	0	0	0
chr1	45376524	45375227	45374804	SNP_33102_1	EIF2B3	0	0	0	0	0	0	0	1	0	0	0	0	0	0	0	0	0	0	0	0	0	0	0	0	0
chr1	45413633	45412328	45411914	SNP_33180_1	EIF2B3	0	0	0	0	0	0	0	0	0	0	0	0	0	0	1	0	0	0	0	0	0	0	0	0	0
chr1	45422697	45421392	45420980	SNP_33202_1	EIF2B3	0	0	0	0	0	0	0	0	0.0001	0	0	0	0	0	0	0	0	0	0	0	0	0	0	0	0
chr1	45423260	45421955	45421543	SNP_33204_1	EIF2B3	0	0	0	0	0	0	0	0	0	0	0	0	0	0	0	0	0	0	0	0	0	0	0	0	1
chr1	45429682	45428378	45427966	SNP_33222_1	EIF2B3	0	0	0	0	0	0	0	0	0	0	0	0	0	0.0001	0	0	0	0	0	0	0	0	0	0	0
chr1	45429739	45428435	45428023	SNP_33223_1	EIF2B3	0	0	0	0	0	0	0	0	0	0	0	0	0	0.0001	0	0	0	0	0	0	0	0	0	0	0
chr1	45444038	45442751	45442292	SNP_33263_1	EIF2B3	0	0	0	0.0001	0.0001	0	0.0103093	0.496552	0.0001	0	0.0001	0.0001	0.532468	0.0326087	0.0001	0.00197628	1	0.00125156	0	0	0	0	0	0.0001	0
chr1	45468606	45467327	45466860	SNP_33335_1	HECTD3	0	0	0	1	0	0	0	0	0	0	0	0	0	0	0	0	0	0.0001	0	0	0	0	0.0001	0	0
chr1	45469155	45467876	45467409	SNP_33336_1	HECTD3	0	0	0	0	0	0	0	0	0	0	0	0	0	0	0	0	0	0	0	0	0	0	0.0001	0	0
chr1	45469176	45467897	45467430	SNP_33337_1	HECTD3	0	0	0	0	0	0	0	0	0	0	0	0	0	0	0	0	0	0	0	0	0	0	0.0001	0	0
chr1	45469586	45468307	45467840	SNP_33338_1	HECTD3	0	0	0	0	0	0	0	0	0	0	0	0	0	0	0	0	0	0	0	0	0	0	0.0001	0	0
chr1	45479709	45478431	45477962	SNP_33352_1	UROD	0	0	0	0.0001	0.0001	0.0001	0	0.0001	0	0	0.549398	0.0001	1	0.757835	0.430034	0	0.0001	0.329457	0	0	0.00338983	0	0.996471	0.996805	0
chr1	45580630	45579335	45578880	SNP_33472_1	ZSWIM5	0	0	0	0	0	0	0	0	0	0	0	0	0.0001	0	0	0	0	0	0	0	0	0	0	0	0
chr1	45797505	45796196	45795752	SNP_33709_1	MUTYH	0	0	0	0	0	0	0	0	0	0	0	0	0	0.0001	0	0	0	0	0	0	0	0	0	0	0
chr1	45859332	45858017	45857566	SNP_33763_1	TESK2	0	0	0	0	0	0	0	0	0	1	0	0	0	0	0	0	0	0	0	0	0	0	0	0	0
chr1	45859343	45858028	45857577	SNP_33764_1	TESK2	0	0	0	0	0	0	0	0	0	1	0	0	0	0	0	0	0	0	0	0	0	0	0	0	0
chr1	45902219	45900924	45900473	SNP_33803_1	TESK2	0	0	0	0	0	0	0	0	0	0	0	0	0	0	1	0	0	0	0	0	0	0	0	0	0
chr1	45939591	45938296	45937846	SNP_33851_1	TESK2	0	0	0	1	0	0	0	0	0	0	0	0	0	0	0	0	0	0	0	0	0	0	0	0	0
chr1	47709201	47707899	47707510	SNP_34421_1		0	0	0	0	0	0	0	0	0	0	0	0	0	0	0.0001	0	0	0	0	0	0	0	0	0	0
chr1	47766424	47765118	47764740	SNP_34427_1	STIL	0	0	0	0	0	0	1	0	0	0	0	0	0	0	0	0	0	0	0	0	0	0	0	0	0
chr1	47888385	47887063	47886685	SNP_34468_1		0	0	0	0	0	0	0	0	0	0	0.0001	0	0	0	0	0	0	0	0	0	0	0	0	0	0
chr1	47888765	47887443	47887065	SNP_34469_1		0	0	0	0	0	0	0	0	0	0	0.0001	0	0	0	0	0	0	0	0	0	0	0	0	0	0
chr1	48196043	48194732	48194404	SNP_34716_1		0	0	0	0	0	0	0	0	0	0	0	0	0	0	1	0	0	0	0	0	0	0	0	0	0
chr1	48510669	48509347	48509016	SNP_34852_1		0	0	0	0	0	0	0	0	0	0	0	0	0	0	0	0	0	0	0	0	0	0	0	0	0.0001
chr1	48588004	48586650	48586333	SNP_34945_1	SKINTL	0	0	0	0	0	0	0	0	0	0	0	0	0	0	1	0	0	0	0	0	0	0	0	0	0
chr1	49468939	49467566	49467206	SNP_35591_1	AGBL4	0	0	0	0	0	0	0	0	0	0	0.0001	0	0	0	0	0	0	0	0	0	0	0	0	0	0
chr1	49768495	49767112	49766746	SNP_35782_1	AGBL4	0	0	0	0	0	0	0	0	0	0	0	0	0	0	0.0001	0	0	0	0	0	0	0	0	0	0
chr1	50219948	50218555	50218198	SNP_36033_1	AGBL4	0	0	0	0	0	0	0	0	0	0	0	0	0	0.974359	0	0	0	0	0	0	0	0	0	0	0
chr1	51435946	51434503	51434133	SNP_36371_1	CDKN2C	0	0	0	0	0	0	0	1	0	0	0	0	0	0	0	0	0	0	0	0	0	0	0	0	0
chr1	51820588	51819170	51818806	SNP_36426_1	EPS15	0	0.00416667	0	0	0	0	0	0	0.0001	0	0	0	0	1	1	0	0	1	0	0	0	0	0	0	0
chr1	51820990	51819572	51819208	SNP_36427_1	EPS15	0	0.0001	0	0.649485	0.0001	0	1	0	0.0001	0	0.984127	1	0.0001	0.0819672	0.888889	0	0.0001	0.843525	0	0	0	0	0	0	0
chr1	51823676	51822258	51821894	SNP_36430_1	EPS15	0	0	0	0	0	0	0	0	0	0	0	0	0	0	0	0	0	1	0	0	0	0	0	0	0
chr1	51826921	51825503	51825139	SNP_36433_1	EPS15	0	0	0	0.0001	0.0001	0	0	0	0	0	1	1	0.0001	0	1	0	0	0	0	0	0	0	0	0	0
chr1	51912416	51910961	51910629	SNP_36502_1	EPS15	0	0	0	0	0	0	0	0	0	0	0	0	1	0.974359	0	0	0	0	0	0	0	0	0	0	0
chr1	51917079	51915624	51915291	SNP_36505_1	EPS15	0	0	0	0	0	0	0	0	0	0	0	0	0	0	1	0	0	0	0	0	0	0	0	0	0
chr1	51919013	51917558	51917225	SNP_36507_1	EPS15	0	0	0	0	0	0	0	0	0	0	0	1	0	0	0	0	0	0	0	0	0	0	0	0	0
chr1	51926909	51925453	51925121	SNP_36514_1	EPS15	0	0	0	0	0	0	1	0	0	0	0	0	0	0	0	0	0	0	0	0	0	0	0	0	0
chr1	51978678	51977211	51976888	SNP_36558_1	EPS15	0	0	0	0	0	0	0	0	0	0	0	0	0.97619	0	0	0	0	0	0	0	0.0160256	0	0	0	0
chr1	52050372	52048906	52048617	SNP_36656_1		0	0	0	0	0	0	0	0	0	0	0.0001	0	0	0	0	0	0	0	0	0	0	0	0	0	0
chr1	52050404	52048938	52048649	SNP_36657_1		0	0	0	0	0	0	0	0	0	0	0.0001	0	0	0	0	0	0	0	0	0	0	0	0	0	0
chr1	52224173	52222713	52222423	SNP_36675_1	OSBPL9	0	0	0	0	0.0408163	0	0	0	0	0	0	0	0	0	0	0	0	0	0	0	0	0	0	0	0
chr1	53169364	53167830	53167531	SNP_36828_1		0	0	0	0	0	0	0	0	0	0	0	0	0	0	0	0	0	1	0	0	0	0	0	0	0
chr1	53169385	53167851	53167552	SNP_36829_1		0	0	0	0	0	0	0	0	0	0	0	0	0	0	0	0	0	1	0	0	0	0	0	0	0
chr1	53249477	53247949	53247628	SNP_36992_1	ZYG11B	0	0	0	0	0	0	0	0	0	0	0	0	0	0	0.111111	0	0	0	0	0	0	0	0	0	0
chr1	53304062	53302527	53302213	SNP_37063_1		0	0	0	0	0	0	0	0	0	0	0	0	0	0	1	0	0	0	0	0	0	0	0	0	0
chr1	53333116	53331582	53331222	SNP_37123_1	ZYG11A	0	0	0	0	0	0	0	0	0	0	0	0	0	0	1	0	0	0	0	0	0	0	0	0	0
chr1	53343880	53342345	53341984	SNP_37147_1	ZYG11A	0	0	0	0	0	0	0	0	0	0	0	1	0	0	0	0	0	0	0	0	0	0	0	0	0
chr1	53426813	53425266	53424925	SNP_37209_1	SCP2	0	0	0	0	0	0	0	0	0	0	0	0	0	0	0	0	0	0	1	0	0	0	0	0	0
chr1	53619912	53618356	53618019	SNP_37316_1		0	0	0	0	0	0	0	0	0	0	0	0	0	0	1	0	0	0	0	0	0	0	0	0	0
chr1	53679229	53677676	53677334	SNP_37364_1	CPT2	0	0	0	0	0	0	0	0	0	0	1	0	0	0	0	0	1	0	0	0	0	0	0	0	0
chr1	53681699	53680146	53679804	SNP_37365_1	C1orf123	0	0	0	1	0	0	0	1	0.95	0	1	0.34965	0.326733	0.858974	0	0	1	0.996479	0	0	0	0	0	1	0
chr1	54223184	54221666	54221261	SNP_37791_1		0	0	0	0	0	0	0	0	0	0	0	0	0	0	1	0	0	0	0	0	0	0	0	0	0
chr1	54223298	54221780	54221375	SNP_37792_1		0	0	0	0	0	0	0	0	0	0	0	0	0	0	1	0	0	0	0	0	0	0	0	0	0
chr1	54256713	54255193	54254790	SNP_37821_1	NDC1	0	0	0	0	0	0	0	0	0	0	0	0	0.0001	0.0135135	0	0	0	0	0	0	0	0	0	0	0
chr1	54284814	54283296	54282892	SNP_37847_1	NDC1	0	0	0	0	0	0	0	1	0	0	0	0	0	0	0	0	0	0	0	0	0	0	0	0	0
chr1	54285530	54284012	54283608	SNP_37848_1	NDC1	0	0	0	0	0	0	0	1	0	0	0	0	0	0	0	0	0	0	0	0	0	0	0	0	0
chr1	54289826	54288302	54287904	SNP_37854_1	NDC1	0	0	0	0	1	0	0	1	0	0	1	0	0	0	0	0	0	0.0001	0	0	0	1	0	0	0
chr1	54354658	54353140	54352736	SNP_37899_1	YIPF1	0	0	0.0001	0.0001	0	0	0	0	0	0	0	0.0001	0	0	0.0001	0	0	0	0	0	0	0	0	0	0
chr1	54354935	54353417	54353013	SNP_37900_1	YIPF1	0	0	0	0.0001	0	0	0	0	0	0	0	0	0	0	0.0001	0	0	0	0	0	0	0	0	0	0
chr1	54355041	54353523	54353119	SNP_37901_1	YIPF1	0	0	0	0.0001	0	0	0	0	0	0	0	0	0	0	0	0	0	0	0	0	0	0	0	0	0
chr1	54571318	54569823	54569402	SNP_38088_1		0	0	0	0	0.0001	0	0	0	0	0	0	0	0	0	0	0	0	0	0	0	0	0	0	0	0
chr1	54691465	54689926	54689503	SNP_38144_1	SSBP3	0	0.997436	0	1	0	0	0	0	0	0	0	0.0001	0	0	0	0	0	0	0	0	0	0	0	0	0
chr1	54691919	54690383	54689957	SNP_38145_1	SSBP3	0	1	0	0	0	0	0	0	0	0	0	0.0001	0	0	0	0	0	0	0	0	0	0	0	0	0
chr1	54705961	54704417	54704002	SNP_38163_1	SSBP3	0	0	0	0	0	0	0.0001	0	0	0	0	0	0	0	0	0	0	0	0	0	0	0	0	0	0
chr1	54756342	54754805	54754380	SNP_38180_1	SSBP3	0	0	0	0	1	0	1	1	0	0	0	0	0	1	1	0	0	0	0	0	0	0	0	0	0
chr1	54779243	54777702	54777280	SNP_38195_1	SSBP3	0	0	0	0	0	0	0	0	0	0	0	0	0.0001	0	0	0	0	0.0001	0	0	0	0	0	0	0
chr1	54888679	54887116	54886711	SNP_38325_1		0	0	0	0	0	0	0	0	0	0	0	0	0	0	0.0001	0	0	0	0	0	0	0	0	0	0
chr1	54898092	54896527	54896115	SNP_38350_1		0	0	0	0	0	0	0	0	0	0	0	0	0	0	1	0	0	0	0	0	0	0	0	0	0
chr1	54902490	54900926	54900512	SNP_38357_1		0	0	0	0	0	0	0	0	0	0	0	0	0	0	0.0001	0	0	0	0	0	0	0	0	0	0
chr1	54902583	54901019	54900605	SNP_38358_1		0	0	0	0	0	0	0	0	0	0	0	0	0	0	0.0001	0	0	0	0	0	0	0	0	0	0
chr1	54917340	54915764	54915362	SNP_38418_1		0	0	0	0	0	0	0	0	0	0	0	0	0	0	0.0001	0	0	0	0	0	0	0	0	0	0
chr1	54917356	54915780	54915378	SNP_38419_1		0	0	0	0	0	0	0	0	0	0	0	0	0	0	0.0001	0	0	0	0	0	0	0	0	0	0
chr1	54917407	54915831	54915429	SNP_38421_1		0	0	0	0	0	0	0	0	0	0	0	0	0	0	0.0001	0	0	0	0	0	0	0	0	0	0
chr1	55182300	55180730	55180300	SNP_38653_1	TTC4	0	0	0	1	1	0	1	0	0.0408163	0	0.190476	1	0	0.0001	0.0001	0	0	0.0001	0	0	0	0.449367	0	0	0
chr1	55184209	55182639	55182209	SNP_38654_1	TTC4	0	0	0	0	0	0	0	0	0	0	0.0001	0	0	0	0	0	0	0	0	0	0	0	0	0	0
chr1	55207754	55206184	55205753	SNP_38662_1	TTC4	0	0	0	1	1	0	1	0	0.0722892	1	0.0001	0	0	0	1	0	0.997543	0.0001	0	0	0	0.409463	0	0	0
chr1	55224131	55222566	55222129	SNP_38690_1	PARS2	0	0.0001	1	0	0	0	0	0	0	0	1	0	0	0	0.0001	0	0	0	0	0	0	0	0	0	0
chr1	55224751	55223186	55222749	SNP_38691_1	PARS2	0	0.0001	1	0	0	0	0	0	0	0	1	0	0	0	0.0001	0	0	0	0	0	0	0	0	0	0
chr1	55227984	55226419	55225982	SNP_38700_1	PARS2	0	0	0	0	0	0	0	0.0001	0	0	0	0	0	0	1	0	0	0	0	0	0	0	0	0	0
chr1	55228159	55226594	55226157	SNP_38701_1	PARS2	0	0	0	0	0	0	0	0.0138889	0	0	0	0	0	0	0	0	0	0	0	0	0	0	0	0	0
chr1	55228276	55226711	55226274	SNP_38702_1	PARS2	0	0	0	0	0	0	0	0.0001	0	0	0	0	0	0	0	0	0	0	0	0	0	0	0	0	0
chr1	55315941	55314339	55313909	SNP_38753_1	DHCR24	0.0001	0	0	0.888889	0	0	0	0	0	0	1	0	0	0	0.779661	0	0	0	0	0	0	0	0	0	0
chr1	55631782	55630099	55629676	SNP_38905_1	USP24	0	0	0	0	0	0	0	0	0	0	1	0	0	0	0	0	0	0	0	0	0	0	0	0	0
chr1	55676299	55674607	55674178	SNP_38922_1	USP24	0	0	0	0	0	0	0	0	0	0	0	0	0	0	0	0	0	0.0001	0	0	0	0	0	0	0
chr1	55682350	55680658	55680229	SNP_38930_1	LOC100507634	0	0	0	0	0	0	0	0	0	0	0	1	0	0	0	0	0	0	0	0	0	0	0	0	0
chr1	55723441	55721748	55721312	SNP_39011_1		0	0	0	0	0	0	0	0	0	0	0	0	0	0	1	0	0	0	0	0	0	0	0	0	0
chr1	55918127	55916403	55916006	SNP_39176_1		0.0001	0	0	0	0	0	0	0	0	0	0	0	0	0	0	0	0	0	0	0	0	0	0	0	0
chr1	56541706	56539949	56539554	SNP_39453_1		0	0	0	0	0	0	0	0	0	0	0	0.0001	0	0	0	0	0	0	0	0	0	0	0	0	0
chr1	56688342	56686588	56686166	SNP_39633_1		0	0	0	0	0	0	0	0	0	0	0	0	0	0	1	0	0	0	0	0	0	0	0	0	0
chr1	56958976	56957205	56956800	SNP_40124_1		0	0	0	0	0	0	0	0	0	0	0	0	0	0	0.0001	0	0	0	0	0	0	0	0	0	0
chr1	57002627	57000862	57000486	SNP_40177_1	PPAP2B	0	0	0	0	0	0	0	0	0	0	0	0.0001	0	0	0	0	0	0	0	0	0	0	0	0	0
chr1	58827569	58825734	58825419	SNP_41594_1		0	0	0	0	0	0.0001	0	0	0	0	0	0	0	0	0	0	0	0	0	0	0	0	0	0	0
chr1	58828698	58826863	58826548	SNP_41595_1		0	0	0	0	0	0.0001	0	0	0	0	0	0	0	0	0	0	0	0	0	0	0	0	0	0	0
chr1	58829099	58827264	58826949	SNP_41596_1		0	0	0	0	0	0.00492611	0	0	0	0	0	0	0	0	0	0	0	0	0	0	0	0	0	0	0
chr1	58853494	58851663	58851364	SNP_41652_1		0	0	0	0	0	0	0	0	0	0	0	0	0	0	0.0001	0	0	0	0	0	0	0	0	0	0
chr1	58853522	58851691	58851392	SNP_41653_1		0	0	0	0	0	0	0	0	0	0	0	0	0	0	0.0001	0	0	0	0	0	0	0	0	0	0
chr1	58853621	58851790	58851491	SNP_41654_1		0	0	0	0	0	0	0	0	0	0	0	0	0	0	0.0001	0	0	0	0	0	0	0	0	0	0
chr1	58971831	58969992	58969672	SNP_41785_1	OMA1	0.484848	0	0.0001	0	0	0	0.0001	0	0.788079	0	0.378378	0	0	0.0909091	1	0	0	0	0.0001	0	0	0.0001	0.0001	0	0
chr1	58998845	58997006	58996671	SNP_41830_1	OMA1	0	0	0	0.0001	0	0	0	0	0	0	0	0	0	0	0	0	0	0	0	0	0	0	0	0	0
chr1	58999712	58997872	58997538	SNP_41832_1	OMA1	1	0	0.0001	0	0	0	0.0001	0	0.765625	0	0.446237	0	0	0.0001	0.981308	0	0	0	0.000664894	0	0	0.0001	0	0	0
chr1	59012404	59010564	59010231	SNP_41865_1	OMA1	1	0	0.0001	0	0	0	0	0	0	0	0	0	0	0	0	0	0	0	0	0	0	0	0	0	0
chr1	59041220	59039379	59039051	SNP_41940_1	TACSTD2	0	0	0	0	0.0001	0	0	0	0	0	0	0	0	0	0	0	0	0.0001	0	0	0	0	0	0	0
chr1	59116257	59114387	59114090	SNP_42141_1		0	0	0	0	0	0	0	0	0	0	0	0	0	0	0	0	0	0.0001	0	0	0	0	0	0	0
chr1	59117440	59115566	59115272	SNP_42146_1		0	0	0	0	0.0001	0	0	0	0	0	0	0	0	0	0	0	0	0.567708	0	0	0	0	0	0	0
chr1	59119881	59118011	59117713	SNP_42149_1		0	0	0	0	0	0	0	0	0	0	0	0	0.0001	0	0	0	0	0	0	0	0	0	0	0	0
chr1	59120579	59118709	59118411	SNP_42150_1	MYSM1	0	0	0	1	0.0116279	0	1	1	1	0	0	0	0.0001	0	0	0	0	0	0	0	0	0	0	0	0
chr1	59120650	59118780	59118482	SNP_42151_1	MYSM1	0	0	0	1	0.0001	0	1	0.986486	1	0	0	0.0001	0.0001	0	0	0	0	0	0	0	0	0	0	0	0
chr1	59384277	59382404	59382063	SNP_42283_1		0	0	0	0	0	0	0	0	0	0	0	0	0	0	0.0001	0	0	0	0	0	0	0	0	0	0
chr1	59487475	59485586	59485259	SNP_42350_1		0	0	0	0	0	0	0	0	0	0	0	0	0	0	0.142857	0	0	0	0	0	0	0	0	0	0
chr1	60101842	60099969	60099641	SNP_42688_1	FGGY	0	0	0	0	0	0	0	0	0	0	0	0	0	0	0	0.0001	0	0	0	0	0	0	0	0	0
chr1	60108663	60106790	60106462	SNP_42691_1	FGGY	0	0	0	0	0	0	0	0.0001	0	0	0	0	0	0	0	0	0	0	0	0	0	0	0	0	0
chr1	61362390	61360452	61360081	SNP_43191_1		0	0	0	0	0	0	0	0	0	0	0	0	0	0	0.0001	0	0	0	0	0	0	0	0	0	0
chr1	61540150	61538208	61537828	SNP_43228_1		0	0	0	0	0	0	0	0	0	0	0	0	0	0	0.0001	0	0	0	0	0	0	0	0	0	0
chr1	62133002	62131021	62130656	SNP_43536_1		0	0	0	0	0	0	0	0	0	0	0	0	0.0001	0	0	0	0	0	0	0	0	0	0	0	0
chr1	62133112	62131131	62130766	SNP_43537_1		0	0	0	0	0	0	0	0	0	0	0	0	0.0001	0	0	0	0	0	0	0	0	0	0	0	0
chr1	62139009	62137028	62136665	SNP_43541_1		0	0	0	0	0	0	0	0	0	0	0	0	0.0001	0	0	0	0	0	0	0	0	0	0	0	0
chr1	62303331	62301338	62301001	SNP_43598_1	INADL	0	0	0	0	0	0	0	1	0	0	0	0	0	0	0	0	0	0	0	0	0	0	0	0	0
chr1	62356397	62354495	62354076	SNP_43654_1	INADL	0	0	0	0	0.0001	0	0	0	0	0	0	0	0	0	0	0	0	0	0	0	0	0	0	0	0
chr1	62356590	62354688	62354269	SNP_43655_1	INADL	0	0	0	0	0.0001	0	0	0	0	0	0	0	0	0	0	0	0	0	0	0	0	0	0	0	0
chr1	62364487	62362577	62362153	SNP_43685_1	INADL	0	0	0	0	0	0	0	0	0	0	0.0001	0	0	0	0	0	0	0	0	0	0	0	0	0	0
chr1	62364870	62362959	62362536	SNP_43686_1	INADL	0	0	0	0	0	0	0	0	0	0	0.0001	0	0	0	0	0	0	0	0	0	0	0	0	0	0
chr1	62380270	62378363	62377929	SNP_43705_1	INADL	0	0	0	0	0	0	0	0	0	0	0.0001	0	0	0	0	0	0	0	0	0	0	0	0	0	0
chr1	62380298	62378391	62377957	SNP_43706_1	INADL	0	0	0	0	0	0	0	0	0	0	0.0001	0	0	0	0	0	0	0	0	0	0	0	0	0	0
chr1	62414752	62412839	62412412	SNP_43732_1	INADL	0	0	0	0	0	0	0	0	0	0	0	0	0	0	1	0	0	0	0	0	0	0	0	0	0
chr1	62428732	62426820	62426392	SNP_43749_1	INADL	0	0	0.0001	0	0	0	0	0	0	0	0	0	0	0	0	0	0	0	0	0	0	0	0	0	0
chr1	62517947	62516021	62515607	SNP_44005_1	INADL	0	0	0	0	0	0	0	0	0	0	0	0	1	0	0	0	0	0	0	0	0	0	0	0	0
chr1	62518076	62516150	62515736	SNP_44006_1	INADL	0	0	0	0	0	0	0	0	0	0	0	0	1	0	0	0	0	0	0	0	0	0	0	0	0
chr1	62518084	62516158	62515744	SNP_44007_1	INADL	0	0	0	0	0	0	0	0	0	0	0	0	1	0	0	0	0	0	0	0	0	0	0	0	0
chr1	62537265	62535339	62534926	SNP_44029_1	INADL	0	0	0	0	0	0	0	0	0	0	0	0	1	0	0	0	0	0	0	0	0	0	0	0	0
chr1	62538252	62536326	62535913	SNP_44030_1	INADL	0	0	0	0	0	0	0	0	0	0	0	0	1	0	0	0	0	0	0	0	0	0	0	0	0
chr1	62538372	62536446	62536033	SNP_44031_1	INADL	0	0	0	0	0	0	0	0	0	0	0	0	1	0	0	0	0	0	0	0	0	0	0	0	0
chr1	62615684	62613755	62613346	SNP_44119_1	INADL	0	0	0	0	0	0	0	0	0	0	0	1	0	0	0	0	0	0	0	0	0	0	0	0	0
chr1	62675261	62673302	62672872	SNP_44186_1	L1TD1	0	0	0	0	0	0	0	0	0	0	0	0	0	0	1	0	0	0	0	0	0	0	0	0	0
chr1	62692092	62690145	62689670	SNP_44283_1		0	0	0	0	0	0	0	0	0	0	0	0	0	0	0.0001	0	0	0	0	0	0	0	0	0	0
chr1	62692191	62690244	62689769	SNP_44284_1		0	0	0	0	0	0	0	0	0	0	0	0	0	0	0.0001	0	0	0	0	0	0	0	0	0	0
chr1	62692271	62690324	62689849	SNP_44285_1		0	0	0	0	0	0	0	0	0	0	0	0	0	0	0.0001	0	0	0	0	0	0	0	0	0	0
chr1	62698815	62696869	62696387	SNP_44293_1		0	0	0	0	0	0	0	0	0	0	0	0	0	0	1	0	0	0	0	0	0	0	0	0	0
chr1	63249975	63247930	63247489	SNP_44591_1	ATG4C	0	0	0	0	0	0	0	0	0	0	0	0	0	0	0	0	0	1	0	0	0	0	0	0	0
chr1	63303295	63301249	63300809	SNP_44620_1	ATG4C	0	0	0	0	0	0	0	0	0	0	0	0	1	0	0	0	0	0	0	0	0	0	0	0	0
chr1	63303308	63301262	63300822	SNP_44621_1	ATG4C	0	0	0	0	0	0	0	0	0	0	0	0	1	0	0	0	0	0	0	0	0	0	0	0	0
chr1	63308443	63306399	63305957	SNP_44624_1	ATG4C	0	0	0	0	0	0	0	0	0	0	0	0.166667	0	0	0	0	0	0	0	0	0	0	0	0	0
chr1	63328944	63326899	63326444	SNP_44631_1	ATG4C	0	0	0	0	0	0	0	0	0	0	0	1	0	0	0	0	0	0	0	0	0	0	0	0	0
chr1	64223019	64220924	64220481	SNP_45439_1		0	0	0	0	0	0	0	1	0	0	0	0	0	0	0	0	0	0	0	0	0	0	0	0	0
chr1	64237110	64235032	64234590	SNP_45451_1		0	0	0	0	0	0	0	0	0	0	0	0	0	0	0.0001	0	0	0	0	0	0	0	0	0	0
chr1	64600637	64598554	64598094	SNP_45759_1	ROR1 AK096291	0	0	0	0	0	0	0	0	0	0	0	0	0	0	0.0001	0	0	0	0	0	0	0	0	0	0
chr1	65311214	65309067	65308616	SNP_46058_1	JAK1	0	0	0	0.25	0	0	0	0	0	0	0	0	0	0	0	0	0	0	0	0	0	0	0	0	0
chr1	65335095	65332939	65332497	SNP_46098_1	JAK1	0	0	0	1	0	0	0	0	0	0	0	0	0	0	0	0	0	0	0	0	0	0	0	0	0
chr1	65761257	65759090	65758635	SNP_46298_1		0	0	0	0	0	0	0	0	0	0	1	0	0	0	0	0	0	0	0	0	0	0	0	0	0
chr1	65798843	65796660	65796221	SNP_46376_1	DNAJC6	0	0	0	0	0	0	0	0	0	0	0	0	0	0	1	0	0	0	0	0	0	0	0	0	0
chr1	65798913	65796730	65796291	SNP_46377_1	DNAJC6	0	0	0	0	0	0	0	0	0	0	0	0	0	0	1	0	0	0	0	0	0	0	0	0	0
chr1	66008336	66006156	66005726	SNP_46501_1	LEPR	0	0	0	0	0	0	0	0	0	0	0	0	0	0	0.0001	0	0	0	0	0	0	0	0	0	0
chr1	67113717	67111468	67111045	SNP_47531_1	SGIP1	0	0	0	0	0	0	0	0	0	0	0	0	0	0	0	0	0	0	1	0	0	0	0	0	0
chr1	67296473	67294242	67293817	SNP_47702_1	WDR78	0	0	0	0	0	0	0	0	0	0	0	0	0	0	0	0	0	0	0	0	0	0	0.0001	0	0
chr1	67413721	67411454	67411040	SNP_47743_1	MIER1	0	0	0	0	0	0	0	0	0	0	0	0	0	0	0.0001	0	0	0	0	0	0	0	0	0	0
chr1	67419517	67417246	67416838	SNP_47749_1	MIER1	0	0	0	0	0	0	0	0	0	0	0	0	0	0	0.0001	0	0	0	0	0	0	0	0	0	0
chr1	67507387	67505133	67504712	SNP_47808_1	SLC35D1	0	0	0	0	0	0	0	0	0	0	0	0	0.0001	0	0	0	0	0	0	0	0	0	0	0	0
chr1	67510474	67508220	67507798	SNP_47815_1	SLC35D1	0	0	0	0	0	0	0	0	0	0	1	0	0	0	0	0	0	0	0	0	0	0	0	0	0
chr1	67685865	67683580	67683172	SNP_47970_1	IL23R	0	0	0	0	0	0	0	0	0	0	0	0	0	0	1	0	0	0	0	0	0	0	0	0	0
chr1	67685948	67683663	67683255	SNP_47971_1	IL23R	0	0	0	0	0	0	0	0	0	0	0	0	0	0	1	0	0	0	0	0	0	0	0	0	0
chr1	67872944	67870696	67870234	SNP_48099_1		0	0.0001	0	0	0	0	0	0	0	0	0	0	0	0	0	0	0	0	0	0	0	0	0	0	0
chr1	68167491	68165212	68164789	SNP_48334_1	GNG12	0	0	0	0	0	0	0	0	0	0	0	0.957746	0	0	0	0	0	0	0	0	0	0	0	0	0
chr1	68170010	68167730	68167308	SNP_48336_1	GNG12	0	0	0	0	0	0	0	0	0	0	0	0.95	0	0	0	0	0	0	0	0	0	0	0	0	0
chr1	68940566	68938198	68937766	SNP_48954_1	DEPDC1	0	0	0	0	0	0	0	0	0	0	0	0	1	0	0	0	0	0	0	0	0	0	0	0	0
chr1	68940982	68938616	68938182	SNP_48956_1	DEPDC1	0	0	0	0	0	0	0	0	0	0	0	0	1	0	0	0	0	0	0	0	0	0	0	0	0
chr1	68960349	68957990	68957551	SNP_48989_1	DEPDC1	0	0	0	0	0	0	0	0	0	0	0	0	0	1	0	0	0	0	0	0	0	0	0	0	0
chr1	70739957	70737496	70737109	SNP_50169_1	ANKRD13C	0	0	0	0	0	0	0	0	0	0	0	0	0	0	0.95122	0	0	0.115825	0	1	0	0	0	0.995717	0
chr1	70780686	70778231	70777837	SNP_50202_1	ANKRD13C	0	0	0	0	0	0	1	0	0	0	0	0	0	0	0	0	0	0	0	0	0	0	0	0	0
chr1	70978230	70975808	70975370	SNP_50369_1		0	0	0	0	0	0	0	0	0	0	0	0	0	0	1	0	0	0	0	0	0	0	0	0	0
chr1	71042379	71039955	71039525	SNP_50499_1		0	0	0	0	0	0	0	0	0	0	0	0	0	0	0	0	0	0.0001	0	0	0	0	0	0	0
chr1	71259412	71256963	71256550	SNP_50702_1		0	0	0	0	0	0	0	0	0	0	0	0	0	0	0	0	0	0	0	0	1	0	0	0	0
chr1	71259729	71257279	71256867	SNP_50704_1		0	0	0	0	0	0	0	0	0	0	0	0	0	0	0	0	0	0	0	0	1	0	0	0	0
chr1	71260187	71257737	71257325	SNP_50705_1		0	0	0	0	0	0	0	0	0	0	0	0	0	0	0	0	0	0	0	0	1	0	0	0	0
chr1	71535608	71533155	71532747	SNP_51002_1	ZRANB2	0	0	0	0	0	0	0	0	0	0	1	0	0	0	0	0	0	0	0	0	0	0	0	0	0
chr1	71535717	71533264	71532856	SNP_51003_1	ZRANB2	0	0	0	0	0	0	0	0	0	0	1	0	0	0	0	0	0	0	0	0	0	0	0	0	0
chr1	71703970	71701503	71701128	SNP_51060_1		0	0	0	0	0	0	0	0	0	0	0	0	0	0	0	0	0	0	0	0	0	1	0	0	0
chr1	71817369	71814894	71814525	SNP_51100_1		0	0	0	0	0	0	0	0	0	0	0	0	0	0	1	0	0	0	0	0	0	0	0	0	0
chr1	72507233	72504680	72504325	SNP_51486_1	NEGR1	0	0	0	0	0	0	0	0	0	0	0	0	0	0	1	0	0	0	0	0	0	0	0	0	0
chr1	74663709	74660882	74660585	SNP_52099_1	LRRIQ3	0	0	0	0.0001	0	0	0	0	0	0	0.0001	0	0	0	0	0	0	0	0	0	0	0	0	0	0
chr1	74663814	74660987	74660690	SNP_52100_1	LRRIQ3	0	0	0	0	0	0	0	0	0	0	0.0001	0	0	0	0	0	0	0	0	0	0	0	0	0	0
chr1	74665493	74662661	74662369	SNP_52105_1	FPGT-TNNI3K	0	0	0	0.947368	0	0	0	0	0	0	0.0001	1	0.0001	1	0	0	0	0	0	0	0	0	0	0	0
chr1	74669258	74666428	74666130	SNP_52117_1	FPGT-TNNI3K	0	0	0	0	0	0	0	0	0	0	0	0	0	0	1	0	0	0	0	0	0	0	0	0	0
chr1	74670172	74667341	74667044	SNP_52124_1	FPGT-TNNI3K	0	0	0	0.973684	0	0	0	0	0	0	0	1	0	1	0	0	0	0	0	0	0	0	0	0	0
chr1	74671074	74668243	74667946	SNP_52125_1	FPGT-TNNI3K	0	0	0	1	0	0	0	0	0	0	0.0001	1	0.0001	1	0	0	0	0	0	0	0	0	0	0	0
chr1	74671519	74668688	74668391	SNP_52126_1	FPGT-TNNI3K	0	0	0	0	0	0	0	0	0	0	0	0	0	1	0	0	0	0	0	0	0	0	0	0	0
chr1	74672323	74669492	74669195	SNP_52127_1	FPGT-TNNI3K	0	0	0	0	0	0	0	0	0	0	0	0	0	0.955556	1	0	0	0	0	0	0	0.0001	0	0	0
chr1	74672474	74669643	74669346	SNP_52128_1	FPGT-TNNI3K	0	0	0	0	0	0	0	0	0	0	0	0	0	1	1	0	0	0	0	0	0	0.00413223	0	0	0
chr1	74672640	74669809	74669512	SNP_52129_1	FPGT-TNNI3K	0	0	0	0	0	0	0.0001	0	0	0	0	0	0	0.969231	1	0	0	0	0	0	0	0.0001	0	0	0
chr1	74679860	74677026	74676730	SNP_52156_1	FPGT-TNNI3K	0	0	0	0	0	0	0	0.0001	0	0	0	0	0	0	0	0	0	0	0	0	0	0	0	0	0
chr1	74680240	74677406	74677110	SNP_52157_1	FPGT-TNNI3K	0	0	0	0	0	0	0	0.0001	0	0	0	0	0	0	0	0	0	0	0	0	0	0	0	0	0
chr1	75159846	75156969	75156703	SNP_52486_1		0	0	0	0	0	0	0	0	0.0001	0	0	0	0	0	0	0	0	0	0	0	0	0	0	0	0
chr1	75170663	75167782	75167502	SNP_52508_1		0	0	0	0	0	0	0	0	0	0	0	0	0	0.977273	1	0	0	0	0	0	0	0	0	0	0
chr1	75171751	75168870	75168590	SNP_52509_1	CRYZ	0	0	0	0.446281	0.338323	0	0	0.522936	0	1	0	0.0001	0	0.00909091	0.0001	1	0	0	0	0	0.0001	0	0.00405405	0	0
chr1	75172652	75169771	75169491	SNP_52510_1	CRYZ	0	0	0	0.46	0.381974	0	0	0.485549	0	0	0	0.0107527	0	0.536424	0.132653	0.984456	0	0	0	0	0.0001	0	0.00394218	0	0
chr1	75190452	75187571	75187296	SNP_52531_1	CRYZ	0	0	0	0.745098	0.535316	0	0	0.505929	0	0	0	0.0001	0	0.581006	0.173333	0.98893	0	0	0	0	0.0001	0	0.00394218	0	0
chr1	75197614	75194733	75194460	SNP_52544_1	CRYZ	0	0	0	0	0	0	0	0	0	0	0	0	0	0	1	0	0	0	0	0	0	0	0	0	0
chr1	75198740	75195859	75195586	SNP_52545_1	CRYZ	0	0	0	1	0	0	0	0.0001	0	0	0	0.0001	0	1	1	0	0	0	0	0	0	0	0	0	0
chr1	75215689	75212808	75212550	SNP_52583_1	TYW3	0	0	0	0	0	0	0	0	0	0	0	0	0	0	1	0	0	0	0	0	0	0	0	0	0
chr1	75217134	75214253	75213995	SNP_52585_1	TYW3	0	0	0	0.0001	0	0	0	0	0	0	0	0	0	0	0	0	0	0	0	0	0	0	0	0	0
chr1	75230606	75227725	75227462	SNP_52601_1	TYW3	0	0	0	0	0	0.0001	0	0.0001	0	0	0	0	0	0	0	0	0	0	0	0	0	0.00775194	0	0	0
chr1	75857704	75854798	75854546	SNP_52735_1	SLC44A5	0	0	0	0	0	0	0	0	0	0	0	0	0	0	1	0	0	0	0	0	0	0	0	0	0
chr1	75909956	75907052	75906795	SNP_52786_1	SLC44A5	0	0	0	0	0	1	0	0	0	0	0	0	0	0	0	0	0	0	0	0	0	0	0	0	0
chr1	76659255	76656349	76656087	SNP_53154_1	ST6GALNAC3	0	0	0	0	0	0	0	0	0	0	0	1	0	0	0	0	0	0	0	0	0	0	0	0	0
chr1	76659519	76656613	76656351	SNP_53155_1	ST6GALNAC3	0	0	0	0	0	0	0	0	0	0	0	1	0	0	0	0	0	0	0	0	0	0	0	0	0
chr1	76925110	76922187	76921985	SNP_53287_1	ST6GALNAC3	0	0	0	0	0	0	0	0	0	0	0	0	0	0	1	0	0	0	0	0	0	0	0	0	0
chr1	77166140	77163175	77163007	SNP_53479_1		0	0	0	1	1	0	1	1	1	0	0.777778	1	0	0.866667	0	1	1	0.916667	0	0	1	0	0	0.92	0
chr1	77554775	77551839	77551609	SNP_53633_1	PIGK	0.551282	0	0	0	0	0	0	0	0	0	0	0	1	0	0.0001	0	0	0	0	0	0	0	0	0	0
chr1	77555481	77552545	77552315	SNP_53634_1	PIGK	0	0	0	0	0	0	0	0	0	0	0	1	0	0	0	0	0	0	0	0	0	0	0	0	0
chr1	77557339	77554403	77554173	SNP_53635_1	PIGK	0	0	0	0	0	0	0	1	0	0	0	1	0	0	0	0.995798	0	0	0	0	0	0	0	0	0
chr1	77584071	77581133	77580905	SNP_53674_1	PIGK	0	0	0	0	0	0	0	0	0	0	0	0	1	0	0	0	0	0	0	0	0	0	0	0	0
chr1	77595946	77593009	77592780	SNP_53692_1	PIGK	0	0	0	0	0	0	0	0	0	0	0	0	0	0	0.952381	0	0	0	0	0	1	0	0	0	0
chr1	77615769	77612837	77612603	SNP_53707_1	PIGK	0	0	0	0	0	0	0	1	0	0	0	0	0	0	0	0	0	0	0	0	0	0	0	0	0
chr1	77616148	77613216	77612982	SNP_53708_1	PIGK	0	0	0	0	0	0	0	1	0	0	0	0	0	0	0	0	0	0	0	0	0	0	0	0	0
chr1	77698935	77695993	77695743	SNP_53797_1		0	0	0	0	0	0	0	0	0	0	0	0	0	0	0.0001	0	0	0	0	0	0	0	0	0	0
chr1	77736324	77733392	77733135	SNP_53835_1		0	0	0	0	0	0	0	0	0	0	0	0	0	0	1	0	0	0	0	0	0	0	0	0	0
chr1	78255068	78252066	78251840	SNP_54217_1	FAM73A	0	0	0	0	1	0	0	0	0	0	0	0	0	0	0	0	0	0	0	0	0	0	0	0	0
chr1	78255229	78252227	78252001	SNP_54218_1	FAM73A	0	0	0	0	1	0	0	0	0	0	0	0	0	0	0	0	0	0	0	0	0	0	0	0	0
chr1	78411542	78408548	78408300	SNP_54236_1		0	0	0	0	0	0	0	0	0	0	0	0	0	0	0	0	0.0001	0.0001	0	0	0	0	0	0	0
chr1	78602491	78599496	78599254	SNP_54330_1	GIPC2	0	0	0	0	0	0	0	0	0	0	0	0	0	0	0	0	0	0.0001	0	0	0	0	0	0	0
chr1	79092284	79089297	79089072	SNP_54687_1	IFI44L	0	0	0	0	0	1	0	0	0	0	0	0	0	0	0	0	0	0	0	0	0	0	0	0	0
chr1	79092419	79089432	79089207	SNP_54688_1	IFI44L	0	0	0	0	0	1	0	0	0	0	0	0	0	0	0	0	0	0	0	0	0	0	0	0	0
chr1	79093818	79090831	79090606	SNP_54689_1	IFI44L	0	0	0	0	0	0.454965	0	0	0	0	1	0	0	0.452954	0	0	0.00234742	0	0	0	0	0	0	0	0
chr1	79094081	79091094	79090869	SNP_54690_1	IFI44L	0	0	0	0	0	1	0	0	0	0	0	0	0	0	0	0	0	0	0	0	0	0	0	0	0
chr1	79107140	79104155	79103930	SNP_54695_1	IFI44L	0	0	0	1	0	0.748259	0	0	0	0	1	0	0	0.504878	0	0	0.0001	0	0	0	0	0	0	0	0
chr1	79111801	79108797	79108572	SNP_54696_1	IFI44L	0	0	0	0	0	0	0	0	0	0	0	0	0	0	0.0001	0	0	0	0	0	0	0	0	0	0
chr1	79117713	79114708	79114484	SNP_54698_1	IFI44	0	0	0	0	0	0	0	0	0	0	0	0	0	0.0001	0	0	0	0	0	0	0	0	0	0	0
chr1	79128914	79125909	79125686	SNP_54704_1	IFI44	0	0	0	0	0	0.0001	0	0	0	0	0	0	0	0	1	0	0	0	0	0	0	0	0	0	0
chr1	79398218	79395200	79394981	SNP_54815_1	ELTD1	0	0	0	0	0	0	0	0	0	0	0.0001	0	0	0	0	0	0	0	0	0	0	0	0	0	0
chr1	79831580	79828571	79828273	SNP_55492_1		0	0	0	0	0	0	0	0	0	0	0	0	0	0	0	0	0.0001	0.0001	0	0	0	0	0	0.0001	0
chr1	79896136	79893129	79892831	SNP_55624_1		0	0	0	0	0	0	0	0	0	0	0	0	0	0	0.0001	0	0	0	0	0	0	0	0	0	0
chr1	79896187	79893180	79892882	SNP_55625_1		0	0	0	0	0	0	0	0	0	0	0	0	0	0	0.0001	0	0	0	0	0	0	0	0	0	0
chr1	80317042	80313974	80313721	SNP_56097_1		0	0	0.0001	0	0	0	0	0	0	0	0	0	0	0	0	0	0	0	0	0	0	0	0	0	0
chr1	81420137	81417040	81416800	SNP_57365_1		0	0	0	0	0	0	0	0	0	0	0	0	0	0.0001	0	0	0	0	0	0	0	0	0	0	0
chr1	82073143	82069980	82069712	SNP_57919_1		0	0	0	0	0	0	0	0	0	0	0	1	0	0	0	0	0	0	0	0	0	0	0	0	0
chr1	82075444	82072281	82072013	SNP_57922_1		0	0	0	0	0	0	0	0	0	0	0	1	0	0	0	0	0	0	0	0	0	0	0	0	0
chr1	82076915	82073752	82073484	SNP_57923_1		0	0	0	0	0	0	0	0	0	0	0	1	0	0	0	0	0	0	0	0	0	0	0	0	0
chr1	82077785	82074622	82074354	SNP_57924_1		0	0	0	0	0	0	0	0	0	0	0	1	0	0	0	0	0	0	0	0	0	0	0	0	0
chr1	82232367	82229209	82228949	SNP_58140_1		0	0	0	0	0	0	0	0	0	0	0	0	0	0	1	0	0	0	0	0	0	0	0	0	0
chr1	82250306	82247148	82246889	SNP_58165_1		0	0	0	0	0	0	0	0	0	0	0	0.0001	0	0	0	0	0	0	0	0	0	0	0	0	0
chr1	82286831	82283668	82283413	SNP_58208_1	LPHN2	0	0	0	0	0	0	0	0	0	0	0	0.0001	0	0	0	0	0	0	0	0	0	0	0	0	0
chr1	82311716	82308554	82308306	SNP_58272_1	LPHN2	0	0	0	0	0	0	0	0	0	0	0	0.0001	0	0	0	0	0	0	0	0	0	0	0	0	0
chr1	82549319	82546120	82545897	SNP_58353_1		0	0	0	0	0	0	0	0	1	0	0	0	0	0	0	0	0	0	0	0	0	0	0	0	0
chr1	84584085	84580916	84580622	SNP_59947_1		0	0	0	0	0	0	0	0	0	0	0.0001	0	0	0	0	0	0	0	0	0	0	0	0	0	0
chr1	84692104	84688923	84688609	SNP_59982_1	PRKACB	0	0	0	0	0	0	0	0	0	0	0	0	0	0	1	0	0	0	0	0	0	0	0	0	0
chr1	85113203	85109980	85109696	SNP_60044_1	SSX2IP	0	0	0	0	0	0	0	0	0	0	0.0001	0	0	0	0	0	0	0	0	0	0	0	0	0	0
chr1	85113229	85110006	85109722	SNP_60045_1	SSX2IP	0	0	0	0	0	0	0	0	0	0	0.0001	0	0	0	0	0	0	0	0	0	0	0	0	0	0
chr1	85125136	85121913	85121635	SNP_60060_1	SSX2IP	0	0	0	0	0	0	0	0	0	0	0	0	0	0	0.0001	0	0	0	0	0	0	0	0	0	0
chr1	85301893	85298657	85298353	SNP_60262_1	LPAR3	0	0	0	0	0	0	0	0	0	0	0	0	0	0	1	0	0	0	0	0	0	0	0	0	0
chr1	85421042	85417794	85417491	SNP_60460_1	MCOLN2	0	0	0	0	0	0	0	0	0	0	0	0	0	0.0001	0	0	0	0	0	0	0	0	0	0	0
chr1	85421131	85417883	85417580	SNP_60461_1	MCOLN2	0	0	0	0	0	0	0	0	0	0	0	0	0	0.0001	0	0	0	0	0	0	0	0	0	0	0
chr1	85421167	85417919	85417616	SNP_60462_1	MCOLN2	0	0	0	0	0	0	0	0	0	0	0	0	0	0.0001	0	0	0	0	0	0	0	0	0	0	0
chr1	85421327	85418079	85417776	SNP_60463_1	MCOLN2	0	0	0	0	0	0	0	0	0	0	0	0	0	0.0001	0	0	0	0	0	0	0	0	0	0	0
chr1	85422061	85418815	85418510	SNP_60465_1	MCOLN2	0	0	0	0	0	0	0	0	0	0	0	0.0001	0	0.0001	0	0	0	0	0	0	0	0	0	0	0
chr1	85424182	85420936	85420631	SNP_60472_1	MCOLN2	0	0	0	0	0	0	0.9875	0	0	0	0	0	0	0	0	0	0	0	0	0	0	0	0	0	0
chr1	85443046	85439807	85439495	SNP_60524_1	MCOLN2	0	0	0	0	0	0	0	0	0	0	0	0	0	0	1	0	0	0	0	0	1	0	0	0	0
chr1	85443420	85440180	85439869	SNP_60526_1	MCOLN2	0	0	0	0	0	0	0	0	0	0	0	0	0	0	1	0	0	0	0	0	1	0	0	0	0
chr1	85443519	85440279	85439968	SNP_60527_1	MCOLN2	0	0	0	0	0	0	0	0	0	0	0	0	0	0	1	0	0	0	0	0	1	0	0	0	0
chr1	85443605	85440365	85440054	SNP_60528_1	MCOLN2	0	0	0	0	0	0	0	0	0	0	0	0	0	0	1	0	0	0	0	0	1	0	0	0	0
chr1	85443830	85440590	85440279	SNP_60529_1	MCOLN2	0	0	0	0	0	0	0	0	0	0	0	0	0	0	1	0	0	0	0	0	0	0	0	0	0
chr1	85444245	85441000	85440694	SNP_60532_1	MCOLN2	0	0	0	0	0	0	0	0	0	0	0	0	0	0	0	0	0	0	0	0	1	0	0	0	0
chr1	85444401	85441156	85440850	SNP_60533_1	MCOLN2	0	0	0	0	0	0	0	0	0	0	0	0	0	0	0	0	0	0	0	0	1	0	0	0	0
chr1	85449080	85445832	85445530	SNP_60551_1	MCOLN2	1	0	0	1	0	0	0	0	0	0	0	0	0	0	0.439394	0	0	0	0	0	0	0	0	0	0
chr1	85449219	85445971	85445669	SNP_60552_1	MCOLN2	1	0	0	0	0	0	0	0	0	0	0	0	0	0	0	0	0	0	0	0	0	0	0	0	0
chr1	85449251	85446003	85445701	SNP_60553_1	MCOLN2	1	0	0	0	0	0	0	0	0	0	0	0	0	0	0	0	0	0	0	0	0	0	0	0	0
chr1	85455825	85452572	85452269	SNP_60573_1	MCOLN2	0	0	0	0	1	0	0	0	0	0	0	0	0	0	0	0	0	0.0001	0	0	0	0	0	0	0
chr1	85457933	85454680	85454377	SNP_60574_1	MCOLN2	0	0	0	0	0	0	0	0	0	0	0	0	0.0001	0	0	0	0	0	0	0	0	0	0	0	0
chr1	85458118	85454865	85454562	SNP_60575_1	MCOLN2	0	0	0	0	0	0	0	0	0	0	0	0	0.0001	0	0	0	0	0	0	0	0	0	0	0	0
chr1	85458148	85454895	85454592	SNP_60576_1	MCOLN2	0	0	0	0	0	0	0	0	0	0	0	0	0.0001	0	0	0	0	0	0	0	0	0	0	0	0
chr1	85458746	85455496	85455192	SNP_60578_1	MCOLN2	0	0	0	0	0	0	0	0	0	0	0	0	0.0001	0	0	0	0	0	0	0	0	0	0	0	0
chr1	85460912	85457658	85457358	SNP_60587_1	MCOLN2	0	0	0	0	0	0	0	0	0	0	0	0.587156	0	0	0	0	0	0	0	0	0	0	0	0	0
chr1	85460922	85457668	85457368	SNP_60588_1	MCOLN2	0	0	0	0	0	0	0	0	0	0	0	0.627119	0	0	0	0	0	0	0	0	0	0	0	0	0
chr1	85461030	85457775	85457476	SNP_60590_1	MCOLN2	0	0	0	0	0	0	0	0	0	0	0	0.633803	0	0	0	0	0	0	0	0	0	0	0	0	0
chr1	85461256	85458001	85457702	SNP_60591_1	MCOLN2	0	0	0	0	0	0	0	0	0	0	0	0.380952	0	0	0	0	0	0	0	0	0	0	0	0	0
chr1	85461407	85458151	85457853	SNP_60593_1	MCOLN2	0	0	0	0	0	0	0	0	0	0	0	0.0001	0	0	0	0	0	0	0	0	0	0	0	0	0
chr1	85462582	85459304	85459028	SNP_60598_1	MCOLN2	0	0.0001	0.0001	0	0	0	0	0	0	0	0	1	0	0.0001	0	0	0	0	0	0	0	0	0	0	0
chr1	85462652	85459374	85459098	SNP_60599_1	MCOLN2	0	0.0001	0.0001	0	0	0	0	0	0	0	0	1	0	0.0001	0	0	0	0	0	0	0	0	0	0	0
chr1	85462665	85459387	85459111	SNP_60600_1	MCOLN2	0	0.0001	0.0001	0	0	0	0	0	0	0	0	1	0	0.0001	0	0	0	0	0	0	0	0	0	0	0
chr1	85476636	85473354	85473078	SNP_60624_1		0	0	0	0	0	0	0	0	0	0	0	0	0	0	1	0	0	0	0	0	0	0	0	0	0
chr1	85508601	85505322	85505046	SNP_60648_1	MCOLN3	0	0	0	0	0.0001	0	0	0	0	0	0	0	0	0	0	0	0	0	0	0	0	0	0	0	0
chr1	85538603	85535326	85535052	SNP_60672_1	WDR63	0	0	0	0	0	0	0	0	0	0	0	0	0.0001	0	0	0	0	0	0	0	0	0	0	0	0
chr1	85538879	85535602	85535328	SNP_60674_1	WDR63	0	0	0	0	0	0	0	0	0	0	0	0	0.0001	0	0	0	0	0	0	0	0	0	0	0	0
chr1	85549093	85545815	85545542	SNP_60705_1	WDR63	0	0	0	0	0	0	0	0	0	0	0	0	0	0	1	0	0	0	0	0	0	0	0	0	0
chr1	85780781	85777487	85777219	SNP_60853_1	LOC646626	0	0	0	0	0	0	0	0	0	0	0	0	0	0	0.0001	0	0	0	0	0	0	0	0	0	0
chr1	86115668	86112409	86112161	SNP_61063_1	ZNHIT6	0	0	0	0.0001	0	0	0	0	0	0	0	0	0	0	1	0	0	0	0	0	0	0	0	0	0
chr1	86119296	86116037	86115789	SNP_61065_1	ZNHIT6	0	0.97546	0	0.0001	0	0	0	0.650794	0	0	0.457627	1	0.125	0.795455	1	0	0.990291	0.752475	0.0273973	0	0.0001	0.492714	0	0	0
chr1	86137963	86134712	86134459	SNP_61081_1	ZNHIT6	0	0	0	0	0	0	0	0	0	0	0	0	0	0	0	0	0	0	0	0	0.0001	0	0	0	0
chr1	86138959	86135707	86135455	SNP_61083_1	ZNHIT6	0	0	0	0	0	0	0	0	0	0	0	0	0	0	0	0	0	0	0	0	0.0001	0	0	0	0
chr1	86158419	86155168	86154879	SNP_61095_1	ZNHIT6	0	0	0	0	0	0	1	0	0	1	0	0	0	0	0	0	0	0	0	0	0	0	0	0	0
chr1	86194997	86191742	86191443	SNP_61168_1	COL24A1	0	0	0	0	0	0	0	0	0	0	0.0001	0	0	0.0001	0	0	0	0	0	0	0	0	0	0	0
chr1	86195047	86191792	86191493	SNP_61169_1	COL24A1	0	0	0	0	0	0	0	0	0	0	0	0	0	0.0001	0	0	0	0	0	0	0	0	0	0	0
chr1	86195066	86191811	86191512	SNP_61170_1	COL24A1	0	0	0	0	0	0	0	0	0	0	0.0001	0	0	0.0001	0	0	0	0	0	0	0	0	0	0	0
chr1	86818572	86815258	86814944	SNP_61706_1	ODF2L	0	0	0	0	0	0	0	1	0	0	1	0	0	0.0144928	0	0	0	0	0	0	0	0	0	0	0
chr1	86820267	86816953	86816639	SNP_61711_1	ODF2L	0	0	0	0	0	0	0	1	0	0	1	0	0	0.0001	0	0	0	0	0	0	0	0	0	0	0
chr1	86826469	86823155	86822835	SNP_61722_1	ODF2L	0	0	0	0	0	0	0	0	0	0	0	0	0.0001	0	0	0	0	0	0	0	0	0	0	0	0
chr1	86838158	86834844	86834523	SNP_61732_1	ODF2L	0	1	0	0	0	0	0	1	0	0	1	0	0	0	0	0	0	0	0	0	0	0	0	0	0
chr1	86840027	86836713	86836392	SNP_61735_1	ODF2L	0	0	0	0	0.994083	0	0	0	0	0	0	0	0	0	0	0	0	0	0	0	0	0	0	0	0
chr1	86847955	86844641	86844320	SNP_61740_1	ODF2L	0	1	0	0	0	0	0	0	0	0	0	0	0	0	0	0	0	0	0	0	0	0	0	0	0
chr1	86917944	86914649	86914316	SNP_61845_1	CLCA2	0.0285714	0	0	0	0	0	0	0	0	0	0	0	0	0	0	0	0	0	0	0	0	0	0	0	0
chr1	87402366	87399009	87398661	SNP_61878_1	HS2ST1	0	0	1	0	0	0	0	0	0	0	0	0	0	0	0	0	0	0	0	0	0.0001	0	0	0	0
chr1	87506624	87503244	87502903	SNP_61893_1	HS2ST1	0	0	0	0	0	0	0	0	0	0.0001	0	0	0	1	0	0	0	0	0	0	0	0	0	0	0
chr1	88076745	88073355	88073025	SNP_62049_1		0	0	0	0	0	0	0	0	0	0	0	0	0	0	1	0	0	0	0	0	0	0	0	0	0
chr1	89167880	89164401	89164058	SNP_62851_1	PKN2	0	0	0	1	0	0	0	0	0	0	0	0	0	0	0	0	0	0	0	0	0	0	0	0	0
chr1	89189155	89185669	89185335	SNP_62895_1	PKN2	0	0	0	0	0	0	0	0	0	0	0	0	0	0	0	1	0	0	0	0	0	0	0	0	0
chr1	89205021	89201535	89201200	SNP_62924_1	PKN2	0	0	0	0	0	0	0	1	0	0	0	0	0	0	0	0	0	0	0	0	0	0	0	0	0
chr1	89205383	89201897	89201562	SNP_62925_1	PKN2	0	0	0	0	0	0	0	1	0	0	0	0	0	0	0	0	0	0	0	0	0	0	0	0	0
chr1	89205662	89202176	89201841	SNP_62926_1	PKN2	0	0	0	0	0	0	0	1	0	0	0	0	0	0	0	0	0	0	0	0	0	0	0	0	0
chr1	89210859	89207373	89207038	SNP_62931_1	PKN2	0	0	0	0	0	0	0	0	0	0	0	0	0	0	1	0	0	0	0	0	0	0	0	0	0
chr1	89210899	89207413	89207078	SNP_62932_1	PKN2	0	0	0	0	0	0	0	0	0	0	0	0	0	0	1	0	0	0	0	0	0	0	0	0	0
chr1	89229009	89225514	89225189	SNP_62971_1	PKN2	0	0	0	0	0	0	0	0.0001	0	0	0	0	0	0	0	0	0	0	0	0	0	0	0	0	0
chr1	89229015	89225520	89225195	SNP_62972_1	PKN2	0	0	0	0	0	0	0	0.0001	0	0	0	0	0	0	0	0	0	0	0	0	0	0	0	0	0
chr1	89232009	89228511	89228189	SNP_62980_1	PKN2	0	0	0	1	0	0	0	0	0	0	0	0	0	0	0	0	0	0	0	0	0	0	0	0	0
chr1	89232337	89228839	89228517	SNP_62981_1	PKN2	0	0	0	0.984127	0	0	0	0	0	0	0	0	0	0	0	0	0	0	0	0	0	0	0	0	0
chr1	89233216	89229718	89229396	SNP_62982_1	PKN2	0	0	0	1	0	0	0	0	0	0	0	0	0	0	0	0	0	0	0	0	0	0	0	0	0
chr1	89259911	89256430	89256091	SNP_63038_1	PKN2	0	0	0.0001	0	0	0	0	0	0	0	0	0	0	0	0	0	0	0	0	0	0	0	0	0	0
chr1	89262684	89259204	89258864	SNP_63043_1	PKN2	0	0	0	0	0	0	0	0	0	0	0	0	0	0	1	0	0	0	0	0	0	0	0	0	0
chr1	89262837	89259357	89259017	SNP_63044_1	PKN2	0	0	0	0	0	0	0	0	0	0	0	0	0	0	1	0	0	0	0	0	0	0	0	0	0
chr1	89284108	89280641	89280289	SNP_63094_1	PKN2	0	0	0	0	0	0	0	0	0	0	0	0	0.0001	0	0	0	0	0	0	0	0	0	0	0	0
chr1	89284223	89280756	89280404	SNP_63095_1	PKN2	0	0	0	0	0	0	0	0	0	0	0	0	0.0001	0	0	0	0	0	0	0	0	0	0	0	0
chr1	89285955	89282458	89282136	SNP_63105_1	PKN2	0	0	0	0	0	0	0	0	0	0	0	0	0	0	1	0	0	0	0	0	0	0	0	0	0
chr1	89286072	89282575	89282253	SNP_63106_1	PKN2	0	0	0	0	0	0	0	0	0	0	0	0	0	0	1	0	0	0	0	0	0	0	0	0	0
chr1	89294616	89291121	89290797	SNP_63122_1	PKN2	0	0	0	0	0	0	0	0	0	0	0	0	0	0	0	0	0	0	0	0	0	0.996599	0	0	0
chr1	89295015	89291520	89291196	SNP_63123_1	PKN2	0	0	0	0	0	0	0	0	0	0	0	0	0	0	0	0	0	0	0	0	0	1	0	0	0
chr1	89301123	89297632	89297304	SNP_63134_1	PKN2	0.983516	0	0	0	0	0	0	0	0	0.860104	0	0	0	0	0	0	0	0	0	0	0	0	0	0	0
chr1	89301243	89297751	89297424	SNP_63136_1	PKN2	1	0	0	0	0	0	0	0	0	1	0	0	0	0	0	0	0	0	0	0	0	0	0	0	0
chr1	89318533	89315047	89314712	SNP_63166_1	GTF2B	0	0	0	1	0	0	0	0	0.0001	0	0	0	0	0	0	0	0	0	0	0	0	0	0	0	0
chr1	89334528	89331055	89330707	SNP_63197_1	GTF2B	0	0	0	0	0	0	0	0	0	0	0	0	0	0	0.0001	0	0	0	0	0	0	0	0	0	0
chr1	89334608	89331135	89330787	SNP_63198_1	GTF2B	0	0	0	0	0	0	0	0	0	0	0	0	0	0	0.0001	0	0	0	0	0	0	0	0	0	0
chr1	89339249	89335772	89335428	SNP_63206_1	GTF2B	0	0	0	0	0	0	0	0	0	0	0	0	0	0	0.0001	0	0	0	0	0	0	0	0	0	0
chr1	89443967	89440488	89440137	SNP_63262_1	CCBL2	0	0	0	0	0	0	0	0	0	0	0	0	0	0	0	0	0	0	0	1	0	0	0	0	0
chr1	89444965	89441485	89441136	SNP_63265_1	CCBL2	0	0	0	0	0	0	0	0	0	0	0	0	0	0.0001	0	0	0	0	0	0	0	0	0	0	0
chr1	89518120	89514649	89514270	SNP_63351_1	GBP1	0	0	0	0	0	0.0001	0	0	0	0	0	0	0	0	0	0	0	0	0	0	0	0	0	0	0
chr1	89569973	89566493	89566107	SNP_63446_1		1	0	1	0.923077	1	0	1	1	0	0	1	1	1	1	1	0	0	0	0	0	1	1	0	1	0
chr1	89631088	89627607	89627242	SNP_63529_1	GBP7	0	0	0	0	0	0	0	0	0	0	0	1	0	0	0	0	0	0	0	0	0	0	0	0	0
chr1	89647386	89643905	89643545	SNP_63545_1	GBP4	0	0	0	0	0	0	0	0	0	0	0	0.0001	0	0	0	0	0	0	0	0	0	0	0	0	0
chr1	89648082	89644601	89644242	SNP_63547_1	GBP4	0	0	0	0	0	0	0	0	0	0	0	0.0001	0	0	0	0	0	0	0	0	0	0	0	0	0
chr1	89649824	89646343	89645985	SNP_63548_1	GBP4	0	0	0	0	0	0	0	0	0	0	0	1	0	0	0	0	0	0	0	0	0	0	0	0	0
chr1	90091890	90088374	90088021	SNP_63742_1	FLJ27354	0	0	0	0	0	0	0	0	0	0	0	0	0	0.0001	0	0	0	0	0	0	0	0	0	0	0
chr1	90110010	90106480	90106146	SNP_63787_1	LRRC8C	0	0	0	0	0	0	0	0	0	0	0	0	0	0	0	0	0	1	0	0	0	0	0	0	0
chr1	90110862	90107332	90106998	SNP_63788_1	LRRC8C	0	0	0	0	0	0	0	0	0	0	0	0	1	1	0.0001	0	0	0	0	0	0	0	0	0	0
chr1	90111583	90108065	90107719	SNP_63790_1	LRRC8C	0	0	0	0	0	0	0	0	0	0	0	0	0	1	0	0	0	0	0	0	0	0	0	0	0
chr1	90111851	90108333	90107987	SNP_63791_1	LRRC8C	0	0	0	0	0	0	0	0	0	0	0	0	0	1	0	0	0	0	0	0	0	0	0	0	0
chr1	90116587	90113073	90112723	SNP_63805_1	LRRC8C	0	0	0	0	0	0	0	0	0	0.00392157	0	0	0	0	0	0	0	0	0	0	0	0	0	0	0
chr1	90116854	90113340	90112990	SNP_63806_1	LRRC8C	0	0	0	0	0	0	0	0	0	0.0001	0	0	0	0.989583	0	0	0	0	0	0	0	0	0	0	0
chr1	90116996	90113482	90113132	SNP_63807_1	LRRC8C	0	0	0	0	0	0	0	0	0	0.0001	0	0	0	1	0	0	0	0	0	0	0	0	0	0	0
chr1	90182591	90179077	90178724	SNP_63840_1	LRRC8C	0	0	0	0	0	0	0	0	0	0	0	0	0	0	0	0	0	0	0	0	0	0	0	0	1
chr1	90486412	90482897	90482571	SNP_64038_1	ZNF326	0	0	0	0	0	0	0	0	0	0	0.0001	0	0	1	0.0001	0	0	0	0	0	0.0001	0	0	0	0
chr1	90496978	90493462	90493138	SNP_64050_1		0	0	0	0	0	0	0	0	0	0	0	0	0	0	0	0	0	0	0	0	0.00431034	0	0	0	0
chr1	90498540	90495024	90494700	SNP_64051_1		0	0	0	0.0001	0	0	0	0	0	0	0	0	0	0	0	0	0	0	0	0	0.0001	0	0	0	0
chr1	92005052	92001508	92001181	SNP_64203_1		0	0	0	0	0.0001	0	0	0	0	0	0	0	0	0	0	0	0	0	0	0	0	0	0	0	0
chr1	92148013	92144466	92144156	SNP_64367_1	TGFBR3	0	0	0	0	0	0	0	0	0	0	0	0	0	0	0	0	0	0	0	0	1	0	0	0	0
chr1	92176726	92173184	92172875	SNP_64393_1	TGFBR3	0	0	0	0	0	0	0	0	0	0	0	0	1	0	0	0	0	0	0	0	0	0	0	0	0
chr1	92177281	92173739	92173430	SNP_64394_1	TGFBR3	0	0	0	0	0	0	0	0	0	0	0	0	1	0	0	0	0	0	0	0	0	0	0	0	0
chr1	92177352	92173810	92173501	SNP_64395_1	TGFBR3	0	0	0	0	0	0	0	0	0	0	0	0	1	0	0	0	0	0	0	0	0	0	0	0	0
chr1	92224347	92220795	92220492	SNP_64462_1	TGFBR3	0	0	0	0	0	0	0	0	0	0	0	0	0	0.0001	0	0	0	0	0	0	0	0	0	0	0
chr1	92224698	92221146	92220843	SNP_64463_1	TGFBR3	0	0	0	0	0	0	0	0	0	0	0	0	0	0.0001	0	0	0	0	0	0	0	0	0	0	0
chr1	92579500	92575932	92575623	SNP_64704_1	BTBD8	0	0	0	0	0	0	0	0	0	1	0	0	0	0	0	0	0	0	0	0	0	0	0	0	0
chr1	92711972	92708400	92708062	SNP_64877_1	GLMN	0	0	0	0	0	0	0	0	0	0	0	0	0	0.833333	0	0	0	0	0	0	0	0	0	0	0
chr1	92739069	92735498	92735158	SNP_64902_1	GLMN	0	0	0	0	0	0	0	0	0	0	0	0	0	0	0.0001	0	0	0	0	0	0	0	0	0	0
chr1	92770419	92766854	92766530	SNP_64923_1	RPAP2	0	0	0	0	0	0	0	0	0	0	0	0	0	0	1	0	0	0	0	0	0	0	0	0	0
chr1	92816846	92813267	92812957	SNP_64949_1	RPAP2	0	1	0	0	0	0	0	0	0	0	0	0	0	0	0	0	0	0	0	0	0	0	0	0	0
chr1	92853778	92850184	92849890	SNP_64978_1		0	0	0	0	0	0	0	0	0	0	1	0	0	0	0	0	0	0	0	0	0	0	0	0	0
chr1	92940411	92936810	92936473	SNP_65059_1	GFI1	0	0	0	0	0	0	0.967213	0	0	0	0	0	0	0	0	0	0	0	0	0	0	0	0	0	0
chr1	92955426	92951824	92951492	SNP_65076_1		0	0	0	0	0	0	0	0	1	0	0	0	0	0	0	0	0	0	0	0	0	0	0	0	0
chr1	93253004	93249362	93249002	SNP_65331_1	EVI5	0	0	0	0	0	0	0	0	0	0	0	0	0	0	0.470588	0	0	0	0	0	0	0	0	0	0
chr1	93306317	93302688	93302322	SNP_65388_1	RPL5	0	0	0	0	0	0	0	0	0	0	0	0	1	0	0	0	0	0	0	0	0	0	0	0	0
chr1	93308035	93304407	93304040	SNP_65389_1	FAM69A	0	0	0	1	0	0	0	0	0	0	0	1	0	0	0	0	1	0	0	0	0	0	0	0	0
chr1	93308689	93305061	93304695	SNP_65391_1	FAM69A	0	0	0	1	0	0	0	0	0	0	0	1	0	0	0	0	0.996063	0	0	0	0	0	0	0	0
chr1	93341153	93337516	93337160	SNP_65416_1	FAM69A	0	0	0	0	0	0	0	0.0001	0	0	0	0	0	0	0	0	0	0	0	0	0	0	0	0	0
chr1	93341223	93337586	93337230	SNP_65417_1	FAM69A	0	0	0	0	0	0	0	0.0169492	0	0	0	0	0	0	0	0	0	0	0	0	0	0	0	0	0
chr1	93352491	93348855	93348495	SNP_65428_1	FAM69A	0	0	0	0	0	0	0	0	0	0	0	0	0.0001	0	0	0	0	0	0	0	0	0	0	0	0
chr1	93352553	93348917	93348557	SNP_65429_1	FAM69A	0	0	0	0	0	0	0	0	0	0	0	0	0.0001	0	0	0	0	0	0	0	0	0	0	0	0
chr1	93352669	93349033	93348673	SNP_65430_1	FAM69A	0	0	0	0	0	0	0	0	0	0	0	0	0.0001	0	0	0	0	0	0	0	0	0	0	0	0
chr1	93382279	93378641	93378263	SNP_65485_1	FAM69A	0	0	0	0	0	0	0	0	0	0	0	0	0	1	0	0	0	0	0	0	0	0	0	0	0
chr1	93388884	93385256	93384868	SNP_65492_1	FAM69A	0	0	0	0	0	0	0	0.0001	0	0	0	0	0	0	0	0	0	0	0	0	0	0	0	0	0
chr1	93420098	93416465	93416045	SNP_65536_1	FAM69A	0	0	0	0	0	0	0	0	0	0	0	0	0	1	0	0	0	0	0	0	0	0	0	0	0
chr1	93443997	93440373	93439957	SNP_65549_1		0	0	0	0	0	0	0	0	0	0	0	1	0	0	0	0	0	0	0	0	0	0	0	0	0
chr1	94342061	94338479	94338037	SNP_65758_1	DNTTIP2	0	0	0	0.557377	0	0	0	1	0	0	0.661871	0.0001	0.982759	0.58011	0.0001	0.432881	0.00182149	0.948718	0	0	0.0001	0.996269	0	0	0.998285
chr1	95346974	95343309	95342832	SNP_66412_1	SLC44A3	0	0	0	0	0	0	0	0	0	0	0	0	0	0	1	0	0	0	0	0	0	0	0	0	0
chr1	95513564	95509959	95509484	SNP_66423_1	ALG14	0	0	0	0	0	0	0	0	0	0	0	0	1	0	0	0	0	0	0	0	0	0	0	0	0
chr1	96176563	96172881	96172474	SNP_66676_1		0	0	0	0	0	0	0	0	0	0	0	1	0	0	0	0	0	0	0	0	0	0	0	0	0
chr1	96176709	96173027	96172620	SNP_66677_1		0	0	0	0	0	0	0	0	0	0	0	1	0	0	0	0	0	0	0	0	0	0	0	0	0
chr1	96513693	96509991	96509622	SNP_66917_1		0	0	0	0	0	0	0	0	0	0	0	1	0	0	0	0	0	0	0	0	0	0	0	0	0
chr1	97145162	97141481	97141077	SNP_67216_1		0	0	0	0	0	0	0	0	0	0	0	0	0	0.823529	0	0	0	0	0	0	0	0	0	0	0
chr1	97205357	97201673	97201272	SNP_67298_1	PTBP2	0	0	0	0	0	0	0	0	0	0	0	0.0001	0	0	0	0	0	0	0	0	0	0	0	0	0
chr1	97239256	97235579	97235171	SNP_67321_1	PTBP2	0	0	0	0	0	0	0	0	0	0	0	0	0	0	0	0	0	0	0	0.0001	0	0	0	0	0
chr1	97247761	97244082	97243676	SNP_67331_1	PTBP2	0	0	0	0	0	0	0	0	0	0	0	0.0001	0	0	0	0	0	0	0	0	0	0	0	0	0
chr1	97258468	97254798	97254382	SNP_67341_1	PTBP2	0	0	0	0	0	0	0	0	0	0	1	0	0	0	0	0	0	0	0	0	0	0	0	0	0
chr1	97262041	97258371	97257955	SNP_67345_1	PTBP2	0	0	0	0	0	0	0	0	0	0	0	0	1	0	0	0	0	0	0	0	0	0	0	0	0
chr1	97266007	97262339	97261923	SNP_67350_1	PTBP2	0	0	0	0	0	0	0	0	0	0	0	0	0	0	0.0001	0	0	0	0	0	0	0	0	0	0
chr1	97279692	97276021	97275603	SNP_67358_1	PTBP2	0	0	0	0	0	0	0.0001	1	0	0	0	0.00840336	0	0	0	0	0	1	0	0	0	0	0	0.0001	0
chr1	97288628	97284955	97284539	SNP_67370_1		0	0	0	0	0	0	0	0	0	0	0	0	0	0	1	0	0	0	0	0	0	0	0	0	0
chr1	97850697	97846950	97846512	SNP_67526_1	DPYD	0	0	0	0	0	0	0	0	0.0001	0	0	0	0	0	0	0	0	0	0	0	0	0	0	0	0
chr1	97958108	97954369	97953928	SNP_67700_1	DPYD	0	0	0	0	0	0	0	0	0	0	0	0	1	0	0	0	0	0	0	0	0	0	0	0	0
chr1	97969840	97966103	97965660	SNP_67715_1	DPYD	0	0	0	0	0	0	0	0	0	0	0	0	0.0001	0	0	0	0	0	0	0	0	0	0	0	0
chr1	98003524	97999789	97999350	SNP_67760_1	DPYD	0	0	0	0	0	0	0	0	0	0	0	0	0	0	0.0001	0	0	0	0	0	0	0	0	0	0
chr1	98639741	98636007	98635572	SNP_67834_1		0	0	0	0	0	0	0	0	0	0	0	0	0	0	0	0	0	0	0	0	0	0.0001	0	0	0
chr1	98639881	98636147	98635712	SNP_67835_1		0	0	0	0	0	0	0	0	0	0	0	0	0	0	0	0	0	0	0	0	0	0.0001	0	0	0
chr1	98680927	98677193	98676767	SNP_67862_1	LOC729987	0	0	0	0	0	0	0	0	0	0	0	0	0	0	1	0	0	0	0	0	0	0	0	0	0
chr1	99250667	99246916	99246475	SNP_68200_1		0	0	0	0	0	0	0	0	0	0	0	0	0	0.0001	0	0	0	0	0	0	0	0	0	0	0
chr1	99365351	99361583	99361130	SNP_68345_1	LPPR5	0	0	0	0	0	0	0	0	0	0	0	0.0001	0	0	0	0	0	0	0	0	0	0	0	0	0
chr1	99365841	99362073	99361620	SNP_68346_1	LPPR5	0	0	0	0	0	0	0	0	0	0	0	1	0	0	0	0	0	0	0	0	0	0	0	0	0
chr1	99365922	99362154	99361701	SNP_68347_1	LPPR5	0	0	0	0	0	0	0	0	0	0	0	1	0	0	0	0	0	0	0	0	0	0	0	0	0
chr1	99366163	99362395	99361942	SNP_68348_1	LPPR5	0	0	0	0	0	0	0	0	0	0	0	1	0	0	0	0	0	0	0	0	0	0	0	0	0
chr1	99709782	99705988	99705613	SNP_68929_1		0	0	0	0	0	0	0	0	0	0	0	0	0	0	0.0001	0	0	0	0	0	0	0	0	0	0
chr1	100173730	100169866	100169491	SNP_69087_1		1	0.993392	0	0.995074	0.552846	0	0.0217391	1	1	0	0.430769	0	0	0.55	0.0001	0	0	0	0	0	0	0	0	0.0044843	0
chr1	100222674	100218802	100218435	SNP_69094_1	FRRS1	0	0	0	0	0	0	0	0	0	0	0	0	0	0	1	0	0	0	0	0	0	0	0	0	0
chr1	100339510	100335629	100335261	SNP_69204_1	AGL	0	0	0	0	0	0	0	0	0	0	0	0	1	0	0	0	0	0	0	0	0	0	0	0	0
chr1	100339642	100335761	100335393	SNP_69205_1	AGL	0	0	0	0	0	0	0	0	0	0	0	0	1	0	0	0	0	0	0	0	0	0	0	0	0
chr1	100339659	100335778	100335410	SNP_69206_1	AGL	0	0	0	0	0	0	0	0	0	0	0	0	1	0	0	0	0	0	0	0	0	0	0	0	0
chr1	100339709	100335828	100335460	SNP_69207_1	AGL	0	0	0	0	0	0	0	0	0	0	0	0	1	0	0	0	0	0	0	0	0	0	0	0	0
chr1	100339813	100335932	100335565	SNP_69209_1	AGL	0	0	0	0	0	0	0	0	0	0	0	0	0.833333	0	0	0	0	0	0	0	0	0	0	0	0
chr1	100363703	100359824	100359455	SNP_69225_1	AGL	0	0	0	0	0	0	0	0	0	0	0	0	0	0	1	0	0	0	0	0	0	0	0	0	0
chr1	100387479	100383600	100383241	SNP_69259_1	AGL	0	0	0	1	0	0	0	0	0	0	0	0	0	0.0001	0	0	0	0	0	0	0	0	0	0	0
chr1	100387939	100384060	100383701	SNP_69260_1	AGL	0	0	0	0.491228	0	0	0	0	0	0	0	0	0	0	0	0	0	0	0	0	0	0	0	0	0
chr1	100388235	100384356	100383997	SNP_69261_1	AGL	0	0	0	0.471264	0	0	0	0	0	0	0	0	0	0	0	0	0	0	0	0	0	0	0	0	0
chr1	100388503	100384624	100384265	SNP_69262_1	AGL	0	0	0	0.734375	0	0	0	0	0	0	0	0	1	0	0	0	0	0	0	0	0	0	0	0	0
chr1	100388748	100384869	100384510	SNP_69263_1	AGL	0	0	0	0.508197	0.0001	0	0	0	0	0	0	0	0	0	0	0	0	0	0	0	0	0	0	0	0
chr1	100393670	100389791	100389436	SNP_69270_1		0	0	0	0	0	0	0	0	0	0	0	0	0	0	0.0001	0	0	0	0	0	0	0	0	0	0
chr1	100661355	100657447	100657055	SNP_69312_1	DBT	0	0	0	0	0	0	0	0	0	0	1	0	0	0	0	0	0	0	0	0	0	0	0	0	0
chr1	101338324	101334430	101334047	SNP_69600_1	EXTL2	0	0	0	0	0	0	0	0	0	0	0.0001	0	0	0	1	0	0	0	0	0	0	0	0	0	0
chr1	101338482	101334588	101334205	SNP_69601_1	EXTL2	0	0	0	0	0	0	0	0	0	0	0.0001	0	0	0	0	0	0	0	0	0	0	0	0	0	0
chr1	101360215	101356321	101355938	SNP_69605_1	EXTL2	0	0	0	0	0	0	0	0	0	0	0.0001	0	0	0	0.0001	0	0	0	0	0	0	0.0001	0	0	0
chr1	101361178	101357284	101356901	SNP_69606_1		0	0	0	0	0	0	0	0	0	0	0.0001	0	0	0	0	0	0	0	0	0	0	0	0	0	0
chr1	101462232	101458340	101457955	SNP_69616_1	DPH5	0	0	0	0	0	0	0	0	0	0	0	0	0	0	0.0001	0	0	0	0	0	0	0	0	0	0
chr1	101476712	101472818	101472435	SNP_69620_1	DPH5	0	0	0	0	0	0	0	0	1	0	0	0	0	0	0	0	0	0	0	0	0	0	0	0	0
chr1	101700898	101696999	101696624	SNP_69719_1		0	0	0	0	0	0	1	0	0	0	0	0	0	0	0.0001	0	0	0	0	0	0	0	0	0	0
chr1	101701432	101697534	101697158	SNP_69721_1		0	0	0	0	0	0	0	0	0	0	0	0	0.0001	0	0	0	0	0	0	0	0	0	0	0	0
chr1	101704532	101700636	101700258	SNP_69726_1	S1PR1	0	0	0	0	0	0	0	0	1	0	0	0	0	0	0	0	0	0.0001	0	0	0	0	0	0	0
chr1	101726878	101722981	101722606	SNP_69755_1		0	0	0	0	0	0	0	0	0	0	0	0	0	0	0	0	0	1	0	0	0	0	0	0	0
chr1	101761352	101757456	101757080	SNP_69809_1		0	0.0001	0	0	0	0	0.416667	0	0	0	0	0	0	0	0	0	0	0	0	0	0	0	0	0	0
chr1	101762118	101758222	101757846	SNP_69810_1		0	0	0	0	0	0	0	0	0	0	1	0	0	0	0	0	0	0	0	0	0	0	0	0	0
chr1	101762446	101758550	101758174	SNP_69812_1		0	0	0	0.0001	0	0.0001	0	0	0.0001	0	1	0	0	0	0	0	1	0	0	0	0	0	0	0	0
chr1	101762529	101758633	101758257	SNP_69813_1		0	0	0	0.0001	0	0	0	0	0.016129	0	1	0	0	0	0	0	1	0	0	0	0	0	0	0	0
chr1	101763366	101759470	101759094	SNP_69814_1		0	0	0	0.0001	0	0	0	0	0.0001	0	1	0	0	0.0001	0	0	0.997619	0	0	0	0	0	0	0	0
chr1	101819898	101816035	101815654	SNP_69877_1		0	0	0	0	0	0	0	0	0	0	0	0	0	0	0.0001	0	0	0	0	0	0	0	0	0	0
chr1	101836994	101833132	101832749	SNP_69909_1		0	0	0	0	0	0	0	0	0	0	0	0	0	1	0	0	0	0	0	0	0	0	0	0	0
chr1	101837079	101833217	101832834	SNP_69910_1		0	0	0	1	1	0	0	1	0	0	0	0	0	1	0	0	0	0	1	0	0	0	0	0	0
chr1	101840371	101836508	101836124	SNP_69917_1		0	0	0	0	0	0	0	1	0	0	0	0	0	0	0	0	0	0	0	0	0	0	0	0	0
chr1	101840380	101836517	101836133	SNP_69918_1		0	0	0	0	0	0	0	1	0	0	0	0	0	0	0	0	0	0	0	0	0	0	0	0	0
chr1	101841953	101838090	101837706	SNP_69921_1		0	0	0	0	0	0	0	0	0	0	0	0	0	1	0	0	0	0	0	0	0	0	0	0	0
chr1	101842126	101838263	101837879	SNP_69922_1		0	0	0	0	0	0	0	0	0	0	0	0	0	1	0	0	0	0	0	0	0	0	0	0	0
chr1	101842449	101838586	101838202	SNP_69923_1		0	0	0	0	0	0	0	0	0	0	0	0	0	1	0	0	0	0	0	0	0	0	0	0	0
chr1	101842890	101839027	101838643	SNP_69925_1		0	0	0	1	0	0	0	0	0	0	0	0	0	1	0	0	0	0	0	0	0	0	0	0	0
chr1	101842938	101839075	101838691	SNP_69926_1		0	0	0	1	0	0	0	0	0	0	0	0	0	1	0	0	0	0	0	0	0	0	0	0	0
chr1	101843087	101839224	101838840	SNP_69927_1		0	0	0	1	1	0	0	0	0	0	0	0	0	1	0	0	0	0	0	0	0	0	0	0	0
chr1	101843254	101839391	101839007	SNP_69928_1		0	0	0	0	0	0	0	0	0	0	0	0	0	1	0	0	0	0	0	0	0	0	0	0	0
chr1	101855595	101851734	101851349	SNP_69961_1		0	0	0	1	1	0	0	1	0	0	0	0	0	1	0	0	0	0	0	0	0	0	0	0	0
chr1	101859053	101855192	101854807	SNP_69971_1		0	0	0	0	0	0	0	0	0	0	0	0	0	0	1	0	0	0	0	0	0	0	0	0	0
chr1	101862103	101858242	101857857	SNP_69973_1		0	0	0	0.0001	0	0	0	0	0	0	0	0	0	0	0	0	0	0	0	0	0	0	0	0	0
chr1	101872629	101868764	101868378	SNP_69997_1		0	0	0	0	0	0	0	0	0	0	0	0	0	1	0	0	0	0	0	0	0	0	0	0	0
chr1	101873070	101869206	101868820	SNP_69998_1		0	0	0	0	0	0	0	0	0	0	0	0	0	1	0	0	0	0	0	0	0	0	0	0	0
chr1	101971388	101967524	101967115	SNP_70156_1		0	0	0	0	0	0	0	0	0	0	0	0	0	0	0	0	0	0	0	0	0.0001	0	0	0	0
chr1	101971479	101967615	101967206	SNP_70157_1		0	0	0	0	0	0	0	0	0	0	0	0	0	0	0	0	0	0	0	0	0.0001	0	0	0	0
chr1	102011935	102008069	102007647	SNP_70221_1		0	0	0	0	0	0	0	0	0	0	0	0	0	0	1	0	0	0	0	0	0	0	0	0	0
chr1	105759032	105754957	105754473	SNP_72481_1		0	0	0	0	0	0	0	0	0	0	0	0	0	0	0.0001	0	0	0	0	0	0	0	0	0	0
chr1	105915736	105911645	105911204	SNP_72695_1		0	0	0	0	0	0	0	0	0	0	0	0	0	0	1	0	0	0	0	0	0	0	0	0	0
chr1	106397657	106393512	106392965	SNP_73554_1		0	0	0	0	0	0	0	0	1	0	0	0	0	0	0	0	0	0	0	0	0	0	0	0	0
chr1	108047973	108043779	108043249	SNP_74242_1		0.0833333	0.0188679	0.0001	0.03125	0.0322581	0.0001	0.0001	0.0212766	0.08	0.0434783	0.142857	0.0384615	0.0001	0.05	0.0001	0	0.0001	0.0001	0.0001	0.027027	0.037037	0.0001	0.0909091	0.0001	0.0001
chr1	108113856	108109656	108109136	SNP_74354_1	VAV3	0	0	0	0	0	0	0	0	0	0	0	0	0	1	0	0	0	0	0	0	0	0	0	0	0
chr1	108113865	108109665	108109145	SNP_74355_1	VAV3	0	0	0	0	0	0	0	0	0	0	0	0	0	1	0	0	0	0	0	0	0	0	0	0	0
chr1	108251323	108247089	108246596	SNP_74427_1	VAV3	0	0	0	0	0	0	0	0	0	0	0	0	1	0	0	0	0	0	0	0	0	0	0	0	0
chr1	108677973	108673719	108673236	SNP_74896_1	SLC25A24	0	0	0	1	0	0	0	0	0	0	0	0	0	0	0	0	0	0	0	0.998984	0	0	0	0	0
chr1	108678732	108674478	108673995	SNP_74897_1	SLC25A24	0	0	0	1	0	0	0	0	0	0	0	0	0	0	0	0	0	0	0	0	0	0	0	0	0
chr1	108681600	108677348	108676865	SNP_74900_1	SLC25A24	0	0	0	0	0	0	0.0001	0	0	0	0	0	0	0	0	0	0	0	0	0	0	0	0	0	0
chr1	108721663	108717412	108716930	SNP_74952_1	SLC25A24	0	0.0001	0	0	0	0	0	0	0	0	0	0	0	0	0	0	0	0	0	0	0	0	0	0	0
chr1	109323270	109318971	109318539	SNP_75266_1	STXBP3	0	0	0	0	0	0	0	0	0	0	0	0	0	0	0	0	1	0	0	0	0	0	0	0.988827	0
chr1	109323501	109319203	109318771	SNP_75267_1	STXBP3	0	0	0	0	0	0	1	0	0	0	0	0	0	0	0	0	1	0	0	0	0	0	0	1	0
chr1	109323620	109319322	109318890	SNP_75268_1	STXBP3	0	0	0	0	0	0	1	0	0	0	0	0	0	0	0	0	0.996602	0	0	0	0	0	0	0.995556	0
chr1	109324220	109319922	109319490	SNP_75269_1	STXBP3	0	0	0	0	0	0	0	0	0	0	0	0	0	0	0	0	0	0	0	0	0	0	0	1	0
chr1	109329267	109324973	109324541	SNP_75276_1	STXBP3	0	0	0	0	0	0	0	0	0	0	0	1	0	0	0	0	0	0	0	0	0	0	0	0	0
chr1	109329688	109325394	109324962	SNP_75277_1	STXBP3	0	0	0	0	0	0	0	0	0	0	0	1	0	0	0	0	0	0	0	0	0	0	0	0	0
chr1	109330438	109326144	109325712	SNP_75278_1	STXBP3	0	0	0	0	0	0	0	0	0	0	0	1	0	0	0	0	0	0	0	0	0	0	0	0	0
chr1	109336411	109332118	109331684	SNP_75282_1	STXBP3	0	0	0	0	0	0	0	0	0	0	0	0	0	0	0	0	0	1	0	0	0	0	0	0	0
chr1	109338861	109334568	109334134	SNP_75284_1	STXBP3	0	0	0	0	0	0	0	0	0	0	0	0	0	0.966667	0	0	0	0	0	0	0	0	0	0	0
chr1	109341291	109336998	109336564	SNP_75285_1	STXBP3	0	0	0	0	0	0	0	0	0	0	0	0	0	1	0	0	0	0	0	0	0	0	0	0	0
chr1	109362331	109358039	109357605	SNP_75312_1	AKNAD1	0	0	0	0	0	0	0	0	0	0	0	0	0	0	0.0001	0	0	0	0	0	0	0	0	0	0
chr1	109470126	109465857	109465396	SNP_75483_1	GPSM2	0	0	0	0	0	0	0	0	0	0	0	0.0001	0	0	0	0	0	0	0	0	0	0	0	0	0
chr1	109470185	109465916	109465455	SNP_75484_1	GPSM2	0	0	0	0	0	0	0	0	0	0	0	0.0001	0	0	0	0	0	0	0	0	0	0	0	0	0
chr1	109472813	109468544	109468081	SNP_75492_1	GPSM2 CLCC1	0	0	0	0	1	0	0	0.0001	0	0	1	0	1	0	0	0	0	0	0	0	0	0	1	0	0
chr1	109473605	109469336	109468873	SNP_75495_1	CLCC1	0	0	0	0	0	0	0	0	0	0	0	0	0	0	0	0	0	0	0	0	0	0	0.995556	0	0
chr1	109476363	109472096	109471631	SNP_75499_1	CLCC1	0	0	0	0	0	0	0	0	0	0	0	0	0	0	0	0	0	0	0	0	0	0	0.994662	0	0
chr1	109479978	109475711	109475246	SNP_75504_1	CLCC1	0	0	0	0	0	0	0	0	0	0	0	0	1	0	0	0	0	0	0	0	0	0	0	0	0
chr1	109513497	109509232	109508773	SNP_75559_1	WDR47	0	0	0	0	0	0	0	0	0	0	0	0	1	0	0	0	0	0	0	0	0	0	0	0	0
chr1	109539472	109535208	109534750	SNP_75580_1	WDR47	0	0	0	0	0	0	0	0	0	0	0	0	0	0	1	0	0	0	0	0	0	0	0	0	0
chr1	109586336	109582080	109581622	SNP_75614_1		0	0	0	0	0	0	0	0	0	0	0	0	0	0.0001	0	0	0	0	0	0	0	0	0	0	0
chr1	109605305	109601045	109600586	SNP_75645_1		0.0001	0	0	0.0001	0	0	0	0	0.0001	0	1	0	0	0	0.0001	0	0	0	0	0	0	0	0	0	0
chr1	109605378	109601118	109600659	SNP_75646_1		0.0001	0	0	0.0001	0	0	0	0	0.0001	0	1	0	0	0	0.0001	0	0	0	0	0	0	0	0	0	0
chr1	109637229	109632944	109632487	SNP_75680_1	TMEM167B	0	0	1	0	0	0	0	0	0	0	0	0	0	0	0.0001	0	0.0001	0	0	0	0	0	1	0	0
chr1	109639190	109634905	109634448	SNP_75681_1	TMEM167B	0	0	0	0	0	0	0	0	0	0	0	0	0	0	0	0	0	0	0	0	0	0	1	0	0
chr1	109644259	109639974	109639515	SNP_75695_1		0	0	0	0	0	0	0	0	0	0	0	0	0.0001	0	0	0	0	0	0	0	0	0	0	0	0
chr1	109644336	109640051	109639592	SNP_75696_1		0	0	0	0	0	0	0	0	0	0	0	0	0.0001	0	0	0	0	0	0	0	0	0	0	0	0
chr1	109644857	109640572	109640113	SNP_75697_1		0	0	0	0	0	0	0	0	0	0	0	0	0.0001	0	0	0	0	0	0	0	0	0	0	0	0
chr1	109645693	109641408	109640948	SNP_75699_1		0	0	0	0	0	0	0	0	0	0	0	0	1	0	0	0	0	0	0	0	0	0	0	0	0
chr1	109759998	109755702	109755165	SNP_75890_1	SARS	0	0	0	0	0	0	0	0	0	0	0	0	0.0001	0	0	0	0	0	0	0	0	0	0	0	0
chr1	109768889	109764594	109764055	SNP_75903_1	SARS	0	0	0	0	0	0	0	0	0	0	0	0	0	0	0	0	0	0.0001	0	0	0	0	0	0	0
chr1	109769065	109764770	109764231	SNP_75904_1	SARS	0	0	0	0	0	0	0	0	0	0	0	0	0	0	0	0	0	0.0001	0	0	0	0	0	0	0
chr1	109776532	109772236	109771690	SNP_75916_1	SARS	0	0	0	0	0	0	0	0	0	0	0	0	0	0	1	0	0	0	0	0	0	0	0	0	0
chr1	110091282	110086977	110086440	SNP_76052_1	GNAI3	0	0	0	0.0001	0.0425532	0	0	1	0.0001	0	0.381818	0.981308	0	0.946309	1	0	0	0	0	0	1	0	0	0	0
chr1	110136458	110132144	110131618	SNP_76069_1	GNAI3	0	0	0	0	0	0	0	0	0	0.00732601	0	0	0	0	0	0	0	0	0	0	0	0	0	0	0
chr1	110198727	110194408	110193851	SNP_76099_1	GSTM4	0	0	0	0	0	0	0	0	0	0	1	0	0	0	0	0	0	0	0	0	0	0	0	0	0
chr1	110201580	110197261	110196703	SNP_76101_1	GSTM4	0	0	0	0	0	0	0	0	0	0	0.0001	0	0	0	0	0	0	0	0	0	0	0	0	0	0
chr1	110201699	110197380	110196822	SNP_76102_1	GSTM4	0	0	0	0	0	0	0	0	0	0	0.0116279	0.966667	0	0	0	0	0.0001	0	0	0	0	0	0	0	0
chr1	110543024	110538683	110538139	SNP_76342_1	AHCYL1	0	0	0	0	0	0	0	0	0	0	0	0	0	0	0	0	0	0	0	0	0	0.997942	0	0	0
chr1	110569414	110565074	110564528	SNP_76346_1		0	0	0	0	0	0	0	0	0	0	0	0	0	0.0001	0	0	0	0	0	0	0	0	0	0	0
chr1	111415841	111411542	111411001	SNP_76968_1	CD53	0	0.0001	0.0001	0.532374	0.209302	0.736	0.71308	0.471299	0.0246914	1	0.453297	0.596491	0.823944	0.631148	0.565217	1	1	0.607492	0	0.998665	0.215488	1	0	0.0077821	1
chr1	111452601	111448311	111447758	SNP_76986_1		0	0	0	0	0	0	0.0001	0	0	0	0	0	0	0	0	0	0	0	0	0	0	0	0	0	0
chr1	111452615	111448325	111447772	SNP_76987_1		0	0	0	0	0	0	0.0001	0	0	0	0	0	0	0	0	0	0	0	0	0	0	0	0	0	0
chr1	111452630	111448340	111447787	SNP_76988_1		0	0	0	0	0	0	0.0001	0	0	0	0	0	0	0	0	0	0	0	0	0	0	0	0	0	0
chr1	111657109	111652808	111652276	SNP_77142_1		0	0	0	0	0	0	0	0	0	0	0	0	0	0.0194175	0	0	0	0	0	0	0	0	0	0	0
chr1	111659792	111655492	111654959	SNP_77146_1		0	0	0	0	0	0	0	0	0	0	1	0.0001	0	0	0	0	0	0	0	0	0	0	0	0	0
chr1	111660540	111656240	111655707	SNP_77147_1	DRAM2	0	0	0	0	0	1	0	0	0	0	0.974359	0.0001	0	0.933333	0.777778	0	0	0	0	0	0	0	0	0	0
chr1	111661413	111657113	111656580	SNP_77148_1	DRAM2	0	0	0	0	0	0	0	0	0	0	1	0	0	0	0	0	0	0	0	0	0	0	0	0	0
chr1	111661528	111657228	111656695	SNP_77149_1	DRAM2	0	0	0	0	0	0	0	0	0	0	1	0	0	0.0001	0	0	0	0	0	0	0	0	0	0	0
chr1	111662723	111658423	111657890	SNP_77150_1	DRAM2	0	0	0	0	0	1	0	0	0	0	0	0	0	0.448276	0	0	0	0	0	0	0	0	0	0	0
chr1	111662952	111658652	111658119	SNP_77151_1	DRAM2	0	0	0	0	0	1	0	0	0	0	0	0	0	0.55	0	0	0	0	0	0	0	0	0	0	0
chr1	111671707	111667408	111666877	SNP_77166_1	DRAM2	1	0	0	0	0	0	0	1	0	0	0	0	0	0	0	0	0	0	0	0	0	0	0	0	0
chr1	111671783	111667484	111666953	SNP_77167_1	DRAM2	1	0	0	0	0	0	0	1	0	0	0	0	0	0	0	0	0	0	0	0	0	0	0	0	0
chr1	111678059	111673758	111673230	SNP_77178_1	DRAM2	0	0	0	0.0001	0	0	0	0	0	0	0	0	0	0	0	0	0	0.947368	0	0	0	0	0	0	0
chr1	111678913	111674612	111674084	SNP_77179_1	DRAM2	0	0	0	0	0	0	0	0	0	0	0	0	0	0	0	0	0	1	0	0	0	0	0	0	0
chr1	111679736	111675435	111674907	SNP_77180_1	DRAM2	0	0	0	0	0	0	0	0	0	0	0	0	0	0	0	0	0	1	0	0	0	0	0	0	0
chr1	111682307	111678007	111677478	SNP_77187_1	CEPT1 DRAM2	0	0	0	0	0	0	0	0	0	0	0	1	0	0.514925	0	0	0	0	0	0.0001	0	0	0	0	0
chr1	111708627	111704326	111703798	SNP_77204_1	CEPT1	0	0	0	0	0	0	0	0	0.0001	0	0	0	0	1	0	0	0	0	0	0	0	0	0	0	0
chr1	111713672	111709370	111708843	SNP_77207_1	CEPT1	0	0	0	0	0	0	0	0	0	0	0	0	0	1	0	0	0	0	0	0	0	0	0	0	0
chr1	111719054	111714752	111714220	SNP_77209_1	CEPT1	0	0	0	0	0	0	0	0	0	0	0	0	1	0	0	0	0	0	0	0	0	0	0	0	0
chr1	111726869	111722564	111722035	SNP_77216_1	CEPT1	0	0	0	0.98	0	0	0	0	0	0	0	0	0.0001	0.0001	0.0001	0	0	0.0001	0	0.0001	0	0	0.99547	0	0
chr1	111728610	111724305	111723776	SNP_77217_1	DENND2D	0	0	0	0	0.0001	0	0	0	0	0	0	0	0	0.0272109	0	0	1	0.0001	0	0.000540249	1	0	0	0	0
chr1	111729325	111725021	111724491	SNP_77219_1	DENND2D	0	0	0	0	0.0001	0	0	0	0	0	0	0	0	0	0	0	1	0	0	0	1	0	0	0	0
chr1	111732711	111728407	111727877	SNP_77222_1	DENND2D	0	0	0	0	0	0	0	0	0	0	0	0	0	0.923077	0	0	0	0	0	0	1	1	0	0	0
chr1	111740345	111736049	111735520	SNP_77229_1	DENND2D	0	0	0	0	0	0	0	0	0	0	0.755556	0	0	0	0	0	0	0	0	0	0	0	0	0	0
chr1	111741322	111737026	111736497	SNP_77230_1	DENND2D	0	1	0.981481	1	0.990826	0.97619	0.989583	0.677419	0	0	0.915094	0.97561	0.0001	0.727811	1	0	1	0.549669	0	0	1	1	0.9984	0	0
chr1	111764026	111759727	111759198	SNP_77257_1		0	0	0.0001	0	0	0	0	0	0	0	0	0	0	0	0	0	0	0	0	0	0	0	0	0	0
chr1	111764137	111759838	111759309	SNP_77258_1		0	0	0.0001	0	0	0	0	0	0	0	0	0	0	0	0	0	0	0	0	0	0	0	0	0	0
chr1	111769391	111765099	111764570	SNP_77265_1		0	0	0	0	0	0	0	0	0	0	0	0	0	0	1	0	0	0	0	0	0	0	0	0	0
chr1	111774734	111770443	111769913	SNP_77275_1	CHI3L2	0	0	0	0	0	0	0	0	0	0	0	0	0	1	0	0	0	0	0	0	0	0	0	0	0
chr1	111786012	111781727	111781190	SNP_77310_1	CHI3L2	0	0	1	0	0	1	0.821918	0	0	1	1	1	1	1	0	0	0	0	0	0	1	0	0	0	0
chr1	112142413	112138084	112137580	SNP_77684_1	LOC100129269	0	0	0	0	1	0	0	0	0	0	0	0	0	0	0	0	0	0	0	0	0	0	0	0	0
chr1	112164866	112160534	112160014	SNP_77717_1	RAP1A	0	0	0	0	0	0	0	0	0	0	0	0	1	0	0	0	0	0	0	0	0	0	0	0	0
chr1	112165171	112160839	112160319	SNP_77718_1	RAP1A	0	0	0	0	0	0	0	0	0	0	0	0	0.0001	0	0	0	0	0	0	0	0	0	0	0	0
chr1	112167026	112162693	112162173	SNP_77720_1	RAP1A	0	0	0	0	0	0	0	0	0	0	0	0	0	0	0	0	0	1	0	0	0	0	0	0	0
chr1	112171044	112166704	112166191	SNP_77725_1	RAP1A	0	0	0	0	0	0	0	0	0	0	0	0	0.0001	0.0001	0	0	0	0	0	0	0	0	0	0	0
chr1	112175900	112171561	112171048	SNP_77727_1	RAP1A	0	0	0	0	0	0	0	0	0	0	0	0	0	0	0	0	0	0	0	0	0	0.0001	0	0	0
chr1	112176753	112172414	112171901	SNP_77728_1	RAP1A	0	0	0	0	0	0	0	0	0	0	0	0	0	0	0	0	0	0	0	0	0	0.0001	0	0	0
chr1	112193584	112189252	112188738	SNP_77740_1	RAP1A	0	0	0	0	0.0001	0	0	0	0	0	0	0	0	0	0	0	0	0	0	0	0	1	0	0	0
chr1	112194201	112189869	112189355	SNP_77741_1	RAP1A	0	0	0	0	0	0	0	0.0001	0	0	0	0.0714286	0	0	0	0	0	0	0	0	0	0	0	0	0
chr1	112195214	112190882	112190368	SNP_77742_1	RAP1A	0	0	0	0	0	0	1	0	0	0	0	0.0001	0	0	0	0	0	0	0	0	0	0	0	0	0
chr1	112197530	112193198	112192684	SNP_77743_1	RAP1A	1	0	0	0	0	0	0	0	0	1	0	0	0	0	0	0	0	0	0	0	0	0	0	0	0
chr1	112198616	112194283	112193770	SNP_77745_1	RAP1A	0	0	0	0	0	0	0	0	0	0	0	0	1	0	0	0	0	0	0	0	0	0	0	0	0
chr1	112204342	112200010	112199496	SNP_77750_1	RAP1A	0	0	0	0	0	0.0001	0	0	0	0	0	0	0	0.0001	0	0	0	0	0	0	0	0	0	0	0
chr1	112211032	112206699	112206186	SNP_77754_1	RAP1A	0	0.996845	0	0	0	0	0	0	0	0.972222	0	0	0	0	0	0	0	0	0	0	0	0	0	0	0
chr1	112233741	112229388	112228896	SNP_77774_1	RAP1A	0	0	0	0	0	0	0	0	0	0	0	0	0.98913	0	0	0	0	0	0	0	0	0	0	0	0
chr1	112260747	112256399	112255901	SNP_77786_1		0	0	0	0	0	0	0	0	0	0	0	0	0	0.0001	0	0	0	0	0	0	0	0	0	0	0
chr1	112260839	112256491	112255993	SNP_77787_1		0	0	0	0	0	0	0	0	0	0	0	0	0	0.0001	0	0	0	0	0	0	0	0	0	0	0
chr1	112304721	112300379	112299898	SNP_77868_1	DDX20	0	0	0	0	0	0	1	0	0	0	0	0	0	0	0	0	0	0	0	0	0	0	0	0	0
chr1	112305228	112300886	112300405	SNP_77869_1	DDX20	0	0	0	0	0	0	1	0	0	0	0	0	0	0	0	0	0	0	0	0	0	0	0	0	0
chr1	113132361	113127876	113127403	SNP_78297_1	ST7L	0	0	0	0	0	0	0	0	0	0	0.0001	0	0	0	0	0	0	0	0	0	0	0	0	0	0
chr1	113132393	113127908	113127435	SNP_78298_1	ST7L	0	0	0	0	0	0	0	0	0	0	0.0001	0	0	0	0	0	0	0	0	0	0	0	0	0	0
chr1	113136229	113131744	113131271	SNP_78299_1	ST7L	0	0	0	0	0	0	0	0	0	0	0	0	0	1	0	0	0	0	0	0	0	0	0	0	0
chr1	113169667	113165176	113164708	SNP_78327_1	CAPZA1	0	0	0	1	0	0	0	0	0	0	0	0	0	0	0	0	0	0	0	0	0	0	0	0	0
chr1	113183879	113179388	113178918	SNP_78337_1	CAPZA1	0	0	0	0.0001	0	0	0	0	0	0	0	0	0	0	0	0	0	0	0	0	0	0	0	0	0
chr1	113195789	113191295	113190829	SNP_78346_1	CAPZA1	0	0	0	0	0	0	0	0	0	0	0	0	0	0	0	0	0	1	0	0	0	0	0	0	0
chr1	113236681	113232190	113231718	SNP_78380_1	MOV10	0	0	0	0.0001	0	0	0	0	0	0	0	0.0001	0	0	0	0	0	0	0	0	0	0	0	0	0
chr1	113237171	113232680	113232208	SNP_78381_1	MOV10	0	0	0	0.0001	0	0	0	0	0	0	0	0.0001	0	0	0	0	0	0	0	0	0	0	0	0	0
chr1	113239382	113234891	113234420	SNP_78384_1	MOV10	0	0	0	0.0357143	0	0	0	0	0	0	0	0.0001	0	0	0	0	0	0	0	0	0	0	0	0	0
chr1	113241052	113236561	113236090	SNP_78388_1	MOV10	0	0	0	0.0001	0	0	0	0	0	0	0	0.0204082	0	0	0	0	0	0	0	0	0	0	0	0	0
chr1	113243048	113238557	113238086	SNP_78392_1	MOV10	0	0	0	0.0001	0	0	0	0	0	0	0	0.0001	0	0.4	0	0	0	0	0	0	0	0	0	0	0
chr1	113256382	113251890	113251418	SNP_78406_1	PPM1J	0	0	0	0	0	0	0	0	0	0	0	0	0	0	0.0001	0	0	0	0	0	0	0	0	0	0
chr1	113284079	113279593	113279119	SNP_78432_1		0	0	0	0	0	0	0	0.9375	0	0	0	0	0	0	0	0	0	0	0	0	0	0	0	0	0
chr1	113341325	113336829	113336360	SNP_78525_1		0	0	0	0	0	0	0	0	0	0	0	0	0	0	0.0454545	0	0	0	0	0	0	0	0	0	0
chr1	113866663	113862124	113861663	SNP_78857_1		0	0	0	0	0	0	0	0	0	0	0	0	0	0	1	0	0	0	0	0	0	0	0	0	0
chr1	114240319	114235755	114235300	SNP_79089_1	PHTF1	0	0	0	0	0	0	0	0	0	0	0.0001	1	0	0	0	0.0001	0	0	0	0	0	0	0	0	0
chr1	114243899	114239327	114238880	SNP_79093_1	PHTF1	0	0	0	0	0	0	0	0	0	0	0	0	0	0	0	0	0	0	0	0.0001	0	0	0	0	0
chr1	114244177	114239605	114239158	SNP_79094_1	PHTF1	0	0	0	0	0	0	0	0	0	0	0	0	0	0	0	0	0	0	0	0.0001	0	0	0	0	0
chr1	114256379	114251805	114251358	SNP_79103_1	PHTF1	0	0	0	0	0	0	0	0	0	0	0	0	0	0	0	0.0001	0	0	0	0	0	0	0	0	0
chr1	114258263	114253689	114253242	SNP_79104_1	PHTF1	0	0	0	0	0	0	0	0	0	0	0	0	0	0	0	0.0001	0	0	0	0	0	0	0	0	0
chr1	114265928	114261354	114260915	SNP_79115_1	PHTF1	0	0	0	1	0	0	0	0	0	0	0	0	0	0	0	0	0	0	0	0	0	0	0	0	0
chr1	114290959	114286385	114285946	SNP_79136_1	PHTF1	0	0	0	0	0	0	0	0	0	0	0	0	0	0	0	0.0001	0	0	0	0	0	0	0	0	0
chr1	114317791	114313229	114312769	SNP_79156_1	RSBN1	0	0	0	0	0	0	0	0	0	0	0	0	0	1	0	0	0	0	0	0	0	0	0	0	0
chr1	114357211	114352658	114352173	SNP_79195_1	PTPN22	0	0.00258398	0	0	0	0.0001	0	0	0	0	1	0	1	0.0001	1	0	0	0	0	0	0	0	0.00457457	0	0
chr1	114389748	114385199	114384710	SNP_79230_1	PTPN22	0	0	0	0	0	0	0	0	1	0	0	0	0	0	1	0	0	0	0	0	0	0	0	0	0
chr1	114401904	114397352	114396865	SNP_79248_1	AP4B1-AS1 PTPN22	0	0	0	0	0	0	0	0	0	0	0	0	0.0001	0	0	0	0	0	0	0	0	0	0	0	0
chr1	114930636	114926072	114925571	SNP_79600_1		0	0	0	1	0	0	0	0	0	0	0	0	0	0	0	0	0	0	0	0	0	0	0	0	0
chr1	114955379	114950814	114950313	SNP_79601_1	TRIM33	0	0	0	0	0	0	0	0	0	0	0	0	0	1	0	0	0	0	0	0	0	0	0	0	0
chr1	115107250	115102693	115102181	SNP_79658_1		0	0	0	0	0	0	0	0	0	0	0	0	0	0	0	0	0	0	0	0	0	1	0	0	0
chr1	115108738	115104181	115103669	SNP_79661_1		0	0	0	0	0	0	0	0	0	0	0	0	0	0	0	0	0	0	0	0	0	1	0	0	0
chr1	115109967	115105410	115104898	SNP_79662_1		0	0	0	0	0	0	0	0	0	0	0.0001	0	0	0	0	0	0	0	0	0	0	0	0	0	0
chr1	115123747	115119183	115118682	SNP_79678_1	BCAS2	0	0	0	0	0	0	0	0	0	0	0	0	1	0	0	0	0	0	0	0	0	0	0	0	0
chr1	115193051	115188488	115187975	SNP_79725_1	DENND2C	0	0	0	0	0	0	0	0	0	0.0001	0	0	0	0	0	0	0	0	0	0	0	0	0	0	0
chr1	115249843	115245277	115244737	SNP_79766_1	NRAS	0	1	0	1	0	0	0	0.0001	0	0	0.0001	1	0	0	0	0	0	0	0	0	0	0	0	0	0.0001
chr1	115277697	115273130	115272587	SNP_79779_1	CSDE1	0	0	0	0	0	0	0	0	0	0	0	0	1	0	0	0	0	0	0	0	0	0	0	0	0
chr1	115302394	115297827	115297281	SNP_79805_1		0	0	0	0	0	0	0	0	0	0	0	0	0	0	1	0	0	0	0	0	0	0	0	0	0
chr1	115313051	115308484	115307938	SNP_79816_1	SIKE1	0	0	0	0.0001	0	0	0	0.0001	0	0	0	0	0	0	0	0	0	0	0	0	0	0	0	0	0
chr1	116213909	116209314	116208785	SNP_80619_1	VANGL1	0	0	0	0	0	0	0	0	0	0	0	0	1	0	0	0	0	0	0	0	0	0	0	0	0
chr1	116214111	116209516	116208987	SNP_80620_1	VANGL1	0	0	0	0	0	0	0	0	0	0	0	0	1	0	0	0	0	0	0	0	0	0	0	0	0
chr1	116214279	116209684	116209155	SNP_80621_1	VANGL1	0	0	0	0	0	0	0	0	0	0	0	0	1	0	0	0	0	0	0	0	0	0	0	0	0
chr1	116214358	116209763	116209234	SNP_80622_1	VANGL1	0	0	0	0	0	0	0	0	0	0	0	0	1	0	0	0	0	0	0	0	0	0	0	0	0
chr1	117036551	117032001	117031383	SNP_80936_1		0	0	0	0	0	0	0	0	0	0	0	0	0	0	0	1	0	0	0	0	0	0	0	0	0
chr1	117200739	117196190	117195568	SNP_80979_1	IGSF3	0	0	0	0	0	0	0	0	0	0	0	0	0	0	1	0	0	0	0	0	0	0	0	0	0
chr1	117277321	117272747	117272117	SNP_81024_1		0	0	0	0	0	0	0	0	0	0	0	0	0	0	1	0	0	0	0	0	0	0	0	0	0
chr1	117506701	117502129	117501514	SNP_81092_1	PTGFRN	0	0	0	0	0.0001	0	0	0	0	0	0	0	0	0	0	0	0	0	0	0	0	0	0	0	0
chr1	117506732	117502160	117501545	SNP_81093_1	PTGFRN	0	0	0	0	0.0001	0	0	0	0	0	0	0	0	0	0	0	0	0	0	0	0	0	0	0	0
chr1	117507221	117502649	117502034	SNP_81094_1	PTGFRN	0	0	0	0	0.00649351	0	0	0	0	0	0	0	0	0	0	0	0	0	0	0	0	0	0	0	0
chr1	117530477	117525903	117525289	SNP_81143_1	PTGFRN	0	0	0	0	0	0	0	0	0	0	0	0.0001	0	0	0	0	0	0	0	0	0	0	0	0	0
chr1	117530507	117525933	117525319	SNP_81144_1	PTGFRN	0	0	0	0	0	0	0	0	0	0	0	0.0001	0	0	0	0	0	0	0	0	0	0	0	0	0
chr1	117532372	117527798	117527184	SNP_81149_1	PTGFRN	0	0	0	0	0	0	0	0	0	0	0	0.0001	0	0	0	0	0	0	0	0	0	0	0	0	0
chr1	117532790	117528216	117527602	SNP_81150_1	PTGFRN	0.995798	0	0	0	0	0	0	0	0	0	0	0.0001	0	0	0	0	0	0	0	0	0	0	0	0	0
chr1	117617705	117613140	117612509	SNP_81201_1	TTF2	0	0	0.0001	0	0	0	0	0	0	0	1	1	0.205128	0.135417	1	0	0	0	0	0	0	0	1	0	0
chr1	117618067	117613502	117612871	SNP_81202_1	TTF2	0	0	0	0	0	0	0	0	0	0	0	0	0.0001	0.0001	1	0	0	0	0	0	0	0	0	0	0
chr1	117625394	117620829	117620196	SNP_81209_1	TTF2	0	0	0	0	0	0	0	0	0	0	0	1	0	0	0	0	0	0	0	0	0	0	0	0	0
chr1	117644058	117639494	117638857	SNP_81219_1	TTF2	0	0	0	0	0	0	1	0	0	0	0	1	1	0.0261438	1	0	1	0	0.0001	0	0	0	0	0	0.0001
chr1	119237932	119233310	119232720	SNP_81708_1		0	0	0	0	0	0	0	0	0	0	0	0	1	0	0	0	0	0	0	0	0	0	0	0	0
chr1	119572541	119567912	119567325	SNP_81849_1		0	0	0	0	0	0	0	0	0	0	0	0	0.0001	0	0.0001	0	0	0	0	0	0	0	0	0	0
chr1	119573860	119569232	119568644	SNP_81853_1	WARS2	0	0	0	0	0	1	0	0	1	0	0	0	0	0	0	0	0	0	0	0	1	0	1	0	0
chr1	119574587	119569959	119569371	SNP_81854_1	WARS2	0	0	0	0	0	0	0	0	0	0	0	0	0	0	0	0	0	0	0	0	0	0	0.997596	0	0
chr1	119575170	119570542	119569954	SNP_81855_1	WARS2	0	0	0	0.0001	0	0	0	0	0	0	0	0	0	0	0	0	0	0	0	0	0	0	1	0	0
chr1	119575232	119570604	119570016	SNP_81856_1	WARS2	0	0	0	0.0001	0	0	0	0	0	0	0	0	0	0	0	0	0	0	0	0	0	0	0.995859	0	0
chr1	119575297	119570669	119570081	SNP_81857_1	WARS2	0	0	0	0.0001	0	0	0	0	0	0	0	0	0	0	0	0	0	0	0	0	0	0	1	0	0
chr1	119575818	119571190	119570602	SNP_81858_1	WARS2	0	0	0	0.5625	0	0	0	0	0.0001	0	0	0	0	0.025	0	0	0	0	0	0	0	0	1	0	0
chr1	119683063	119678466	119677882	SNP_82037_1	BC043601 WARS2	0	0	0	0	0	0	0	0	0	0	0	1	0	1	0	0	0	0	0	0	1	0	0	0	0
chr1	119683390	119678793	119678209	SNP_82038_1	BC043601	0	0	0	0	0	0	0	0	0	0	0	1	0	1	0	0	0	0	0	0	1	0	0	0	1
chr1	119725432	119720837	119720252	SNP_82114_1	BC043601	0	0	1	0	0	0	0	0	0	0	0	0	0	0	0	0	0	0	0	0	0	0	0	0	0
chr1	119725525	119720930	119720345	SNP_82115_1	BC043601	0	0	1	0	0	0	0	0	0	0	0	0	0	0	0	0	0	0	0	0	0	0	0	0	0
chr1	119798160	119793569	119792981	SNP_82202_1		0	0	0	0	0	0	0	0.0001	0	0	0	0	0	0	0	0	0	0	0	0	0	0	0	0	0
chr1	120163675	120159018	120158430	SNP_82641_1	ZNF697	0	0	0	0	0	0	0	0	0	0	0	1	0	0	0	0	0	0	0	0	0.994083	0	0	0	0
chr1	120455310	120450655	120450048	SNP_82816_1	NOTCH2	0	0	0	0	0	0	0	0	0	0	0	1	0	0	0	0	0	0	0	0	0	0	0	0	0
chr1	120455441	120450786	120450179	SNP_82817_1	NOTCH2	0	0	0	0	0	0	0	0	0	0	0	1	0	0	0	0	0	0	0	0	0	0	0	0	0
chr1	120456563	120451908	120451301	SNP_82819_1	NOTCH2	0	0	0	0	0	0	0	0	0	0	0	1	0	0	0	0	0	0	0	0	0	0	0	0	0
chr1	145383170	145378472	145377857	SNP_87430_1	LOC100288142	0	0	0	0	0	0	0	0	0	0	0	0	0	1	0	0	0	0	0	0	0	0	0	0	0
chr1	145688893	145684170	145683567	SNP_87532_1	LOC100288142	0	0	0	0	1	0	0	0	0	0	0	0	0	0	0	0	0	0	0	0	0	0	0	0	0
chr1	146650542	146645769	146645158	SNP_88059_1	PDIA3P	0	0	0	0	0.142857	0	0	0	0	0	0	0	0	0	0	0	0	0	0	0	0	0	0	0	0
chr1	146674937	146670164	146669563	SNP_88190_1	FMO5	0	0	0	0	0	0	0	0	0	0	0	0	0	0	0	0	0	0	0	0	0	0	0.857143	0	0
chr1	146675284	146670511	146669910	SNP_88192_1	FMO5	1	1	1	1	1	0	0	0.888889	1	0	0	0	0	1	0	1	1	0	0	0.875	1	1	1	0	1
chr1	146676150	146671377	146670776	SNP_88195_1	FMO5	0.0001	0	0.0001	0.0001	0.0001	0	0	0.0001	0	0	0	0.0001	0	0.0526316	0.0001	0	0.0001	0	0	0	0.0001	0.0001	0.111111	0.0909091	0.0001
chr1	146676207	146671434	146670833	SNP_88196_1	FMO5	0	0	0	0.0001	0.0001	0	0	0.111111	0	0	0	0.0001	0	0.222222	0.0001	0	0	0	0	0	0	0	0	0	0
chr1	146676241	146671468	146670867	SNP_88197_1	FMO5	0	0	0	0	0	0	0	0.142857	0	0	0	0	0	0.285714	0	0	0	0	0	0	0	0	0	0	0
chr1	146714427	146709638	146709050	SNP_88312_1	CHD1L	0	0	1	0	0	0	0	0	0	0	1	0	0	0	0	0	0	0	0	0	0	0	0	0	0
chr1	146734483	146729699	146729108	SNP_88355_1	CHD1L	0	0	0	0.0357143	0	0	0	0	0	0	0	0	0	0	0	0	0	0	0	0	0	0	0	0	0
chr1	146759320	146754528	146753945	SNP_88404_1	CHD1L	0	0	1	0.0001	0	0	0	0	0	0	1	0	0	0	0	1	0	1	0	0	0	0	0	0	0
chr1	147081741	147076928	147076351	SNP_88654_1	BCL9	0	0	0	0	0	0	0	0	0	0	0	0	0	0	0	0	0	0.0001	0	0	0	0	0	0	0
chr1	149783886	149779089	149778394	SNP_89994_1	HIST2H2BF	0	0	0	0	0	0	0	0.0001	0	0	0	0	0	1	0	0	0	0	0	0	0	0	0	0	0
chr1	149871905	149867095	149866413	SNP_90069_1	BOLA1	0	0	0	1	0	0	0	0	0	0	0	0	0	0	0	0	0	0	0	0	0	0	0	0	0
chr1	149913228	149908416	149907728	SNP_90115_1	OTUD7B	0	0	0	0	0	0	0	0	0	0	0	0	0	0	0.0001	0	0	0	0	0	0	0	0	0	0
chr1	149913562	149908750	149908062	SNP_90116_1	OTUD7B	0	0	0	0	0	0	0	0	0	0	0	0	0	0	0.0001	0	0	0	0	0	0	0	0	0	0
chr1	149918619	149913807	149913119	SNP_90117_1	OTUD7B	0	0	0	0	0	1	0	0	0	0	0	0	0	0	0	0	0	0	0	0	0	0	0	0	0
chr1	149918815	149914003	149913315	SNP_90118_1	OTUD7B	0	0	0	0	0	0.0106383	0	0	0	0	0	0	0	0	0	0	0	0	0	0	0	0	0	0	0
chr1	149965170	149960356	149959670	SNP_90136_1	OTUD7B	0	0	0	0	0.0001	0	0	0	0	0	0	0	0	0	0	0	0	0	0	0	0	0	0	0	0
chr1	150031132	150026323	150025624	SNP_90257_1		0	0	0	0	0	0	0	0	0	0	0	0	0	0	0.461538	0	0	0	0	0	0	0	0	0	0
chr1	150039678	150034813	150034114	SNP_90264_1	VPS45	0	0	0	0	0.0001	0	0	0	0	0	0	0	0	0	0	0	0	0	0	0	0	0	0	0	0
chr1	150046132	150041266	150040567	SNP_90268_1	VPS45	0	0	0	0	0	0	0.0001	0	0	0	0	0	1	0	0	0	0	0	0	0	0	0	0	0	0
chr1	150072596	150067724	150067027	SNP_90291_1	VPS45	0	0.0001	0	0	0	0	0	0	0	0	0	0	0	0	0	0	0	0	0	0	0	0	0	0	0
chr1	150073256	150068384	150067687	SNP_90292_1	VPS45	0	0.0001	0	0	0	0	0	0	0	0	0	0	0	0	0	0	0	0	0	0	0	0	0	0	0
chr1	150073298	150068426	150067729	SNP_90293_1	VPS45	0	0.0001	0	0	0	0	0	0	0	0	0	0	0	0.0204082	0	0	0	0	0	0	0	0	0	0	0
chr1	150107509	150102620	150101920	SNP_90345_1	VPS45	0	0	0	0	0	0	0	0	0	0	0	0	0	1	0	0	0	0	0	0	0	0	0	0	0
chr1	150164069	150159163	150158456	SNP_90414_1		0	0	0	0	0	0	0	0	0	0	0	1	0	0	0	0	0	0	0	0	0	0	0	0	0
chr1	150192450	150187541	150186843	SNP_90451_1	ANP32E	1	0.318386	0.683544	0.271739	0.3875	0.982456	0.160494	0.123967	0.480287	0.3125	0.421053	0.241636	0.796296	0.555024	0.574713	0.472767	0.776461	0.671418	1	0	0.362825	0.480251	0.688568	0.429825	0.534202
chr1	150199123	150194203	150193516	SNP_90461_1	ANP32E	0	0.994624	0.00434783	0.62766	0	0	0.0001	0	1	0	0.451493	0.0001	0.507075	0.163636	0	0	0	0	0	0	0	0.0001	0	0	0.36255
chr1	150238699	150233772	150233092	SNP_90503_1	APH1A	0	0	0	1	0	0	0	0	0	0	0	0	0.0001	0.0001	0.0188679	0	0	0	0	0	0	0	0	0	0
chr1	150264714	150259796	150259108	SNP_90530_1		0	0	0	0	0	0	0	0	0	0	0	0	0	0	0	0	0	0.0001	0	0	0	0	0	0	0
chr1	150266559	150261635	150260953	SNP_90536_1	MRPS21	0	0	0	0.253012	0	0.00609756	0	0	0	0	0.12	0.0001	0	0.586735	0.0001	0	0	0.0001	0	0	0.00215517	0	0	0	0
chr1	150281501	150276588	150275895	SNP_90562_1		0	0	0	0	0	0	0	0	0	0	0	0	0	0	1	0	0	0	0	0	0	0	0	0	0
chr1	150298192	150293286	150292594	SNP_90597_1	PRPF3	0	0	0	0	0	0	0	0	0	0	0	0	1	0	0	0	0	0	0	0	0	0	0	0	0
chr1	150311662	150306754	150306066	SNP_90613_1	PRPF3	0	0	0	0	0	0	0	0	0	0	0	0	0	0	0	0	0	0	0	0	0	0	0.0001	0	0
chr1	150337289	150332371	150331685	SNP_90661_1	RPRD2	0	0	0	0	0	0	0	0	0	0	0	0	0	0	0	0	0	0	0	0.0001	0	0	0	0	0
chr1	150355538	150350615	150349938	SNP_90690_1	RPRD2	0	0	0	0	0	0	0	0	0	0	0	0	1	0	0	0	0	0	0	0	0	0	0	0	0
chr1	150355625	150350702	150350025	SNP_90691_1	RPRD2	0	0	0	0	0	0	0	0	0	0	0	0	1	0	0	0	0	0	0	0	0	0	0	0	0
chr1	150355690	150350767	150350090	SNP_90692_1	RPRD2	0	0	0	0	0	0	0	0	0	0	0	0	1	0	0	0	0	0	0	0	0	0	0	0	0
chr1	150377960	150373046	150372376	SNP_90742_1	RPRD2	0	0	0	0	0	0	0	0	0	0	0	0	0	0	1	0	0	0	0	0	0	0	0	0	0
chr1	150384895	150379982	150379315	SNP_90760_1	RPRD2	0	0	0	0	0	0	0.0001	0	0	0	0	0	0	0	0	0	0	0	0	0	0	0	0	0	0
chr1	150399671	150394761	150394095	SNP_90794_1	RPRD2	0	0	0	0	0	0	0	0	0	0	0	0	1	0	0	0	0	0	0	0	0	0	0	0	0
chr1	150399818	150394908	150394242	SNP_90795_1	RPRD2	0	0	0	0	0	0	0	0	0	0	0	0	1	0	0	0	0	0	0	0	0	0	0	0	0
chr1	150404288	150399378	150398710	SNP_90803_1	RPRD2	0	0	0	0	0	0	0	0.0001	0	0	0	0	0	0	0	0	0	0	0	0	0	0	0	0	0
chr1	150418501	150413586	150412922	SNP_90840_1	RPRD2	0	0	0	0	0	0.0001	0	0	0	0	0	0	0	0	0	0	0	0	0	0	0	0	0	0	0
chr1	150427790	150422874	150422209	SNP_90869_1	RPRD2	0	0	0	0	0	0	0	0	0	0	0	0	0	0	0.0001	0	0	0	0	0	0	0	0	0	0
chr1	150427934	150423018	150422353	SNP_90870_1	RPRD2	0	0	0	0	0	0	0	0	0	0	0	0	0	0	0.0001	0	0	0	0	0	0	0	0	0	0
chr1	150433389	150428474	150427806	SNP_90890_1	RPRD2	0	0	0	0	0	0	0	0	0	0	0	0	0	0.0001	0	0	0	0	0	0	0	0	0	0	0
chr1	150445819	150440907	150440225	SNP_90920_1	RPRD2	0	0	0	0	0	0	0.0001	0	0	0	0	0	0	0.0001	0	0	0	0	0	0	0	0	0	0	0
chr1	150447398	150442486	150441804	SNP_90922_1	RPRD2	0	0	0	0	0	0	0	0	1	0	0	0	0	0	0	0	0	0	0	0	0	0	0	0	0
chr1	150447462	150442550	150441868	SNP_90923_1	RPRD2	0	0	0	0	0	0	0	0	1	0	0	0	0	0	0	0	0	0	0	0	0	0	0	0	0
chr1	150448666	150443750	150443072	SNP_90925_1	RPRD2	0	0	0	0	0	0	0	0	0	0	0	0	0	0	0.0001	0	0	0	0	0	0	0	0	0	0
chr1	150448707	150443791	150443113	SNP_90926_1	RPRD2	0	0	0	0	0	0	0	0	0	0	0	0	0	0	0.0001	0	0	0	0	0	0	0	0	0	0
chr1	150448766	150443850	150443172	SNP_90927_1	RPRD2	0	0	0	0	0	0	0	0	0	0	0	0	0	0	0.0001	0	0	0	0	0	0	0	0	0	0
chr1	150456678	150451762	150451087	SNP_90947_1		0	0	0	0	0	0	0	0	0	0	0	0	0	0	0	0	0	0	0	1	0	0	0	0	0
chr1	150470296	150465383	150464704	SNP_90982_1	TARS2	0	0	0	0	0	0	0	0	0	0	1	0	0	0	0	0	0	0	0	0	0	0	0	0	0
chr1	150479901	150474980	150474302	SNP_91002_1	TARS2	0	0	0.167939	0	1	0	0	0	0	1	1	0.0001	0	0	0.0001	0	0.933566	1	0	0	0	0	0	0	0
chr1	150537357	150532447	150531758	SNP_91070_1		0	0	0	0	0	0	0	0	0	0	0	0	0	0.0001	0	0	0	0	0	0	0	0	0	0	0
chr1	150547747	150542825	150542145	SNP_91088_1	MCL1	0	0	0	1	0	0	1	0	0	0	0	0	0	0	0.508475	0	0	0	0	0	0	0	0	0	0
chr1	150587388	150582470	150581775	SNP_91131_1		0	0	0	0	0	0	0	0	0.0222222	0	0	0	0	0	0	1	0	0	0	0	0	0	0	0	0
chr1	150597261	150592346	150591648	SNP_91135_1	ENSA	0	0	0	0	0	0	0	0	0	0	0	0	0	0	1	0	0	0	0	0	0	0	0	0	0
chr1	150597890	150592975	150592277	SNP_91136_1	ENSA	0	0.0001	0	0	0	0	0	0	0	0	0	0	0	0	1	0	0	0	0	0	0	0	0	0	0
chr1	150618961	150614060	150613345	SNP_91151_1	GOLPH3L	0	0.00547945	0	0	0	0	0	0.0001	0	0	0	0	0	0	0	0	0	0	0	0	0	0	0.0001	0	0
chr1	150650194	150645284	150644570	SNP_91164_1	GOLPH3L	0	0	0	0	0	0	0	0	0	0	0	0	1	0	0	0	0	0	0	0	0	0	0	0	0
chr1	150666860	150661962	150661235	SNP_91171_1	GOLPH3L	0	0	0	0	0	0	0	0	0	0	0	0	0	0	0	0	0	0	0	0	1	0	0	0	0
chr1	150709723	150704794	150704094	SNP_91186_1	CTSS	0	0	0	0	0	0	0.0001	0	0	0	0	0	0	0	0	0	0	0	0	0	0	0	0	0	0
chr1	150738197	150733252	150732564	SNP_91195_1	CTSS	0	0	0	0	0.1	0	0	0	0	0	0	0.909091	0	0	0	0.984848	0	0.444444	0	0	0	0	0.0229885	0	0.985507
chr1	150742700	150737756	150737063	SNP_91201_1		0	0	0	0	0	0	0	0	0	0	0	0	0	0	0	0	0	0.0001	0	0	0	0	0	0	0
chr1	150782797	150777847	150777164	SNP_91211_1	ARNT	0	0.00649351	0	0.888889	0.0178571	0	1	0.344262	0	0.608856	0.0001	1	0	0.7	0	0	0.0292276	1	0	0.00298507	1	0.0001	0	0.00943396	0.00385109
chr1	151016999	151012049	151011319	SNP_91284_1	BNIPL	0	0	0	0.0001	0	0	0	0	0	0	0	0	0	0	0	0	0	0	0	0	0	0	0	0	0
chr1	151040435	151035489	151034754	SNP_91300_1	MLLT11	0	0	0	0.52459	0	0	0	0	0	0	0.0001	0	0	0.1	0.0001	0	0	0.489164	0	0	0	0.772242	1	0	0
chr1	151048964	151044023	151043287	SNP_91310_1	GABPB2	0	0	0	0	0	0	0	0	0	0	0	0	0	0	1	0	0	0	0	0	0	0	0	0	0
chr1	151221013	151216069	151215359	SNP_91427_1	PIP5K1A	0	0	0	1	0	0	0.0001	0	0	0	0	0	0	0	0	0	0	0	0	0	0	0	0	0	0
chr1	151314418	151309478	151308774	SNP_91437_1	RFX5	0	0	0	0	0	0	0	0	0	0	1	0	0	1	0	0	0	0	0	0	0	0	0	0	0
chr1	151846517	151841472	151840712	SNP_91656_1	THEM4	0	0	0	0.0001	0	0	0	0	0	0	0	0	0	0	0.0001	0	0	0	0	0	0	0	0	0	0
chr1	151846849	151841805	151841046	SNP_91657_1	THEM4	0	0	0	0.0833333	0	0	0	0	0	0.130081	0	0	0	0	0	0	0	0	0	0	0	0	0	0	0.0001
chr1	151862661	151857618	151856863	SNP_91663_1	THEM4	0	0	0	0	0	1	0	0	0	0	0	0	0	0	0	0	0	0	0	0	0	0	0	0	0
chr1	151892199	151887153	151886399	SNP_91684_1		0	0	0	0	0	0	0	0	0	0	0	0	0	0	0	0	0	0	0	0	0	0	0	0.0001	0
chr1	153408399	153403351	153402601	SNP_93799_1		0	0	0	0	0	0	0	0	0	0	0	0	0	0	0	0	0	0	0	0	0	0	0	1	0
chr1	153459739	153454694	153453949	SNP_93886_1		0	0	0	0	0	0	0	0	0	0	0	0	0	0	0.0001	0	0	0	0	0	0	0	0	0	0
chr1	153787279	153782275	153781464	SNP_93946_1	GATAD2B	0	0	0	0	0	0	0	0	0.989583	0	0	0	0	0	0	0	0	0	0	0	0	0	0	0	0
chr1	153797015	153792010	153791200	SNP_93955_1	GATAD2B	0	0	0	0.0001	0	0	0	0	0	0	0	0	0	0	0	0	0	0	0	0	0	0	0	0	0
chr1	153837181	153832190	153831370	SNP_93984_1	GATAD2B	0	0	0	0	0	0	0	0	0	0	0	0	0.0001	0	0	0	0	0	0	0	0	0	0	0	0
chr1	153841721	153836730	153835910	SNP_93988_1	GATAD2B	0	0	0	0	0	0	0	0	0	0	0	0	0	0	0.0001	0	0	0	0	0	0	0	0	0	0
chr1	153848208	153843221	153842395	SNP_93996_1	GATAD2B	0	0	0	0	0	0	0	0	0	0	0	0	0	0	1	0	0	0	0	0	0	0	0	0	0
chr1	153856364	153851378	153850552	SNP_94003_1	GATAD2B	0	0	0	0	0	0	0	0	0	0	0	0	0	0	0.0001	0	0	0	0	0	0	0	0	0	0
chr1	153883283	153878299	153877475	SNP_94027_1	GATAD2B	0	0	0	0	0.0130719	0	0	0	0	0	0	0	0	0	0	0	0	0	0	0	0	0	0	0	0
chr1	153883881	153878897	153878073	SNP_94028_1	GATAD2B	0	0	0	0	0.0294118	0	0	0	0	0	0	0	0	0	0	0	0	0	0	0	0	0	0	0	0
chr1	153920286	153915304	153914476	SNP_94058_1	CRTC2	0	0	0	0	0	0	0	0	1	0	0	0.0001	0.0263158	0	0.0001	0	0	0	0	0	0	0.0001	0	0	0
chr1	153920564	153915582	153914754	SNP_94059_1	CRTC2	0	0	0	0	0	0	0	0	0	0	0	0.0001	0.135135	0	0.0001	0	0	0	0	0	0	0.0001	0	0	0
chr1	153926078	153921096	153920268	SNP_94063_1	CRTC2	0	0	0	0	0	0	0	0	0	0	0.0001	0	0	0	0.0001	0	0	0	0	0	0	0	0	0	0
chr1	153932212	153927231	153926402	SNP_94067_1	SLC39A1	0	0	0.0001	0	0.0001	0	0	0	0	0	1	0	0	0	0.0001	0	0	0	0	0	0	0	0	0	0
chr1	153937746	153932765	153931936	SNP_94069_1	SLC39A1	0	0	0	0	0	0	0	0	0	0	0	0	0	0	0.0001	0	0	0	0	0	0	0	0	0	0
chr1	153937864	153932883	153932054	SNP_94070_1	SLC39A1	0	0	0	0	0	0	0	0	0	0	0	0	0	0	0.181818	0	0	0	0	0	0	0	0	0	0
chr1	153941514	153936524	153935704	SNP_94073_1	CREB3L4	0	0	0	0	0	0	0	0	0	0	0	0	0	0.0001	0	0	0	0	0	0	0	0	0	0	0
chr1	153948705	153943717	153942896	SNP_94079_1	JTB	0	0	0	0	0	0	0	0	0	0	0	0.0175439	0	0	0	0	0	0	0	0	0	0	0	0	0
chr1	154129265	154124287	154123446	SNP_94221_1		1	0.00173913	0.0001	0.494407	0	0.508906	0.589888	0.279412	0.312661	0	0.545296	0.522692	0.763636	0.648291	0.355805	0.995984	0	0.371681	0	0.000937207	0	1	0	0.995058	0.998942
chr1	154134557	154129579	154128737	SNP_94222_1	TPM3	0	0	0	0	0	0	0	0	0	0	0	0	0.0001	0	0	0	0	0	0	0	0	0	0	0	0
chr1	154179679	154174701	154173858	SNP_94238_1	C1orf43	0	0	0	0.622222	0.997812	0	0	0.0001	0.211382	0.0001	0.635294	0	0.0001	0.469512	0.83	0	0	0	0	0	0	0	0	0	0
chr1	154203896	154198915	154198073	SNP_94246_1	UBAP2L	0	0	0	0	0	0	0	0	0	0	0	0	0	0	1	0	0	0	0	0	0	0	0	0	0
chr1	154243097	154238108	154237279	SNP_94279_1	UBAP2L	0	0	0	1	0	0	1	0	1	0	0	0	0	0.0447761	1	0	0	0	0	0	0	0	0	0	0
chr1	154243115	154238126	154237297	SNP_94280_1	UBAP2L	0	0	0	0.965517	0	0	1	0	1	0	0	0	0	0.0217391	1	0	0	0	0	0	0	0	0	0	0
chr1	154245142	154240153	154239324	SNP_94281_1	HAX1	0.0001	0	1	0.638889	0	0.0001	0.598291	0.962025	0.0001	0	0.544218	0.990909	1	0.981982	0.809524	0	1	0.393638	0	0	0.0001	0	0.998514	0	0.998371
chr1	154245512	154240523	154239694	SNP_94282_1	HAX1	0.0147059	0	0	0	0	0	0	0	0	0	0	0	0	0	0	0	0	0	0	0	0	0	0	0	0
chr1	154417187	154412197	154411353	SNP_94353_1	IL6R	0	0	0	0	0	0	0	0	0	0	0	0	0	0	0	0	0	0.0001	0	0	0	0	0	0	0
chr1	154522248	154517270	154516400	SNP_94489_1	UBE2Q1	0	0	0	0	0	0	0	0	0	0	0	0	0	0	0.0001	0	0	0	0	0	0	0	0	0	0
chr1	154522394	154517416	154516546	SNP_94490_1	UBE2Q1	0	0	0	0	0	0	0	0	0	0	0	0	0	0	0.0001	0	0	0	0	0	0	0	0	0	0
chr1	154531910	154526932	154526062	SNP_94499_1		0	0	0	0	0	0	0	0	0	1	0	0	0	0	0	0	0	0	0	0	0	0	0	0	0
chr1	154555733	154550741	154549893	SNP_94514_1	ADAR	0	0	0	1	0	0	0.0001	0	1	0	0.727273	1	0	0	0.514451	0	0	0	0	0	0	0	0	0	0
chr1	154556425	154551433	154550585	SNP_94515_1	ADAR	0	0	0	0	0	0	0.0001	0	1	0	0.0001	1	0	0	1	0	0	0	0	0	0	0.0001	0	0	0
chr1	154556663	154551671	154550823	SNP_94516_1	ADAR	0	0	0	0	0	0	0	0	0	0	0.0001	1	0	0	0.972973	0	0	0	0	0	0	0.0001	0	0	0
chr1	154601157	154596172	154595331	SNP_94562_1		0	0	0	0	0	0	0	0	0	0	0	0	0	0.0001	0	0	0	0	0	0	0	0	0	0	0
chr1	154744807	154739821	154738987	SNP_94656_1	KCNN3	0	0	0	0	0	0	0	0	0	0.0001	0	0	0	1	0	0	0	0	0	0	0	0	0	0	0
chr1	154744852	154739866	154739032	SNP_94657_1	KCNN3	0	0	0	0	0	0	0	0	0	0.0001	0	0	0	1	0	0	0	0	0	0	0	0	0	0	0
chr1	154825244	154820237	154819401	SNP_94697_1	KCNN3	0	0	0	0	0	0	0	1	0	0	0	0	0	0	0	0	0	0	0	0	0	0	0	0	0
chr1	154825270	154820263	154819427	SNP_94698_1	KCNN3	0	0	0	0	0	0	0	1	0	0	0	0	0	0	0	0	0	0	0	0	0	0	0	0	0
chr1	154832290	154827283	154826451	SNP_94710_1	KCNN3	0	0	0	0	0	0	0	0	0	0.0001	0	0	0	1	0	0	0	0	0	0	0	0	0	0	0
chr1	154832304	154827297	154826465	SNP_94711_1	KCNN3	0	0	0	0	0	0	0	0	0	0.0001	0	0	0	1	0	0	0	0	0	0	0	0	0	0	0
chr1	154890661	154885658	154884796	SNP_94785_1		0	0	0	0	0	0	0	0	0	0	0	0	0	0	0	0	0	0	0	0	0	0	1	0	0
chr1	154909268	154904265	154903399	SNP_94791_1	PMVK	0	0	0	0	0.008	0	0	0	0	0	0.0001	0	0	0	0.0001	0	0	0	0	0	0	0	0	0	0
chr1	154935253	154930250	154929381	SNP_94817_1	SHC1	0	0	0	0	0	0	0	0	0	0	0	0	1	1	0	0	0	0	0	0	0	0	0	0	0
chr1	154955724	154950722	154949852	SNP_94827_1		0	0	0	0	0	0	0	1	0	0	0	0	0	0	0	0	0	0	0	0	0	0	0	0	0
chr1	155108287	155103277	155102408	SNP_94952_1	SLC50A1	0	0	0	0	0	0	0	0	0	0	0.0001	0	0	0	0	0	0	0	0	0	0	0	0	0	0
chr1	155143768	155138752	155137886	SNP_95001_1	KRTCAP2	0	0	0	0	0	0	0	0	0	0	0	0	0	0	0	1	0	0	0	0	0	0	0	0	0
chr1	155144300	155139284	155138419	SNP_95002_1	KRTCAP2	0	0	0	0	0	0	0	0	0	0	0	0	0	0	0	1	0	0	0	0	0	0	0	0	0
chr1	155201064	155196032	155195181	SNP_95032_1		0	0	0	0	0	0	0	0	0	1	0	0	0	0	0	0	1	0	0	0	0	0	0	0	0
chr1	155201190	155196158	155195307	SNP_95033_1		0	0	0	0	0	0	0	0	0	1	0	0	0	0	0	0	1	0	0	0	0	0	0	0	0
chr1	155201235	155196203	155195352	SNP_95034_1		0	0	0	0	0	0	0	0	0	1	0	0	0	0	0	0	1	0	0	0	0	0	0	0	0
chr1	155212100	155207067	155206217	SNP_95045_1	GBA	0	0	0	0	0	0	0	0	0	0	0	0	0	0	0	0	0	0	0	0	1	0	0	0	0
chr1	155228046	155223012	155222161	SNP_95052_1	SCAMP3	0	0	0	0	0	0	0	0	0	0	1	0	0	0	0	0	0	0	0	0	0	0	0	0	0
chr1	155230131	155225074	155224247	SNP_95058_1	SCAMP3	0	0	0	0.0001	0.621951	0	0	0	0.0001	0	0	0	1	0.983871	0.491525	0	0	0	0	0	0	1	0.0001	0	0
chr1	155232074	155227016	155226190	SNP_95061_1	SCAMP3	0	0	0	0	0	0	0	0	0	0	0	0	0	0	0	0	0	0	0	0	0	1	0.002331	0	0
chr1	155275727	155270686	155269849	SNP_95110_1		0	0	0	0	0	0	0	0	0	0	0	0	0	0	0.0001	0	0	0	0	0	0	0	0	0	0
chr1	155277963	155272922	155272085	SNP_95111_1		0	0	0	0	0	0	0	0	0	0.0001	0	0	0	0	1	0	0	0	0	0	0	0	0	0	0
chr1	155284261	155279222	155278384	SNP_95117_1	FDPS	0	0	0	0	0	0	0	0	0	0	0	1	0	0	0	0	0	0	0	0	0	0	0	0	0
chr1	155289545	155284507	155283668	SNP_95121_1	FDPS	0	0	0	0	0	0	0	0	0.0001	0	0	0	0	0	0	0	0	0	0	0	0	0	0	0	0
chr1	155335411	155330380	155329540	SNP_95140_1	ASH1L	0	0	0	0.0001	0	0	0	0	0	0	0	0	0	0	0	0	0	0	0	0	0	0	0	0	0
chr1	155337338	155332307	155331467	SNP_95141_1	ASH1L	0	0	0	0	0	0	0	0	0	0.0001	0.0001	0	0	0	0	0	0	0	0	0	0	0	0	0	0
chr1	155358982	155353949	155353110	SNP_95148_1	ASH1L	0	0	0	0	0	0	0	0	0	0	0	0.0001	0	0	0	0	0	0	0	0	0	0	0	0	0
chr1	155413893	155408852	155408014	SNP_95176_1	ASH1L	0.0222222	0	0	0	0	0	0	0	0	0	1	0	0	0	0	0	0	0	0.0001	0	0	0	0	0	0
chr1	155429490	155424448	155423610	SNP_95185_1	ASH1L	0	0	0	0	0	0	0	0	0	0	0	0.0001	0	0	0	0	0	0	0	0	0	0	0	0	0
chr1	155652081	155647019	155646210	SNP_95286_1		0	0	0	0	0	0	0	0	0	0	0	0	0	0.961538	0	0	0	0	0	0	0	0	0	0	0
chr1	155699762	155694693	155693883	SNP_95300_1	DAP3	0	0	0	0	0	0	0	1	0	0	0	0	0	0	0	0	0	0	0	0	0	0	0	0	0
chr1	155711229	155706158	155705350	SNP_95308_1		0	0	0	0	0	0	0	0	0	0	0	0	0	0	0.0001	0	0	0	0	0	0	0	0	0	0
chr1	155829511	155824435	155823626	SNP_95371_1	SYT11	0	0	0	0	0	0	0	0	0	0	0	0.0001	0	0.969697	0	0	0	0	0	0	0	0	0	0	0
chr1	155852123	155847045	155846234	SNP_95384_1	SYT11	0	0	0	0	0	0	0	0	0	0	0	0	0	0	0.0001	0	0	0	0	0	0	0	0	0	0
chr1	155868625	155863532	155862732	SNP_95405_1	RIT1	0	0	0	0	0	0	0	0	0	0.00892857	0	0	0	0	0	0	0	0	0	0	0	0	0	0	0
chr1	155890581	155885486	155884695	SNP_95427_1	KIAA0907	0	0	0	1	0	0	0	0	0	0	0	0	0	0	0	0	0	0	0	0	0	0	0	0	0
chr1	155894495	155889403	155888611	SNP_95430_1	KIAA0907	0	0	0	0	0	0	0	0	0	0	0	0	0	1	0	0	0	0	0	0	0	0	0	0	0
chr1	155951502	155946416	155945625	SNP_95462_1		0	0	0	0	0	0	0	0	0	0	0	0	0	0.0001	0	0	0	0	0	0	0	0	0	0	0
chr1	156006013	156000900	156000136	SNP_95519_1	UBQLN4	0	0	0	0	0	0	0	0	0	1	0	0	0	0	0.0001	0	0	0	0	0	0	0	0	0	0
chr1	156006209	156001096	156000332	SNP_95520_1	UBQLN4	0	0	0	0	0	0	0	0	0	0	0	0	0	0	0.0001	0	0	0	0	0	0	0	0	0	0
chr1	156011444	156006332	156005568	SNP_95523_1	UBQLN4	0	0	0	0	0	0	0	0	0	0	0	0	0.1	0	0	0	0	0	0	0	0	0	0	0	0
chr1	156107534	156102421	156101661	SNP_95535_1	LMNA	0	0	0	0	0	0	1	0	0	1	0	0	1	0	0	0	0	0.0001	0	0	0	0	0	1	0
chr1	156128220	156123099	156122345	SNP_95546_1	SEMA4A	0	0	0	0	0	0	0	0	0	0	0	0	0	1	0	0	0	0	0	0	0	0	0	0	0
chr1	156146218	156141097	156140336	SNP_95572_1	SEMA4A	0	0	0	0	0	0	0	0	0	0	0	0	0	1	0	0	0	0	0	0	0	0	0	0	0
chr1	156148568	156143447	156142686	SNP_95573_1		0	0	0.0001	0	0	0	0	0	0	0	0	0	0	1	0	0	0	0	0	0	0	0	0	0	0
chr1	156163906	156158773	156158027	SNP_95591_1	SLC25A44	0	0	0	0	0	0	0	0	0	0	0	0	0	0	0	0	0	0	0	0	0	0	0	0	0.0001
chr1	156206121	156200999	156200254	SNP_95610_1	PMF1-BGLAP	0.00364964	0	0.983333	0.608333	1	0	0	0	0	0	0.0001	0	0	1	0.323529	0	0	0	0	0	1	0	0	0	0
chr1	156264648	156259527	156258788	SNP_95618_1	C1orf85	0	0	0	0	1	0	0	0	0	0	0	0	0	0	0	0	0	0	0	0	0	0	0	0	0
chr1	156700362	156695241	156694504	SNP_95742_1	RRNAD1	0	0	0	0	0	0	0	0	0	0	0	0	0	0	0	1	0	0	0	0	0	0	0	0	0
chr1	156727475	156722355	156721613	SNP_95745_1		0	0	0	0	0	0	0	0	0	0	0	0	0	0	0.0285714	0	0	0	0	0	0	0	0	0	0
chr1	156860781	156855671	156854904	SNP_95768_1		0	0	0	0	0	0	0	0	0	0	0	0	0	0	1	0	0	0	0	0	0	0	0	0	0
chr1	158979950	158974722	158973949	SNP_96724_1	IFI16	0	0	0	1	0.785714	0.993377	0.430657	0.337963	1	0	0.576577	1	0.75	0.620403	0.502203	0.964384	0.0001	0.0143541	1	0	0	0	0	0	1
chr1	158983022	158977797	158977025	SNP_96725_1	IFI16	0	0	0	0	0	0	0	0	0	0	0	0	0	0.0001	0	0	0	0	0	0	0	0	0	0	0
chr1	158983606	158978381	158977609	SNP_96726_1	IFI16	0	0	0	0	0	0	0	0	0	0	0	0	0	0.0001	0	0	0	0	0	0	0	0	0	0	0
chr1	158988270	158983042	158982267	SNP_96742_1	IFI16	0	0	0	0	0.805233	1	1	0.0185185	1	0	0.631148	1	1	0.719269	0.0394737	0	0	1	0	0	0	0	0	0	0
chr1	158990412	158985184	158984409	SNP_96745_1	IFI16	0	0	0	0	0	0	0	0	1	0	0	0	0	0	0	0	0	0	0	0	0	0	0	0	0
chr1	158995219	158989993	158989215	SNP_96757_1	IFI16	0.0001	0	0	0	0	0	0	0	0	0	0	0	0	0	0	0	0	0	0	0	0	0	0	0	0
chr1	159182887	159177645	159176872	SNP_96859_1		0	0	0	0	0	0	0	0	0	0	0	0	0	0	0.0001	0	0	0	0	0	0	0	0	0	0
chr1	159182955	159177713	159176940	SNP_96860_1		0	0	0	0	0	0	0	0	0	0	0	0	0	0	0.0001	0	0	0	0	0	0	0	0	0	0
chr1	160231481	160226248	160225504	SNP_97828_1	DCAF8	0	0	0	0	0	0	0	0	0	0	0	0	0	0	1	0	0	0	0	0	0	0	0	0	0
chr1	160248443	160243199	160242454	SNP_97834_1		0	0	0	1	0	0	0	0	0.0001	0	0.492063	1	0	1	1	0.0001	0.0001	0	0	0	0	0.0001	1	0	0
chr1	160344185	160338934	160338191	SNP_97858_1		0	0	0	0	0	0	0	0	0	0	0	0	0	0	0.0001	0	0	0	0	0	0	0	0	0	0
chr1	160401305	160396096	160395312	SNP_97962_1		0	0	0	0.0001	0	0	0	0	0	0	0	0	0	0	0	0	0	0	0	0	0	0	0	0	0
chr1	160470258	160465032	160464266	SNP_97971_1	SLAMF6	0	0	0	0	0	0	0.0001	0	0	0	0	0	0	0	0	0	0	0	0	0	0	0	0	0	0
chr1	160589100	160583893	160583124	SNP_97974_1	SLAMF1	0	0	0	0	0	0	0	0	0	0	0	0	0	0	0	0	0	0	0	0	0	0.0001	0	0	0
chr1	160649931	160644703	160643939	SNP_97983_1		0	0	0	0	0	0	0	0	0	0	0	0.0001	0	0	0	0	0	0	0	0	0	0	0	0	0
chr1	160723957	160718733	160717956	SNP_98028_1	SLAMF7	0	0	0	1	0.0001	0	0	0	0.978261	1	0.444444	0.0001	0.928571	0.429688	0.586022	0.0001	0	1	0	0.000716846	0	0	0	0	0
chr1	160789551	160784320	160783540	SNP_98118_1	LY9	0	0	0	0	0	1	0	0	0	0	0	0	0	0	0	0	0	0	0	0	0	0	0	0	0
chr1	160916478	160911238	160910469	SNP_98227_1	ITLN2	0	0	0	0	0	0	0	0	0	0	0	0	0	0	1	0	0	0	0	0	0	0	0	0	0
chr1	160970089	160964863	160964088	SNP_98245_1	F11R	0	0	0	0	0	0	0	0	1	0	0.0001	0	0	0	0.0001	0	0	0	0	0	0	0	0	0	0
chr1	161184097	161178889	161178106	SNP_98266_1	NDUFS2	0.468647	0.997753	0.15	0.234637	0.978261	0.117647	0.0967742	0.837037	0.643678	0.49505	0.616352	0.695652	0.806122	0.614525	0.552632	0	0.520161	0	0	0	0	0	0	0	0.635473
chr1	161314113	161308902	161308118	SNP_98418_1	SDHC	0	0	0	0	0	0	0	0	0	0	0	0	1	0	0	0	0	0	0	0	0	0	0	0	0
chr1	161395972	161390756	161389953	SNP_98483_1		0	0	0	0	0	0	0	0	0	0	0	0	0	0	0.0001	0	0	0	0	0	0	0	0	0	0
chr1	161477747	161472522	161471712	SNP_98563_1	FCGR2A	0	0	0	0	0	0	0	0	0	0	0	0	0	0	0.0001	0	0	0	0	0	0	0	0	0	0
chr1	161477816	161472591	161471781	SNP_98564_1	FCGR2A	0	0	0	0	0	0	0	0	0	0	0	0	0	0	0.0001	0	0	0	0	0	0	0	0	0	0
chr1	161567067	161561838	161561034	SNP_98762_1	FCGR2C	0	1	0	0	0	0	0	0	0	0	0	0	0	0	0	0	0	0	0	0	0	0	0	0	0
chr1	161570663	161565434	161564628	SNP_98779_1	FCGR2C	0	0	0	0	0	0	0	0	0	0	1	0	0	0	1	0	0	0	0	0	0	0	0	0	0
chr1	161570803	161565574	161564768	SNP_98780_1	FCGR2C	0	0	0	0	0	0	0	0	0	0	1	0	0	0	1	0	0	0	0	0	0	0	0	0	0
chr1	161681780	161676544	161675736	SNP_98966_1	FCRLA	0.686275	0	0.0001	0.717172	0	0.0001	0.814516	1	0.0001	0.0001	0.84252	0	0.012987	0.171875	0.558559	0	0	1	0	0	0	1	0	0	0
chr1	161683136	161677900	161677092	SNP_98969_1	FCRLA	0.544304	0.0001	0.0001	0.788889	0.341176	0.0001	0.69869	0.992063	0.655556	0.0001	0.873016	1	0.0001	0.4	0.553571	0	0	0.997126	0	0	0	1	0	0	0
chr1	161693679	161688441	161687634	SNP_98998_1	FCRLB	0	0	0	0	0	0	0	0	0	0	0	0	0.0001	0	0	0	0	0	0	0	0	0	0	0	0
chr1	161693810	161688572	161687765	SNP_98999_1	FCRLB	0	0	0	0	0	0	0	0	0	0	0	0	0.0001	0	0	0	0	0	0	0	0	0	0	0	0
chr1	161693916	161688678	161687871	SNP_99000_1	FCRLB	0	0	0	0	0	0	0	0	0	0	0	0	0.0001	0	0	0	0	0	0	0	0	0	0	0	0
chr1	161697072	161691834	161691027	SNP_99006_1	FCRLB	0	0	0	0	0	0	0.0001	0	0	0	0	0	0	0	0	0	0	0	0	0	1	0	0	0	0
chr1	161697149	161691911	161691104	SNP_99007_1	FCRLB	0	0	0	0.0001	0	0	0.0001	0	0	0	0	0	0	0	0	0	0	0	0	0	1	0	0	0	0
chr1	161718949	161713711	161712904	SNP_99046_1		0	0	0	0	0	0	0	0	0	0	0	0	0	1	0	0	0	0	0	0	0	0	0	0	1
chr1	161751741	161746490	161745697	SNP_99095_1	ATF6	0	0.0001	0	0.975	0.702532	0	0	1	0	0	0	0.516129	0	0.0001	0	0	1	0.0001	0	0	0	0	0.00133333	0	0
chr1	161853097	161847838	161847048	SNP_99120_1	ATF6	0	0	0	0	0	0	0	0	0	0	0	0.0001	0	0	0	0	0	0	0	0	0	0	0	0	0
chr1	161910782	161905522	161904729	SNP_99131_1	ATF6	0	0	0	0	0	0	0	0	0	0	0	1	0	0	0	0	0	0	0	0	0	0	0	0	0
chr1	161931562	161926295	161925506	SNP_99141_1	ATF6	0	0	1	0	0	0	0	0	0	0	1	0	0	0	0	0	0	0	0	0	0	0	0	0	0
chr1	161932193	161926925	161926136	SNP_99142_1	ATF6	0	0	1	0	0	0	0	0	0	0	1	0	0	0	0	0	0	0	0	0	0	0	0	0	0
chr1	161937892	161932624	161931835	SNP_99154_1		0	0	0	0	0	0	0	0	0	0	0	0	0	0	0.0001	0	0	0	0	0	0	0	0	0	0
chr1	162492874	162487457	162486689	SNP_99374_1	UHMK1	0	0	0	0.0001	0	0	0	0	0	0	0	0	0	0	0	0.0001	0	0.0023753	0	0	0	0	0	0	0
chr1	162775267	162769848	162769091	SNP_99472_1	HSD17B7	0	0	1	1	0	0	0	0	0	0	1	0.899522	0	0.776316	0	0	0	0	0	0	0	0	0.00561798	0	0
chr1	162861834	162856442	162855675	SNP_99607_1		0	0	0	0	0	0	0	0	0	0	0	0	0	0	0.9	0	0	0	0	0	0	0	0	0	0
chr1	162862217	162856825	162856058	SNP_99608_1		0	0	0	0	0	0	0	0	0	0	0	0	0	0	1	0	0	0	0	0	0	0	0	0	0
chr1	165458409	165452914	165452075	SNP_101710_1	LOC400794	0	0	0	0	0	0	0	0	0	0	0	0	0	0	0.0001	0	0	0	0	0	0	0	0	0	0
chr1	165600267	165594706	165593878	SNP_101793_1	MGST3	0	0	0	0	0	0	0	0	0	0	0	0	0	1	0	0	0	0	0	0	0	0	0	0	0
chr1	165624799	165619236	165618401	SNP_101838_1	MGST3	0.0001	0.0001	0.278261	1	1	0	0.303644	0	0.0001	0.704403	0.97619	0.740385	1	0.589286	0.625	0	0	0	0.997275	1	0.0001	0.0001	0.0001	0	1
chr1	165627540	165621977	165621142	SNP_101841_1		0	0	0	0	0	0	0	0	0	0	0	0	1	0	0	0	0	0	0	0	0	0	0	0	0
chr1	165627569	165622006	165621171	SNP_101842_1		0	0	0	0	0	0	0	0	0	0	0	0	1	0	0	0	0	0	0	0	0	0	0	0	0
chr1	165627733	165622170	165621335	SNP_101843_1		0	0	0	0	0	0	0	0	0	0	0	0	0.979167	0	0	0	0	0	0	0	0	0	0	0	0
chr1	165627888	165622325	165621490	SNP_101844_1		0	0	0	0	0	0	0	0	0	0	0	0	1	0	0	0	0	0	0	0	0	0	0	0	0
chr1	165628009	165622446	165621611	SNP_101845_1		0	0	0	0	0	0	0	0	0	0	0	0	1	0	0	0	0	0	0	0	0	0	0	0	0
chr1	165628235	165622672	165621837	SNP_101847_1		0	0	0	0	0	0	0	0	0	0	0	0	1	0	0	0	0	0	0	0	0	0	0	0	0
chr1	165631506	165625943	165625109	SNP_101853_1	ALDH9A1	0	1	0.0001	0.0001	0	1	0	1	0	0	0.0001	1	0.0001	0	0.0001	0	0.97561	0	0.0001	0	0	0	0	0	0.0001
chr1	165637442	165631879	165631045	SNP_101857_1	ALDH9A1	0	0	0	0	0	0	0	0	0	0	0	0	0	0	0	0	0	0	0.923077	0	0	0	0	0	0
chr1	165646018	165640455	165639622	SNP_101885_1	ALDH9A1	0	0.625	0	0	0	0	0	0	0	0	0	0	0	0.666667	0	0	0	0	0	0	0	0	0	0	0
chr1	165648709	165643146	165642312	SNP_101896_1	ALDH9A1	0	1	0	0.835821	1	0	0	1	0	0	0.0001	1	0	0	0.794702	0	1	1	0	0	0	0	0	0	0
chr1	165870523	165864975	165864115	SNP_102142_1	UCK2	0	0	0	0	0	0	0	0	0.0001	0	0	0	0	0	0	0	0	0	0	0	0	0	0	0	0
chr1	165870659	165865111	165864251	SNP_102145_1	UCK2	0	0	0	0	0	0	0	0	0.0001	0	0	0	0	0	0	0	0	0	0	0	0	0	0	0	0
chr1	165870916	165865368	165864508	SNP_102146_1	UCK2	0	0	0	0	0	0	0	0	0.0001	0	0	0	0	0	0	0	0	0	0	0	0	0	0	0	0
chr1	165877789	165872241	165871380	SNP_102154_1	UCK2	0	0	1	0	0	0	0	0	0	0	0	0	0	0	0	0	0	0	0	0	0	0	0	0	0
chr1	165879622	165874074	165873213	SNP_102155_1	UCK2	1	0	1	0	0	0	0	0	0	0	0	0	0	0	0	0	0	0	0	0	0	0	0	0	0
chr1	165888061	165882512	165881655	SNP_102167_1		0	0	0	0	0	0	0	0	0.0001	0	0	0	0	0	0	0	0	0	0	0	0	0	0	0	0
chr1	165888095	165882546	165881689	SNP_102168_1		0	0	0	0	0	0	0	0	0.0001	0	0	0	0	0	0	0	0	0	0	0	0	0	0	0	0
chr1	166039898	166034324	166033486	SNP_102318_1	FAM78B	0	0	0	0	0	0	0	0	0	0	0	0.0001	0	0	0	0	0	0	0	0	0	0	0	0	0
chr1	167244771	167239033	167238255	SNP_103284_1	POU2F1	0	0	0	0	0	0	0	0	0	0	0.0001	0	0	0	0	0	0	0	0	0	0	0	0	0	0
chr1	167584834	167579116	167578325	SNP_103499_1		0	0	0	0	0	0	0	0	0	0	0	0	0	0	0	0	0	0.0001	0	0	0	0	0	0	0
chr1	167584973	167579255	167578464	SNP_103500_1		0	0	0	0	0	0	0	0	0	0	0	0	0	0	0	0	0	0.0001	0	0	0	0	0	0	0
chr1	167610743	167605027	167604241	SNP_103516_1	RCSD1	0	0	0	0	0	0	0	0	0	0	0	0	0	0	0	0	0	1	0	0	0	0	0	0	0
chr1	167611221	167605505	167604719	SNP_103517_1	RCSD1	0	0	0	0	1	0	0	0	0	0	0	0	0	0	0	0	0	0	0	0	0	0	0	0	0
chr1	167611909	167606193	167605401	SNP_103520_1	RCSD1	0	0	0	0	1	0	0	0	0	0	0	0	0	0	0	0	0	0	0	0	0	0	0	0	0
chr1	167612162	167606446	167605654	SNP_103521_1	RCSD1	0	0	0	0	1	0	0	0	0	0	0	0	0	0	0	0	0	0	0	0	0	0	0	0	0
chr1	167612199	167606483	167605691	SNP_103522_1	RCSD1	0	0	0	0	1	0	0	0	0	0	0	0	0	0	0	0	0	0	0	0	0	0	0	0	0
chr1	167616309	167610587	167609795	SNP_103531_1	RCSD1	0	0	0	0	1	0	0	0	0	1	0	0.0001	0	0.605263	0	0	0	0	0	0	1	0	0	0	0
chr1	167634067	167628353	167627561	SNP_103553_1	RCSD1	0	0	0	0	0	0	0	0	0	0	0	0	0	0	0	0	0	0	0	0	0	0	0.00430108	0	0
chr1	167643461	167637743	167636951	SNP_103563_1	RCSD1	0	0	0	0	0	0	0	0	0	0	0	0	0	0	0	0	1	0	0	0	0	0	0	0	0
chr1	167643681	167637963	167637171	SNP_103564_1	RCSD1	0	0	0	0	0	0	0	0	0	0	0	0	0	0	0	0	1	0	0	0	0	0	0	0	0
chr1	167644171	167638453	167637660	SNP_103566_1	RCSD1	0	0	0	0	0	0	0	0	0	0	0	0	0	0.0001	0	0	1	0	0	0	0	0	0	0	0
chr1	167644177	167638459	167637666	SNP_103567_1	RCSD1	0	0	0	0	0	0	0	0	0	0	0	0	0	0.0001	0	0	1	0	0	0	0	0	0	0	0
chr1	167644240	167638522	167637729	SNP_103568_1	RCSD1	0	0	0	0	0	0	0	0	0	0	0	0	0	0.0001	0	0	1	0	0	0	0	0	0	0	0
chr1	167644336	167638618	167637825	SNP_103569_1	RCSD1	0	0	0	0	0	0	0	0	0	0	0	0	0	0	0	0	1	0	0	0	0	0	0	0	0
chr1	167644356	167638638	167637845	SNP_103570_1	RCSD1	0	0	0	0	0	0	0	0	0	0	0	0	0	0	0	0	1	0	0	0	0	0	0	0	0
chr1	167647208	167641490	167640696	SNP_103576_1	RCSD1	1	0	0	0	0	0	0	0	0	0	0	0	0	0	0	0	0	0	0	0	0	0	0	0	0
chr1	167674653	167668935	167668147	SNP_103630_1	RCSD1	0	0	0	0	0	0	0	0.0001	0	0	1	0	0.0001	0	0	0	0	0	0.996661	0	0	0	0	0	1
chr1	167676364	167670646	167669858	SNP_103634_1		0	0	0	0	0	0	0	0	0	0	1	0	0.0001	0	0	0	0	0	0	0	0	0	0	0	0
chr1	167676718	167671000	167670212	SNP_103635_1		0	0	0	0	0	0	0	0	0	0	0	0	0	1	0	0	0	0	0	0	0.99026	0	0	0	0
chr1	167676868	167671150	167670362	SNP_103636_1		0	0	0	0	0	0	0	0	0	0	0	0	0	1	0	0	0	0	0	0	1	0	0	0	0
chr1	167733553	167727829	167727054	SNP_103717_1	MPZL1	0	0	0	0	0	0	0	0	0	0	0	0	1	0	0	0	0	0	0	0	0	0	0	0	0
chr1	167758060	167752325	167751561	SNP_103754_1	MPZL1	0	0	0	0	0.0001	0	0	0	0	0	0	0	0	0	0	0	0	0	0	0	0	0	0	0	0
chr1	167758262	167752526	167751763	SNP_103756_1	MPZL1	0	0	0	0	0.0001	0	0	0	0	0	0	0.365672	0	0	0	0	0.0001	0	0	0	0	0	0	0	0
chr1	167758651	167752915	167752152	SNP_103757_1	MPZL1	0	0	0	0	0.0001	0	0	0	0	0	0	1	0	0	0	0	0.0001	0	0	0	0	0	0	0	0
chr1	167758901	167753165	167752402	SNP_103758_1	MPZL1	0	0	0	0.0001	0.0001	0	0	0	0	0	0	1	0	0	0	0	0.0001	0	0	0	0	0	0	0	0
chr1	167759281	167753545	167752782	SNP_103759_1	MPZL1	0	0	0	0.0001	0.0001	0	0	0	0	0	0	1	0	0	0	0	0.0001	0	0	0	0	0	0	0	0
chr1	167759573	167753837	167753074	SNP_103760_1	MPZL1	0	0	0	0.0001	0.0001	0	1	0	0	0	0	1	0	0	0	0	0.0001	0	0	0	0	0	0	0	0
chr1	168013850	168008090	168007326	SNP_103971_1	DCAF6	0	0	0	0.964286	0	0	0	0	0	0	0	0	0	0	0	0	0	0	0	0	0	0	0	0	0
chr1	168155053	168149298	168148554	SNP_103993_1	TIPRL	0	0	0	0	0	0	0	0	0	0	0	1	0	0	0	0	0	0	0	0	0	0	0	0	0
chr1	168212234	168206479	168205740	SNP_104032_1		0	0	0	0	0.0001	0	0	0	0	0	0	0	0	0	0	0	0	0	0	0	0	0	0	0	0
chr1	168212709	168206954	168206217	SNP_104035_1		0	0	0.0001	0	0	0	0	0	0	0	0	0	0	0	0	0	0	0	0	0	0	0	0	0	0
chr1	168215499	168209745	168209007	SNP_104037_1	ANKRD36BP1	0	0	0	0	0	0	0	0	0	0	0	0	0	1	0	0	0	0	0	0	0	0	0	0	0
chr1	168215505	168209751	168209013	SNP_104038_1	ANKRD36BP1	0	0	0	0	0	0	0	0	0	0	0	0	0	1	0	0	0	0	0	0	0	0	0	0	0
chr1	168215575	168209821	168209083	SNP_104039_1	ANKRD36BP1	0	0	0	0	0	0	0	0	0	0	0	0	0	1	0	0	0	0	0	0	0	0	0	0	0
chr1	168221225	168215471	168214733	SNP_104042_1		0	0	0.0001	0	0.0001	0	0	0	0	0	0	0	0	0	0	0	0	0	0	0	0	0	0	0	0
chr1	168221986	168216232	168215494	SNP_104043_1		0	0	0.0001	0	0.00591716	0.995327	1	0.0001	1	0	0.0001	0	0.630252	0.492647	0.409639	0	0	0	0	0	1	0	0	0	0.00243902
chr1	168432175	168426383	168425658	SNP_104313_1		0	0	0	0	0	0	0	0	0	0	0	0	0	0	0.0001	0	0	0	0	0	0	0	0	0	0
chr1	169349914	169344068	169343357	SNP_105250_1	BLZF1	0	0	0	0	0	0	0	0	0	0	0	0	0	1	0	0	0	0	0	0	0	0	0	0	0
chr1	169350309	169344463	169343752	SNP_105251_1	BLZF1	0	0	0	0	0	0	0	0	0	0	0	0	0	1	0	0	0	0	0	0	0	0	0	0	0
chr1	169356833	169350987	169350276	SNP_105263_1	BLZF1	0	0	0	0	0	0	1	0	0	0	0	0	0	0	0	0.0001	0	0	0	0	0	0	0	0	0
chr1	169379150	169373305	169372590	SNP_105302_1	CCDC181	0	0	0	0	0	0	0	0	0	0	0	0	0	0	0	0	0	0	0	0	0.0001	0	0	0	0
chr1	169390097	169384250	169383536	SNP_105317_1	CCDC181	0	0	0	0	1	0	0	0	0	0	0	0	0	0	0	0	0	0	0	0	0	0	0	0	0
chr1	169390136	169384289	169383575	SNP_105318_1	CCDC181	0	0	0	0	0.0246914	0	0	0	0	0	0	0	0	0	0	0	0	0	0	0	0	0	0	0	0
chr1	169390327	169384480	169383766	SNP_105319_1	CCDC181	0	0	0	0	1	0	0	0	0	0	0	0	0	0	0	0	0	0	0	0	0	0	0	0	0
chr1	169391154	169385307	169384593	SNP_105320_1	CCDC181	0	0	0	0	0.0001	0	0	0	0	0	0	0	0	0	0	0	0	0	0	0	0	0	0	0	0
chr1	169440174	169434317	169433601	SNP_105383_1	SLC19A2	0	0	0	0	0	0	0	0	0	0	0	0	0	0	1	0	0	0	0	0	0	0	0	0	0
chr1	169951997	169946141	169945411	SNP_105720_1	KIFAP3	0	0	0	0	0	0	0	0	0	0	0	0.186246	0	0	1	0	0	0	0	0	0.00241546	0	0	0	0
chr1	169985796	169979934	169979204	SNP_105740_1	KIFAP3	0	0	0	0	0	0	0	0	0	0	0	1	0	0	0	0	0	0	0	0	0	0	0	0	0
chr1	170503928	170498086	170497350	SNP_106027_1	GORAB	0	0	0	0	0	0	0	0	0	0	0	1	0	0	0	0	0	0	0	0	0	0	0	0	0
chr1	170513186	170507345	170506609	SNP_106032_1	GORAB	0	0	0	0	0	0	0	0	0	0	0	0	0.0001	0	0	0	0	0	0	0	0	0	0	0	0
chr1	170513402	170507561	170506825	SNP_106033_1	GORAB	0	0	0	0	0	0	0	0	0	0	0	1	0.0001	0	0	0	0	0	0	0	0	0	0	0	0
chr1	170619324	170613462	170612735	SNP_106159_1		0	0	0	0	0	0	0	0	0	0	0	1	0	0	0	0	0	0	0	0	0	0	0	0	0
chr1	170619607	170613745	170613018	SNP_106160_1		0	0	0	0	0	0	0	0	0	0	0	1	0	0	0	0	0	0	0	0	0	0	0	0	0
chr1	170619930	170614068	170613341	SNP_106161_1		0	0	0	0	0	0	0	0	0	0	0	0	0	0	0.0001	0	0	0	0	0	0	0	0	0	0
chr1	170629838	170623975	170623249	SNP_106172_1		0	0	0	0	0	0	0	0	0	0	0	1	0	0	0	0	0	0	0	0	0	0	0	0	0
chr1	170635369	170629503	170628778	SNP_106182_1	PRRX1	0	0	0	0	0	0	0	0	0	0	0	1	0	0	0	0	0	0	0	0	0	0	0	0	0
chr1	170721383	170715510	170714793	SNP_106211_1		0	0	0	0	0	0	0	0	0	0	0	0	0	0	0.0001	0	0	0	0	0	0	0	0	0	0
chr1	170758743	170752864	170752158	SNP_106258_1		0	0	0	0	0	0	0	0	0	0	0	0	0	0	0.0001	0	0	0	0	0	0	0	0	0	0
chr1	170758947	170753068	170752362	SNP_106259_1		0	0	0	0	0	0	0	0	0	0	0	0	0	0	0.0001	0	0	0	0	0	0	0	0	0	0
chr1	171403640	171397781	171397056	SNP_107054_1		0	0	0	0	0	0	0	0	0	0	0	0	0	0	0.0001	0	0	0	0	0	0	0	0	0	0
chr1	171403798	171397939	171397214	SNP_107055_1		0	0	0	0	0	0	0	0	0	0	0	0	0	0	0.0001	0	0	0	0	0	0	0	0	0	0
chr1	171404017	171398158	171397433	SNP_107056_1		0	0	0	0	0	0	0	0	0	0	0	0	0	0	0.0001	0	0	0	0	0	0	0	0	0	0
chr1	171453163	171447306	171446584	SNP_107078_1		0	0	0	0	0	1	0	0	0	0	0	0	0	0	0	0	0	0	0	0	0	0	0	0	0
chr1	171463300	171457416	171456694	SNP_107080_1	PRRC2C	0	0	0	0	0	0	0	0	0	0	0	0	0.988095	0	0	0	0	0	0	0	0	0	0	0	0
chr1	171476199	171470317	171469595	SNP_107085_1	PRRC2C	0	0	0	0	0	0	0	0	0	0	0	1	0	0	0	0	0	0	0	0	0	0	0	0	0
chr1	171496097	171490220	171489499	SNP_107090_1	PRRC2C	0	0	0	0	0	0	0	0	0	0	0	0	0	0	1	0	0	0	0	0	0	0	0	0	0
chr1	171499406	171493530	171492808	SNP_107092_1	PRRC2C	0	0	0	0	0	0	0	0	0	0	0	0	0.0625	0	0	0	0	0	0	0	0	0	0	0	0
chr1	171526910	171521036	171520310	SNP_107101_1	PRRC2C	0	0	0	0	0	0	0	0	0	0	0	1	0	0.0001	0	0	0	0	0	0	0	0	0	0	0
chr1	171536106	171530238	171529516	SNP_107104_1	PRRC2C	0	0	0	0	0	0	0	0	0	0	0	0	1	0	0	0	0	0	0	0	0	0	0	0	0
chr1	171751236	171745384	171744650	SNP_107239_1	METTL13	0	0	0	0	0	0	0	0	0	0	0	0	0	0.0001	0	0	0	0	0	0	0	0	0	0	0
chr1	171755182	171749330	171748596	SNP_107249_1	METTL13	0	0	0	0	0	0	0	0	0	0	0	0	0	0.0001	0	0	0	0	0	0	0	0	0	0	0
chr1	171763549	171757697	171756961	SNP_107273_1	METTL13	0	0	0	1	0	0	0	0	0	0	0	0	0	0.0001	0	0	0	0	0	0	0	0	0	0	0
chr1	171764281	171758429	171757693	SNP_107275_1	METTL13	0	0	0	0	0	0	0	0	0	0	0	0	0	0	0	0	0	0	0	0	0	0.0001	0	0	0
chr1	171764674	171758822	171758086	SNP_107276_1	METTL13	0	0	0	0	0	0	0	0	0	0	0	0	0	0	0	0	0	0	0	0	0	0.0001	0	0	0
chr1	171764771	171758919	171758183	SNP_107277_1	METTL13	0	0	0	0	0	0	0	0	0	0	0	0	0	0	0	0	0	0	0	0	0	0.0001	0	0	0
chr1	171765964	171760112	171759376	SNP_107278_1	METTL13	0	0	0	1	1	0	0.0001	0	0.983333	0	0	0	0.0001	0.12766	0	0	0	0	0	0	0	0.0001	0	0	0.00362319
chr1	171766564	171760712	171759976	SNP_107279_1	METTL13	0	0	0	0	0	0	0	0	0	1	0	0	0	0	0	0	1	0	0	0	0	0	0	0	0.0001
chr1	171949999	171944145	171943397	SNP_107432_1	DNM3	0	0	0	0	0	0	0	0	0	0	0	0	0	0	0.0001	0	0	0	0	0	0	0	0	0	0
chr1	172024033	172018189	172017441	SNP_107517_1	DNM3	0	0	0	0	0	0	0	0	0	0	0	0	0	0	1	0	0	0	0	0	0	0	0	0	0
chr1	172133448	172127603	172126850	SNP_107596_1	DNM3	0	0	0	0	0	0	0	0	0	0	0	0	0	0	1	0	0	0	0	0	0	0	0	0	0
chr1	172411496	172405622	172404923	SNP_107732_1	C1orf105 PIGC	0	0	0	0	0	0	0	0	0	0	1	0	0	0.0222222	1	0	0	0	0	0	0	0	0	0	0
chr1	172518896	172512999	172512325	SNP_107837_1	SUCO	0	0	0	0	0	0	0	0	0	0	0	0	0	0	0	0	0	0.997283	0	0	0	0	0	0	0
chr1	172958903	172953005	172952317	SNP_108283_1		0	0	0	0	0	0	0	0	0	0	0	0	0	0	1	0	0	0	0	0	0	0	0	0	0
chr1	173051346	173045418	173044764	SNP_108370_1		0	0	0	0	0	0	0	0	0	0	0	0	0	0	0.0001	0	0	0	0	0	0	0	0	0	0
chr1	173371778	173365846	173365177	SNP_108549_1	LOC100506023	0	0	0	0	0	0	0	0	0	0	0	0	0.0001	0	0	0	0	0	0	0	0	0	0	0	0
chr1	173408212	173402281	173401614	SNP_108580_1	LOC100506023	0	0	0.0001	0	0.0652174	0	0	0	0	0	0	0	0	0	0	0	0	0	0	0	0	0	0	0	0
chr1	173408317	173402386	173401719	SNP_108581_1	LOC100506023	0	0	0.0001	0	0.0001	0	0	0	0	0	0	0	0	0	0	0	0	0	0	0	0	0	0	0	0
chr1	173409270	173403339	173402672	SNP_108582_1	LOC100506023	0	0	0.0001	0	0.0001	0	0	0	0	0	0	0	0	0	0	0	0	0	0	0	0	0	0	0	0
chr1	173426022	173420087	173419424	SNP_108593_1	LOC100506023	0	0	0	0	0	0	0	0	0	0	0	1	0	0	0	0	0	0	0	0	0	0	0	0	0
chr1	173427539	173421604	173420941	SNP_108595_1	LOC100506023	0	0	0	0	0	0	0	0	0	0	0	1	0	0	0	0	0	0	0	0	0	0	0	0	0
chr1	173430449	173424504	173423855	SNP_108602_1	LOC100506023	0	0	0	0	0.989474	0	0	0	0	0	0	0	0	0	0	0	0	0	0	0	0	0	0	0	0
chr1	173452583	173446638	173445989	SNP_108619_1	PRDX6	0	0	0	0	0	0	0	0	0	0	1	0	0	0	0	0	0	0	0	0	0	0	0	0	0
chr1	173846590	173840639	173839994	SNP_108708_1	ZBTB37	0	0	0	0	0	0	0	0	0	0	0	0	0	0	1	0	0	0	0	0	0	0	0	0	0
chr1	173855298	173849347	173848694	SNP_108722_1	ZBTB37	0	0	0	0	0	0	0	0	0	0	0	0	0	0	0	0	0	0	0	0	0.0001	0	0	0	0
chr1	173859533	173853582	173852929	SNP_108728_1		0	0	0	0	0	0	0	0	0	1	0	0	0	0	0	0	0	0	0	0	0	0	0	0	0
chr1	173901930	173895979	173895304	SNP_108762_1	RC3H1	0	0	0	0	0	0	1	0	0	0	0	0	0	0	0	0	0	0	0	0	0	0	0	0	0
chr1	174128140	174122186	174121521	SNP_108881_1		0	0	0	0	0	0	0	0	0	0	0	0	0	1	0	0	0	0	0	0	0	0	0	0	0
chr1	174128373	174122419	174121754	SNP_108882_1		0	0	0	0	0	0	0	0	0	0	0	0	0	1	0	0	0	0	0	0	0	0	0	0	0
chr1	174128637	174122683	174122018	SNP_108883_1	RABGAP1L	0	0	0	0	0	0	0.0001	0	0	0	0	0	0	0	0	0	0	0	0	0	0	0	0	0	0
chr1	174137273	174131319	174130653	SNP_108889_1	RABGAP1L	0	0	0	0	0	0	0	0	0	0	0	0	0	0.0001	0	0	0	0	0	0	0	0	0	0	0
chr1	174144683	174138729	174138066	SNP_108897_1	RABGAP1L	0	0	0	0	0	0	0	0	0	0	0	0	0.0001	0	0	0	0	0	0	0	0	0	0	0	0
chr1	174145461	174139507	174138844	SNP_108899_1	RABGAP1L	0	0	0	0.0001	0	0	0	0	0	0	0	0	0	0	0	0	0	0	0	0	0	0	0	0	0
chr1	174148484	174142530	174141867	SNP_108904_1	RABGAP1L	0	0	0	0	0	0	0	0	0	0	0	0	0	0.0001	0	0	0	0	0	0	0	0	0	0	0
chr1	174170005	174164051	174163382	SNP_108940_1	RABGAP1L	0	0	0	0	0	0	0	0	0	0	0	0	0	1	0	0	0	0	0	0	0	0	0	0	0
chr1	174170341	174164387	174163718	SNP_108941_1	RABGAP1L	0	0	0	0	0	0	0	0	0	0	0	0	0	1	0	0	0	0	0	0	0	0	0	0	0
chr1	174182909	174176955	174176288	SNP_108951_1	RABGAP1L	0	0	0	0	0	0	0	0	0	0	0	0	1	0	0	0	0	0	0	0	0	0	0	0	0
chr1	174188285	174182331	174181661	SNP_108957_1	RABGAP1L	0	0	0.0001	0	0	0	0.0001	0	0	0	0.857143	0	0	1	0	0	0	0	0	0	0	0	0	0	0
chr1	174191694	174185739	174185068	SNP_108961_1	RABGAP1L	0	0	0	0	0	0	0	0	0	0	0	0	0	0.0102041	0	0	0	0	0	0	0	0	0	0	0
chr1	174192460	174186505	174185834	SNP_108963_1	RABGAP1L	0	0	0	0	0	0.0001	0.0217391	0	0	0	0	0	0	0	0	0	0	0	0	0	0	0	0	0	0
chr1	174218820	174212865	174212198	SNP_109001_1	RABGAP1L	0	0	0	0	0	0	0	0	0	0	0	0	0	0	0.0001	0	0	0	0	0	0	0	0	0	0
chr1	174218944	174212989	174212322	SNP_109002_1	RABGAP1L	0	0	0	0	0	0	0	0	0	0	0	0	0	0	0.0001	0	0	0	0	0	0	0	0	0	0
chr1	174232130	174226175	174225508	SNP_109015_1	RABGAP1L	0	0	0	0	0	0	0	0	0.0001	0	0	0	0	0	0	0	0	0	0	0	0	0	0	0	0
chr1	174233310	174227355	174226688	SNP_109016_1	RABGAP1L	0	0	0	0	0	0	0.0001	0	0.0001	0	1	0	0	0	0	0	0	0	0	0	0	0	0	0	0
chr1	174234364	174228409	174227742	SNP_109017_1	RABGAP1L	0	0	0	1	0	0	0	0	0	0	1	0	0	0	0	0	0	0	0	0	0	0	0	0	0
chr1	174238786	174232832	174232165	SNP_109020_1	RABGAP1L	0	0	0	0	0	0	0	0	0	0	0	0	0	1	0	0	0	0	0	0	0	0	0	0	0
chr1	174238946	174232992	174232325	SNP_109021_1	RABGAP1L	0	0	0	0	0	0	0	0	0	0	0	0	0	1	0	0	0	0	0	0	0	0	0	0	0
chr1	174241165	174235211	174234544	SNP_109022_1	RABGAP1L	0	0	0	0	0	0	0.0001	0	0	0	0	0	0	0	0	0	0	0	0	0	0	0	0	0	0
chr1	174290274	174284320	174283652	SNP_109070_1	RABGAP1L	0	0	0	0	0	0	0	0	0	0	1	0	0	0	0	0	0	0	0	0	0	0	0	0	0
chr1	174290683	174284729	174284061	SNP_109071_1	RABGAP1L	0	0	0	0	0	0	0	0	0	0	1	0	0	0	0	0	0	0	0	0	0	0	0	0	0
chr1	174290781	174284827	174284159	SNP_109072_1	RABGAP1L	0	0	0	0	0	0	0	0	0	0	1	0	0	0	0	0	0	0	0	0	0	0	0	0	0
chr1	174345097	174339135	174338457	SNP_109141_1	RABGAP1L	0	0	0	0	0	0	0.0001	0	0	0	0	0	0	0	0	0	0	0	0	0	0	0	0	0	0
chr1	174345238	174339276	174338598	SNP_109142_1	RABGAP1L	0	0	0	0	0	0	0.0001	0	0	0	0	0	0	0	0	0	0	0	0	0	0	0	0	0	0
chr1	174353608	174347646	174346964	SNP_109160_1	RABGAP1L	0	0	0	0	0	0	0.0001	0	0	0	1	0	0	0	0	0	0	0	0	0	0	0	0	0	0
chr1	174354096	174348133	174347451	SNP_109161_1	RABGAP1L	0	0	0	0	0	0	0	0	0	0	1	0	0	0	0	0	0	0	0	0	0	0	0	0	0
chr1	174354217	174348254	174347572	SNP_109162_1	RABGAP1L	0	0	0	0	0	0	0	0	0	0	0.983051	0	0	0	0	0	0	0	0	0	0	0	0	0	0
chr1	174356844	174350881	174350198	SNP_109165_1	RABGAP1L	0	0	0	0	0	0	0	0	0.0001	0	0	0	0	0	0	0	0	0	0	0	0	0	0	0	0
chr1	174357172	174351209	174350526	SNP_109166_1	RABGAP1L	0	0	0	0	0	0	0	0	0.008	0	0	0	0	0	0	0	0	0	0	0	0	0	0	0	0
chr1	174357282	174351319	174350636	SNP_109167_1	RABGAP1L	0	0	0	0	0	0	0	0	0.0001	0	0	0	0	0	0	0	0	0	0	0	0	0	0	0	0
chr1	174363578	174357615	174356932	SNP_109172_1	RABGAP1L	0	0.992424	0	0	0	0	0	0	0	0.0001	1	0	0	1	0	0	0	0	0	0	0	0	0	0	0
chr1	174364859	174358896	174358211	SNP_109174_1	RABGAP1L	1	1	0	0	0	0	1	0	0	0.0001	1	0	1	0.979592	1	0	0	0	0	0	0	0	0	0	0
chr1	174372842	174366879	174366192	SNP_109183_1	RABGAP1L	0	0	0	0	0	0	0	0	0	0	0	0	0	1	0	0	0	0	0	0	0	0	0	0	0
chr1	174373449	174367486	174366800	SNP_109184_1	RABGAP1L	0	0	0	0	0	0	0	0	0	0	0	0	0	1	0	0	0	0	0	0	0	0	0	0	0
chr1	174374304	174368341	174367655	SNP_109185_1	RABGAP1L	0	0	0	0	0	0	0	0	0	0	0	0	0	1	0	0	0	0	0	0	0	0	0	0	0
chr1	174374450	174368487	174367801	SNP_109186_1	RABGAP1L	0	0	0	0	0	0	0	0	0	0	0	0	0	1	0	0	0	0	0	0	0	0	0	0	0
chr1	174374976	174369013	174368327	SNP_109187_1	RABGAP1L	0	0	0	0	0	0	0	0	0	0	0	0	0.0194175	0	0	0	0	0	0	0	0	0	0	0	0
chr1	174389585	174383622	174382941	SNP_109215_1	RABGAP1L	0	0	0	0	0	0	0.0001	0	0	0	0	0	0	0	1	0	0	0.00549451	0	0	0	0	0	0	0
chr1	174390133	174384170	174383490	SNP_109217_1	RABGAP1L	0	0	0	0	0	0	0.0001	0	0	0	0	0	0	0	0	0	0	0	0	0	0	0	0	0	0
chr1	174390997	174385034	174384354	SNP_109218_1	RABGAP1L	0	0	0	0	0	0	0.0001	0	0	0	0	0	0	0	0	0	0	0	0	0	0	0	0	0	0
chr1	174391065	174385102	174384422	SNP_109219_1	RABGAP1L	0	0	0	0	0	0	0.0001	0	0	0	0	0	0	0	0	0	0	0	0	0	0	0	0	0	0
chr1	174391324	174385361	174384681	SNP_109220_1	RABGAP1L	0	0	0	0	0	0	0.0001	0	0	0	0	0	0	0	0	0	0	0	0	0	0	0	0	0	0
chr1	174396747	174390782	174390103	SNP_109225_1	RABGAP1L	0	0	0	0	0	0	0	0	0	0	0	0	0.0001	0	0	0	0	0	0	0	0	0	0	0	0
chr1	174408704	174402739	174402065	SNP_109243_1	RABGAP1L	0	0	0	0	0	0	0	1	0	0	0	0	0	0	0	0	0	0	0	0	0	0	0	0	0
chr1	174409364	174403399	174402725	SNP_109244_1	RABGAP1L	0	0	0	0	0	0	0	0.991453	0	0	0	0	0	0	0	0	0	0	0	0	0	0	0	0	0
chr1	174410029	174404064	174403390	SNP_109245_1	RABGAP1L	0	0	0	0	0	0	1	0	0	0	0	0	0	0	0	0	0	0	0	0	0	0	0	0	0
chr1	174410193	174404228	174403554	SNP_109246_1	RABGAP1L	0	0	0	0	0	0	0.986301	0	0	0	0	0	0	0	0	0	0	0	0	0	0	0	0	0	0
chr1	174421697	174415732	174415065	SNP_109256_1	RABGAP1L	0	0	0	0	0	0	0	0	0	0	0	0	0	0	0	0	0	0	0	0	0.00268817	0	0	0	0
chr1	174421995	174416030	174415363	SNP_109257_1	RABGAP1L	0	0	0	0	0	0	0	0	0	0	0	0	0	0	0	0	0	0	0	0	0.0001	0	0	0	0
chr1	174423979	174418014	174417347	SNP_109258_1	RABGAP1L	0	0	0	0	0	0	0	0	0	0	0	0	0	0	1	0	0	0	0	0	0	0	0	0	0
chr1	174434754	174428789	174428120	SNP_109274_1	RABGAP1L	0	0	0	0	0	0.0001	0	0	0	0	0	0	1	0	0	0	0	1	0	0	0	0	0	0	0
chr1	174444480	174438515	174437849	SNP_109281_1	RABGAP1L	0	0	0	0	0	0	0	0.0001	0	0	0	0	0	0	0	0	0	0	0	0	0	0	0	0	0
chr1	174444491	174438526	174437860	SNP_109282_1	RABGAP1L	0	0	0	0	0	0	0	0.0001	0	0	0	0	0	0	0	0	0	0	0	0	0	0	0	0	0
chr1	174444552	174438587	174437921	SNP_109283_1	RABGAP1L	0	0	0	0	0	0	0	0.0001	0	0	0	0	0	0	0	0	0	0	0	0	0	0	0	0	0
chr1	174449953	174443988	174443322	SNP_109287_1	RABGAP1L	0	0	0	0	0	0	0.0001	0	0	0	0	0	0	0	0	0	0	0	0	0	0	0	0	0	0
chr1	174459099	174453134	174452467	SNP_109292_1	RABGAP1L	0	0	0	0	0	0	0	0	0	0	0	0	1	0	0	0	0	0	0	0	0	0	0	0	0
chr1	174466118	174460152	174459486	SNP_109304_1	RABGAP1L	0	0	0	0	0	0	0	0	0	0	0	0	1	0	0	0	0	0	0	0	0	0	0	0	0
chr1	174466377	174460411	174459745	SNP_109305_1	RABGAP1L	0	0	0	0	0	0	0	0	0	0	0	0	1	0	0	0	0	0	0	0	0	0	0	0	0
chr1	174467891	174461925	174461259	SNP_109306_1	RABGAP1L	0	0	0	0	0	0	0	0	0	0	0	0	0.0001	0	0	0	0	0	0	0	0	0	0	0	0
chr1	174469794	174463828	174463157	SNP_109312_1	RABGAP1L	0	0	0	0	0	0	0	0	0	0	1	0	0	0	0	0	0	0	0	0	0	0	0	0	0
chr1	174471360	174465394	174464723	SNP_109314_1	RABGAP1L	0	0	0	0	0	0	0	1	0	0	0	0	0	0	0	0	0	0	0	0	0	0	0	0	0
chr1	174483077	174477111	174476441	SNP_109333_1	RABGAP1L	0	0	0	0	0	0	0.0001	0	0	0	0	0	0	0	0	0	0	0	0	0	0	0	0	0	0
chr1	174491618	174485652	174484983	SNP_109346_1	RABGAP1L	0.0001	0	0	0	0	0	0	0	0	0	1	0	0	0	0	0	0	0	0	0	0	0	0	0	0
chr1	174491632	174485666	174484997	SNP_109347_1	RABGAP1L	0.0001	0	0	0	0	0	0	0	0	0	1	0	0	0	0	0	0	0	0	0	0	0	0	0	0
chr1	174501836	174495866	174495160	SNP_109365_1	RABGAP1L	0	0	0	0	0	0	0	0	0	0	0	0	0	0	0	0	0	0	0	0	0.0001	0	0	0	0
chr1	174503811	174497841	174497135	SNP_109369_1	RABGAP1L	0	0	0	0	0	0	0	0	0	0	0	0	0.0001	0	0	0	0	0	0	0	0	0	0	0	0
chr1	174529133	174523165	174522447	SNP_109403_1	RABGAP1L	0	0	0	0	0	0	0.0001	0	0	0	0	0	0	0	0	0	0	0	0	0	0	0	0	0	0
chr1	174538958	174532990	174532273	SNP_109418_1	RABGAP1L	0	0	0	0	0	0	0	0	0	0	0	0	1	0	0	0	0	0	0	0	0	0	0	0	0
chr1	174538970	174533002	174532285	SNP_109419_1	RABGAP1L	0	0	0	0	0	0	0	0	0	0	0	0	1	0	0	0	0	0	0	0	0	0	0	0	0
chr1	174539790	174533822	174533105	SNP_109420_1	RABGAP1L	0	0	0	0	0	0	0	0	0	0	0	0	1	0	0	0	0	0	0	0	0	0	0	0	0
chr1	174542312	174536344	174535627	SNP_109425_1	RABGAP1L	0	0	0	0	0	0	0	0	0	0	0	0	0	0	0	0	0	0	0	0.00103199	0	0	0	0	0
chr1	174565720	174559752	174559013	SNP_109445_1	RABGAP1L	0	0	0	0	0	0	0	0	0	0	0	0	0.0001	0	0	0	0	0	0	0	0	0	0	0	0
chr1	174565888	174559920	174559181	SNP_109446_1	RABGAP1L	0	0	0	0	0	0	0	0	0	0	0	0	0.0001	0	0	0	0	0	0	0	0	0	0	0	0
chr1	174641522	174635552	174634817	SNP_109563_1	RABGAP1L	0	0	0	0	0	0	0	0	0	0	0	0	1	0	0	0	0	0	0	0	0	0	0	0	0
chr1	174641920	174635950	174635215	SNP_109564_1	RABGAP1L	0	0	0	0	0	0	0	0	0	0	0	0	1	0	0	0	0	0	0	0	0	0	0	0	0
chr1	174697760	174691792	174691057	SNP_109624_1	RABGAP1L	0	0	0	0	0	0	0	0	0	0	0	0	0	0	0	0	0	0	0	0	1	0	0	0	0
chr1	174698234	174692266	174691531	SNP_109625_1	RABGAP1L	0	0	0.0001	0	0	0	0	0	0	0	0	0	0	0	0	0	0	0	0	0	1	0	0	0	0
chr1	174746540	174740569	174739820	SNP_109675_1	RABGAP1L	0	0	0	0	0	0	0	0	0	0	0	0	0	0	1	0	0	0	0	0	0	0	0	0	0
chr1	174785977	174779991	174779255	SNP_109723_1	RABGAP1L	0.0001	0	0	0	0	0	0	0	0	0	0	0	0	0	0	0	0	0	0	0	0	0	0	0	0
chr1	174786163	174780177	174779441	SNP_109724_1	RABGAP1L	0.0001	0	0	0.0001	0	0	0	0	0	0	0	0	0	0	0	0	0	0	0	0	0	0	0	0	0
chr1	174786334	174780348	174779612	SNP_109725_1	RABGAP1L	0.0001	0	0	0.0001	0	0	0	0	0	0	0	0	0	0	0	0	0	0	0	0	0	0	0	0	0
chr1	174787258	174781272	174780536	SNP_109726_1	RABGAP1L	0	0	0	0	0	0	0	0	0	0	0	0	0	0	0	0	0	0	0	0	0	0	0	0	0.00268097
chr1	174787724	174781738	174781002	SNP_109727_1	RABGAP1L	0	0	0	0	0	0	0	0	0.0001	0	0	0	0	0	0	0	0	0	0	0	1	0	0	0	0.0001
chr1	174788383	174782397	174781661	SNP_109728_1	RABGAP1L	0	0	0	0	0	0	0.0001	0	0	0	0	0	1	0	0	0	0	0	0	0	0	0	0	0	0
chr1	174788685	174782699	174781963	SNP_109729_1	RABGAP1L	0	0	0	0	0	0	0.0001	0	0	0	0	0	1	0	0	0	0	0	0	0	0	0	0	0	0
chr1	174789407	174783421	174782685	SNP_109730_1	RABGAP1L	0	0	0	0	0	0	0	0	0	0	0	0	1	0	0	0	0	0	0	0	0	0	0	0	0
chr1	174800872	174794887	174794151	SNP_109740_1	RABGAP1L	0	0	0	0	0	0	0	0	0	0	0	0	1	0	0	0	0	0	0	0	0	0	0	0	0
chr1	174801329	174795344	174794608	SNP_109741_1	RABGAP1L	0	0	0	0.0001	0	0	0	0	0	0	0	0	1	0	0	0	0	0	0	0	0	0	0	0	0
chr1	174806801	174800817	174800080	SNP_109752_1	RABGAP1L	0	0	0	0	0	0	0.0001	0	0	0	0	0	0	0	0	0	0	0	0	0	0	0	0	0	0
chr1	174807276	174801292	174800555	SNP_109753_1	RABGAP1L	0	0	0	0	0	0	0.0001	0	0	0	0	0	0	0	0	0	0	0	0	0	0	0	0	0	0
chr1	174809460	174803476	174802739	SNP_109754_1	RABGAP1L	0	0	0	0.0001	0	0	0.0001	0	1	0	0	0	0	0	0	0	0	0	0	0	0	0	0	0	0
chr1	174809803	174803820	174803082	SNP_109755_1	RABGAP1L	0	0	0	0	0	0	0.587571	0	0.833333	0	0	0	0	0	0	0	0	0	0	0	0	0	0	0	0
chr1	174810073	174804089	174803353	SNP_109758_1	RABGAP1L	0	0	0	0	0	0	0	0	0.0001	0	0	0	0.0001	0	0	0	0	0	0	0	0	0	0	0	0
chr1	174810262	174804278	174803542	SNP_109759_1	RABGAP1L	0	0	0	0	0	0	0	0	0.0001	0	0	0	0.0001	0	0	0	0	0	0	0	0	0	0	0	0
chr1	174810590	174804606	174803870	SNP_109760_1	RABGAP1L	0	0	0	0	0	0	0	0	0	0	0	0	0.0001	0	0	0	0	0	0	0	0	0	0	0	0
chr1	174811177	174805193	174804457	SNP_109761_1	RABGAP1L	0	0	0	0	0	0	0	0	0	0	0	0	1	0	0	0	0	0	0	0	0	0	0	0	0
chr1	174821814	174815852	174815094	SNP_109773_1	RABGAP1L	0	0	0	0	0	0	0.857143	0	0	0	0	0	0	0	0	0	0	0	0	0	0	0	0	0	0
chr1	174822847	174816886	174816127	SNP_109775_1	RABGAP1L	0	0	0	0	0	0	0.0001	0	0	0	0	0	0	0	0	0	0	0	0	0	0	0	0	0	0
chr1	174841775	174835822	174835064	SNP_109801_1	RABGAP1L	0.0268199	0	0	0	0	0	0	0	0	0	0	0	0	0	0	0	0	0	0	0	0	0	0	0	0
chr1	174843057	174837103	174836346	SNP_109803_1	RABGAP1L	0	0	0	0	0	0	0	0	0	0	0	0	1	0	0	0	0	0	0	0	0	0	0	0	0
chr1	174848478	174842524	174841767	SNP_109806_1	RABGAP1L	0	0	0	0	0	0	0	0	0	0	0	0	0.0116279	0.904762	0.0001	0	0	0.961538	0	0	0	0	0	0	0
chr1	174848492	174842538	174841781	SNP_109807_1	RABGAP1L	0	0	0	0	0	0	0	0	0	0	0	0	0.0135135	0.882353	0.0001	0	0	0	0	0	0	0	0	0	0
chr1	174928375	174922423	174921695	SNP_109903_1		0	0	0	0	0	0	0	0	0	0.0001	0	0	0	0	0	0	0	0	0	0	0	0	0	0	0
chr1	174929600	174923648	174922920	SNP_109905_1		0	0	0	0	0	0	0	0	0	0	0	0	0	0	1	0	0	0	0	0	0	0	0	0	0
chr1	174931699	174925747	174925009	SNP_109910_1		0	0	0	0	0	0	0	0	0	0	0	0	0.0001	0	0	0	0	0	0	0	0	0	0	0	0
chr1	174951068	174945118	174944366	SNP_109920_1		0	0	0	0	0	0	0	0	0	0	0	0	0	0	0	0	0	0	0	0	0.0001	0	0	0	0
chr1	174959454	174953504	174952752	SNP_109925_1		0	0	0	0	0	0	0	0	0	0	0	0	0	0	0	0	0	0	0	0.997849	0	0	0	0	0
chr1	174961501	174955551	174954796	SNP_109927_1		0	0	0	0	0	0	0	0	0	0	0	0	0	0	0	0	0	0	0	0	0	0	0.0001	0	0
chr1	174961987	174956037	174955282	SNP_109928_1		0	0	0	0	0	0	0	0	0	0	0	0	0	0.0001	0	0	0	0	0	0	0	0	0.0014245	0	0
chr1	174962082	174956132	174955377	SNP_109929_1		0	0	0	0	0	0	0	0	0	0	0	0	0	0.015625	0	0	0	0	0	0	0	0	0.0001	0	0
chr1	174969271	174963322	174962561	SNP_109934_1	CACYBP	1	0.0001	0.00568182	0.697161	0.993506	0	0.0001	0.755274	0.479853	1	0.425287	0.403118	0.0001	0.625698	0.475	0.42033	0.670554	0.779051	1	0.998875	0.0001	0.996296	0.0001	0	0.0001
chr1	175122759	175116773	175116004	SNP_110136_1		0	0	0	0	0	0	0	0	0	0	0	0	0	0	0.0001	0	0	0	0	0	0	0	0	0	0
chr1	175126721	175120737	175119966	SNP_110151_1	KIAA0040	0	0	0	0	0	0	0.0001	0	0	0	0	0	0	0	0	0	0	0	0	0	0	0	0	0	0
chr1	175127534	175121550	175120779	SNP_110152_1	KIAA0040	0	0	0	0	0	0	0.0001	0	0	0	0	0	0.0001	0	0	0	0	0	0	0	0	0	0	0	0
chr1	175130204	175124220	175123449	SNP_110160_1	KIAA0040	0	0	0	0	0	0	0	0	0	0	0	0	0	1	0	0	0	0	0	0	0	0	0	0	0
chr1	175135829	175129845	175129072	SNP_110177_1	KIAA0040	0	0	0	0	0	0	0	0	0	0	0	0	0	1	0	0	0	0	0	0	0	0	0	0	0
chr1	175145920	175139917	175139147	SNP_110195_1	KIAA0040	0	0	0	0	0	0	0	0	0	0	0	1	0	0	0	0	0	0	0	0	0	0	0	0	0
chr1	175161849	175155851	175155075	SNP_110217_1	KIAA0040	0	0	0	0	0	0	0	0	0	0	0	0	0	1	0	0	0	0	0	0	0	0	0	0	0
chr1	175339663	175333649	175332843	SNP_110452_1	TNR	0	0	0	0	0	0	0	0	0	0	0	0	0	0	0.0001	0	0	0	0	0	0	0	0	0	0
chr1	175665956	175659938	175659077	SNP_110721_1	TNR	0	0	0	0	0	0	0	0	0	0	0	0	0	0	0	0	0	0	0	0	0	0	0.0001	0	0
chr1	175892910	175886894	175886026	SNP_110789_1		0	0	0	0	0	0	0	0	0	0	0.0001	0	0	0	0	0	0	0	0	0	0	0	0	0	0
chr1	176077712	176071684	176070806	SNP_110827_1	RFWD2	0	1	0	0	0	0	0	0	0	0	0	0	0	0	0	0	0	0	0	0	0	0	0	0	0
chr1	176467843	176461784	176460886	SNP_110875_1	PAPPA2	0	0	0	0	0	0	0	0	0	0	0	0	0	0	0.0001	0	0	0	0	0	0	0	0	0	0
chr1	177497138	177491026	177490100	SNP_111186_1		0	0	0	1	0	0	0	0	0	0	0	0	0	0	0	0	0	0	0	0	0	0	0	0	0
chr1	177639241	177633118	177632169	SNP_111413_1		0	0	0	0	0	0	0	0	0	0	0	0	0	0	0.0001	0	0	0	0	0	0	0	0	0	0
chr1	178495780	178489632	178488696	SNP_111766_1		0	0	0	0	0	0	0	0	0	0	0	0	0	0	1	0	0	0	0	0	0	0	0	0	0
chr1	179042092	179035947	179034995	SNP_112001_1	FAM20B	0	0	0	0	0.476027	0	0	0	0	0	0	0	0	0	0	0	0	0	0	0	0	0	0	0	0
chr1	179042300	179036155	179035203	SNP_112002_1	FAM20B	0	0	0	0	0.452128	0	0	0	0	0	0	0	0	0	0	0	0	0	0	0	0	0	0	0	0
chr1	179042316	179036171	179035219	SNP_112003_1	FAM20B	0	0	0	0	0.394161	0	0	0	0	0	0	0	0	0	0	0	0	0	0	0	0	0	0	0	0
chr1	179042450	179036305	179035353	SNP_112004_1	FAM20B	0	0	0	0	0.549801	0	0	0	0	0	0	0	0	0	0	0	0	0	0	0	0	0	0	0	0.0001
chr1	179042981	179036836	179035884	SNP_112005_1	FAM20B	0	0	0	0	1	0	0	0	0	0	0	0	0	0	0	0	0	0	0	0	0	0	0	0	0.0001
chr1	179043553	179037408	179036456	SNP_112006_1	FAM20B	0	0	0	0	1	0	0	0	0	0	0	0	1	0	0	0	0	0	0	0	0	0	0	0	0
chr1	179044302	179038157	179037205	SNP_112007_1	FAM20B	0	0	0	0	0.97619	0	0	0	0	0	0	0	0	0	0	0	0	0	0	0	0	0	0	0	0
chr1	179045473	179039328	179038376	SNP_112008_1	FAM20B	0	0	0	0	0.0001	0	0	0.0001	0.0001	0	0	0	0	0	0.0001	0	0	0	0	0	0	0	0	0	0
chr1	179065125	179058974	179058021	SNP_112032_1	TOR3A	0.0001	0	0	0	0	0	0	0	0	1	0	0	0.7	0	0	0	0	0	0	0	0	0	0	0	0
chr1	179171173	179164996	179164038	SNP_112049_1		0	0	1	1	0	0	0	0	0	0	0	0	0	0	0	0	0	1	0	0	0	0	0	0	0
chr1	179263003	179256846	179255895	SNP_112091_1	SOAT1	0	0	0	0	0	0	0	0	0	0	0.407407	0.0001	0	0	0	0	0	0	0	0	0	0	0	0	0
chr1	179305907	179299748	179298794	SNP_112131_1	SOAT1	0	0	0	0	0	0	0	1	0	0	0	0	0	0	0	0	0	0	0	0	0	0	0	0	0
chr1	179306200	179300041	179299087	SNP_112132_1	SOAT1	0	0	0	0	0	0	0	1	0	0	0	0	0	0	0	0	0	0	0	0	0	0	0	0	0
chr1	179307303	179301144	179300190	SNP_112133_1	SOAT1	0	0	0	0	0	0	0	1	0	0	0	0	0	0	0	0	0	0	0	0	0	0	0	0	0
chr1	179310262	179304103	179303149	SNP_112136_1	SOAT1	0	0	0	0	0	0	0	0	0	0	1	0.0001	0	0	0	0	0	0	0	0	0	0	0	0	0
chr1	179360207	179354046	179353095	SNP_112231_1	AXDND1	0	0	0	0	0	0	0	0	0	0	0	0	0	0	1	0	0	0	0	0	0	0	0	0	0
chr1	179441326	179435116	179434217	SNP_112428_1	AXDND1	0	0	0	0	0	0	0	0	0	0	0	0	0	0	0.0001	0	0	0	0	0	0	0	0	0	0
chr1	179810201	179803955	179803064	SNP_112856_1	TOR1AIP2	0	0	0	0	0	0	0.0001	1	0	0	0.0001	0.0001	0	0.0001	0.0001	0	0	0	0	0.00171821	1	0	0	0	0
chr1	179811138	179804892	179804001	SNP_112857_1	TOR1AIP2	0	0.0001	0	0	0	0	0	1	0	0	0.0434783	0.0001	0.0001	0.477612	0.614286	0	0	0	0	0	1	0	0.00111732	0	0
chr1	179811936	179805691	179804799	SNP_112859_1	TOR1AIP2	0	0.0001	0	0	0	0	0.0001	1	0.0001	0	0	0.0001	0.0001	0.530201	0.666667	0	0	0	0	0	1	0	0.0001	0	0
chr1	179813352	179807104	179806215	SNP_112861_1	TOR1AIP2	0	0	0	0	0	0	0	0	0	0	0	0	0	0	0	0	0	0.0001	0	0	0	0	0	0	0
chr1	179813499	179807251	179806362	SNP_112862_1	TOR1AIP2	0	0	0	0	0	0	0	0	0	0	0	0	0	0	0	0	0	0.0111732	0	0	0	0	0	0	0
chr1	179814457	179808210	179807320	SNP_112864_1	TOR1AIP2	0	0	0	0	0	0	0	0	0	0	0	0	0	0	0	0	0	0.00793651	0	0	0	0	0	0	0
chr1	179816816	179810569	179809679	SNP_112865_1	TOR1AIP2	0	0	0	0	0	0	0	0	0	0	0	0	0	0	0	0	0	0.0001	0	0	0	0	0	0	0
chr1	179831248	179825002	179824111	SNP_112878_1	TOR1AIP2	0	0	0	0	0.00970874	0	0	0	0	0	0	0	0	0	0	0	0	0	0	0	0	0	0.0001	0	0
chr1	179831963	179825717	179824826	SNP_112879_1	TOR1AIP2	0.622951	0	0.568465	0.305677	0.770073	0	0	0.534031	0.5	0.990291	0	0.0001	0	0.432584	1	0.406504	0.585401	0.457991	0.998342	0	0.00122549	0.77439	0.54704	0.0128586	0
chr1	179852074	179845826	179844936	SNP_112888_1	TOR1AIP1	0	0	1	0	0	0	0.0001	0	0	0	0.96875	0	0	0	0	0.004329	0	0	0	0	0	0	0	0	0
chr1	179871225	179864972	179864065	SNP_112921_1	TOR1AIP1	0	0	0	0	0	0	0	0	0	0	0	0.0001	0	0	0	1	0	0	0	0	0	0	0	0	0
chr1	179871712	179865459	179864552	SNP_112922_1	TOR1AIP1	0	0	0	0	0	0	0	0	0	0	0	0.0001	0	0	0	1	0	0	0	0	0	0	0	0	0
chr1	179876988	179870735	179869793	SNP_112927_1	TOR1AIP1	0	0	1	0	0	0	0.0001	0	0	0	1	0	0	0	0	0.0001	0	0	0	0	0	0	0	0	0
chr1	179883494	179877241	179876301	SNP_112939_1	TOR1AIP1	0	0	0	0	0	0	0	0	0	0	0	0	0	0	0	0	0	0.997942	0	0	0	0	0	0	0
chr1	179887681	179881430	179880490	SNP_112944_1	TOR1AIP1	0	0	1	0	0	0	0.0001	0	0	0	1	0.0001	0	0	0	0	0	0	0	0	0	0	0	0	0
chr1	179887932	179881681	179880741	SNP_112945_1	TOR1AIP1	0	0	0.990566	0	0	0	0.0001	0	0	0	1	0	0	0	0	0	0	0	0	0	0	0	0	0	0
chr1	179888228	179881977	179881037	SNP_112946_1	TOR1AIP1	0	0	0	0	0.0001	0	0.0001	0	0	0	0.702703	0	0	0	0	0	0	0	0	0	0	0	0	0	0
chr1	179961040	179954806	179953856	SNP_113041_1	CEP350	0	0	0	0	0	0	0	0	0	0	0	1	0	0	0	0	0	0	0	0	0	0	0	0	0
chr1	179989742	179983508	179982563	SNP_113064_1	CEP350	0	0	0	0	0	0	0	0	0	1	0	0	0	0	0	0	0	0	0	0	0	0	0	0	0
chr1	180013235	180007008	180006065	SNP_113084_1	CEP350	0	0	0	0	0	0	0	0	0	0	0	0	0	1	0	0	0	0	0	0	0	0	0	0	0
chr1	180046670	180040420	180039514	SNP_113116_1	CEP350	0	0	0	0	0	0	0	0	0	0	0	0	0	1	0	0	0	0	0	0	0	0	0	0	0
chr1	180081856	180075602	180074697	SNP_113151_1	CEP350	0	0	1	0	0	0	0	1	0	0	0	0	0	0	0	0	0	0	0	0	0	0	0	0	0
chr1	180167090	180160842	180159952	SNP_113319_1	QSOX1	0	0	0	0	0	0	0	0	0	0	0	0	0	1	0	0	0	0	0	0	0	0	0	0	0
chr1	180293650	180287379	180286474	SNP_113392_1	ACBD6	0	0	0	0.0001	0	0	0	0	0	0	0	0	0	0	0	0	0	0	0	0	0	0	0	0	0
chr1	180322142	180315839	180314937	SNP_113408_1	ACBD6	0	0	0	0	0	0	0	0	0	0	0	0	0.0001	0	0	0.00226244	0	0	0	0	0	0	0	0	0
chr1	180425144	180418858	180417957	SNP_113542_1	ACBD6	0	0	0	1	0	0	0	0	0	0	0	0	0	0	0	0	0	0	0	0	0	0	0	0	0
chr1	180427095	180420808	180419904	SNP_113548_1	ACBD6	0	0	0	1	0	0	0	0	0	0	0	0	0	0	0	0	0	0	0	0	0	0	0	0	0
chr1	180427154	180420867	180419963	SNP_113549_1	ACBD6	0	0	0	0.103448	0	0	0	0	0	0	0	0	0	0	0	0	0	0	0	0	0	0	0	0	0
chr1	180453858	180447573	180446672	SNP_113596_1	ACBD6	0	0	0	0	0	0	0	1	0	0	0	0	0	0	0	0	0	0	0	0	0	0	0	0	0
chr1	180471663	180465377	180464474	SNP_113627_1	ACBD6	0	0	0	0.0001	0	0	0	0	0	0	0	0	0	0	0	0	0	0	0	0	0	0	0	0	0
chr1	180968905	180962681	180961755	SNP_113965_1	STX6	0	0	0	0	0	0	0	0	0	0	0	1	0	0	0	0	0	0	0	0	0	0	0	0	0
chr1	180969045	180962821	180961895	SNP_113966_1	STX6	0	0	0	0	0	0	0	0	0	0	0	1	0	0	0	0	0	0	0	0	0	0	0	0	0
chr1	180969115	180962891	180961965	SNP_113967_1	STX6	0	0	0	0	0	0	0	0	0	0	0	1	0	0	0	0	0	0	0	0	0	0	0	0	0
chr1	180981477	180975252	180974326	SNP_113975_1	STX6	0	0	0	0	0	0	0	0	0	0	0	0	0	0	0	0	1	0	0	0	0	0	0	0	0
chr1	180981786	180975561	180974635	SNP_113976_1	STX6	0	0	0	0	0	0	0	0	0	0	0	0	0	0	0	0	0.983871	0	0	0	0	0	0	0	0
chr1	181010442	181004206	181003274	SNP_114009_1	MR1	0	0	0	0	0	0	0	0	0	0	0	0	0.0001	0	0	0	0	0	0	0	0	0	0	0	0
chr1	181018236	181012005	181011073	SNP_114028_1	MR1	0	0	0.0001	0	0	0	0	1	0.0001	0	0	0	0	1	0	0	0	1	0	0	1	0	0	0	0
chr1	181021483	181015252	181014319	SNP_114030_1	MR1	0	0	0.0001	0.0001	0	0	0	1	0.0001	0	0	0	0	0	0	0	0	0	0	0	0.995885	0	0	0	0
chr1	181025110	181018879	181017947	SNP_114031_1	MR1	0	0	0.0001	0	0	0	0	1	0.0001	0	0	0	0	0.959459	0	0	0	0.994253	0	0	0	0	0	0	0
chr1	181027169	181020922	181019990	SNP_114033_1	MR1	0	0	0.0001	0	0	0	0	0	0.0001	0	0	0	0	0	0	0	0	1	0	0	0	0	0	0	0
chr1	181062024	181055768	181054833	SNP_114095_1		0	0	0.0181818	0	0	0	0	0	0	0	1	0	0	0	0	0	0	0	0	0	0	0	0	0	0
chr1	182038268	182032030	182031107	SNP_114882_1		0	0	0	0	0	0	0	0	0	0	0	1	0	0	0	0	0	0	0	0	0	0	0	0	0
chr1	182088812	182082573	182081635	SNP_114950_1		0	0	0	0	0	0	0	0	0	0.0001	0	0	0	0	0	0	0	0	0	0	0	0	0	0	0
chr1	182544581	182538423	182537415	SNP_115233_1	RNASEL	0	0	0	1	0	0	0	0	0	0	0	0	0	0	0	0	0	0	0	0	0	0	0	0	0
chr1	182556036	182549879	182548871	SNP_115242_1	RNASEL	0	0	0	1	0	0	0	0	0	0	0	0	0	0	0	0	0	0	0	0	0	0	0	0	0
chr1	182568729	182562577	182561563	SNP_115261_1	RGS16	0	1	0	0	0	0	0	0	0	0	0	0	0	1	0.0001	0	0	0	0	0	0	0	0	0	0
chr1	182572875	182566723	182565709	SNP_115264_1	RGS16	0	0	0	0	0	0.0001	0	0	0	0	0	0	0	0	0	0	0	0	0	0	0	0	0	0	0
chr1	182622716	182616566	182615551	SNP_115284_1	RGS8	0	0	0	0	0	0	0	0	0	0	0	0	0	0	1	0	0	0	0	0	0	0	0	0	0
chr1	183007234	183001042	183000022	SNP_115537_1	LAMC1	0	0	0	0	0	0	0	0	0	0	0	0	0	1	0	0	0	0	0	0	0	0	0	0	0
chr1	183007261	183001069	183000049	SNP_115538_1	LAMC1	0	0	0	0	0	0	0	0	0	0	0	0	0	1	0	0	0	0	0	0	0	0	0	0	0
chr1	183007441	183001249	183000229	SNP_115539_1	LAMC1	0	0	0	0	0	0	0	0	0	0	0	0	0	1	0	0	0	0	0	0	0	0	0	0	0
chr1	183013672	183007480	183006462	SNP_115548_1	LAMC1	0	0	0	0	0	0	0	0	0	0	0	0	0	1	0	0	0	0	0	0	0	0	0	0	0
chr1	183013988	183007796	183006778	SNP_115549_1	LAMC1	0	0	0	0	0	0	0	0	0	0	0	0	0	1	0	0	0	0	0	0	0	0	0	0	0
chr1	183057933	183051741	183050739	SNP_115640_1	LAMC1	0	0	0	0	0	0	0	0	0	0	0	1	0	0	0	0	0	0	0	0	0	0	0	0	0
chr1	183058898	183052706	183051704	SNP_115641_1	LAMC1	0	0	0	0	0	0	0	0	0	0	0	1	0	0	0	0	0	0	0	0	0	0	0	0	0
chr1	183098280	183092088	183091089	SNP_115797_1	LAMC1	0	0	0	0	0	0	0	0	0	0	0	0	0	0	1	0	0	0	0	0	0	0	0	0	0
chr1	183098417	183092225	183091225	SNP_115799_1	LAMC1	0	0	0	0	0	0	0	0	0	0	0	0	0	0	1	0	0	0	0	0	0	0	0	0	0
chr1	183105534	183099342	183098337	SNP_115832_1	LAMC1	0	0	0	0	0	0	0	0	0	0	0.0001	0	0	0	0	0	0	0	0	0	0	0	0	0	0
chr1	183105705	183099513	183098508	SNP_115833_1	LAMC1	0	0	0	0	0	0	0	0	0	0	0.0001	0	0	0	0	0	0	0	0	0	0	0	0	0	0
chr1	183109034	183102842	183101841	SNP_115845_1	LAMC1	0	0	0	0	0	0	0	0	0	0	0	0	0.0001	0	0	0	0	0	0	0	0	0	0	0	0
chr1	183109171	183102979	183101978	SNP_115846_1	LAMC1	0	0	0	0	0	0	0	0	0	0	0	0	0.0147059	0	0	0	0	0	0	0	0	0	0	0	0
chr1	183109236	183103044	183102043	SNP_115847_1	LAMC1	0	0	0	0	0	0	0	0	0	0	0	0	0.0001	0	0	0	0	0	0	0	0	0	0	0	0
chr1	183112041	183105849	183104846	SNP_115851_1	LAMC1	0	0	0	0	0	0	0	0	0	0	0.0001	0	0	1	0.0001	0	0	0	0	0	0	0	0	0	0
chr1	183114634	183108442	183107439	SNP_115860_1	LAMC1	0	0	0	0	0	0	0	0	0	0	0.0001	0	0	0	0	0	0	0	0	0	0	0	0	0	0
chr1	183450536	183444341	183443296	SNP_116068_1	SMG7	0	0	0	0	0	0	0	0	0	0	0	0	0.0001	0	0	0	0	0	0	0	0	0	0	0	0
chr1	183817016	183810829	183809791	SNP_116133_1	RGL1	0	0	0	0	0	0	0	0	0	0	0	0	0	0.987805	0	0	0	0	0	0	0	0	0	0	0
chr1	183817289	183811102	183810064	SNP_116134_1	RGL1	0	0	0	0	0	0	0	0	0	0	0	0	0	1	0	0	0	0	0	0	0	0	0	0	0
chr1	183817584	183811397	183810359	SNP_116135_1	RGL1	0	0	0	0	0	0	0	0	0	0	0	0	0	1	0	0	0	0	0	0	0	0	0	0	0
chr1	184660205	184653952	184652918	SNP_116321_1	EDEM3	0	0	0	0.0001	0	0	0	0.0001	1	0	1	0	0.373913	0.982659	0.0001	0.0001	0	0	0	0	0	0	0	0	0
chr1	184661642	184655389	184654355	SNP_116322_1	EDEM3	0	0	0	0	0	0	0	0.0001	0	0	0	0	1	0	0	0	0	0	0	0	0	0	0	0	0
chr1	184662181	184655928	184654894	SNP_116323_1	EDEM3	0	0	0	0	0	0	0	0	0	0	0	0	1	0	0	0	0	0	0	0	0	0	0	0	0
chr1	184663537	184657284	184656250	SNP_116324_1	EDEM3	0	0	0	0	0	0	0	0	0	0	0	0	1	0	0	0	0	0	0	0	0	0	0	0	0
chr1	184663581	184657328	184656294	SNP_116325_1	EDEM3	0	0	0	0	0	0	0	0	0	0	0	0	1	0	0	0	0	0	0	0	0	0	0	0	0
chr1	184675814	184669560	184668527	SNP_116339_1	EDEM3	0	0	0	0	0	0	0	0	0	0	0	0	1	0	0	0	0	0	0	0	0	0	0	0	0
chr1	184760913	184754634	184753633	SNP_116390_1	FAM129A	0	0	0	0	0	0	0	0	0	0	0	0	0.0001	1	0	0	0.990854	0	0	0	0	0	1	0	0
chr1	184776403	184770121	184769120	SNP_116395_1	FAM129A	0	0	0	0	0	0	0	0	0	0	0	0	0	0	0.0001	0	0	0	0	0	0	0	0	0	0
chr1	184778775	184772493	184771493	SNP_116404_1	FAM129A	0	0	0	0	0	0	0	0	0	0	0	0	0	0	0	0	0	0	0	0.927769	0	0	0	0	0
chr1	184778827	184772545	184771547	SNP_116405_1	FAM129A	0	0	0	0	0	0	0	0	0	0	0	0	0	0	0	0	0	0	0	0.99061	0	0	0	0	0
chr1	184779057	184772775	184771777	SNP_116406_1	FAM129A	0	0	0	0	0	0	0	0	0	0	0	0	0	0	0	0	0	0	0	0.998462	0	0	0	0	0
chr1	184779093	184772811	184771813	SNP_116407_1	FAM129A	0	0	0	0	0	0	0	0	0	0	0	0	0	0	0	0	0	0	0	0.999157	0	0	0	0	0
chr1	184838741	184832464	184831461	SNP_116493_1	FAM129A	0	0	0	0	0	0	0	0	0	0	0	0	0	0	0	0	0	0	0	0	1	0	0	0	0
chr1	184894637	184888361	184887360	SNP_116541_1	FAM129A	0	0	0	0	0	0	0	0	0	0	0	0	0	0	0	0	0	0	0	0	0.03125	0	0	0	0
chr1	184924638	184918365	184917366	SNP_116577_1	FAM129A	0	0	0	0	0	0	0	0	0.0001	0	0	0	0	0	0	0	0	0	0	0	0	0	0	0	0
chr1	185069561	185063302	185062278	SNP_116725_1	RNF2	0	0	0	0	0	0	0	0	0	0	0	0	0	0	1	0	0	0	0.00106045	0	0	0	0	0	0
chr1	185069843	185063584	185062556	SNP_116727_1	RNF2	0	0	0	0.0001	0	0	0	0	0	0	0	0	0	0	1	0	0	0	0.0001	0	0	0	0	0	0
chr1	185071831	185065572	185064544	SNP_116729_1		0	0	0	0	0	0	0	1	0	0	0	0	0	0	0	0	0	0	0	0	0	0.00492611	0	0	0
chr1	185072819	185066560	185065532	SNP_116730_1		0	0	0	0	0	0	0	1	0	0	0	0	0	0	0	0	0	0	0	0	0	0.0001	0	0	0
chr1	185073723	185067464	185066436	SNP_116731_1		0	0	0	0	0	0	0	0	0	0	0	0	0	0	0	0	0	0	0	0	0	0.0001	0	0	0
chr1	185073927	185067668	185066640	SNP_116732_1		0	0	0	0	0	0	0	0	0	0	0	0	0	0	0	0	0	0	0	0	0	0.0001	0	0	0
chr1	185087634	185081374	185080344	SNP_116742_1	TRMT1L	0	0	0	0	0	0	0	0	0	0	0	0	0	0	0	0	0	0	0	0	0	0	0	0	1
chr1	185096576	185090316	185089293	SNP_116753_1	TRMT1L	0	0	0	0	0	0	0	0	0	0	0	0	0	0	1	0	0	0	0	0	0	0	0	0	0
chr1	185096627	185090367	185089344	SNP_116754_1	TRMT1L	0	0	0	0	0	0	0	0	0	0	0	0	0	0	1	0	0	0	0	0	0	0	0	0	0
chr1	185096722	185090462	185089439	SNP_116755_1	TRMT1L	0	0	0	0	0	0	0	0	0	0	0	0	0	0	1	0	0	0	0	0	0	0	0	0	0
chr1	185103014	185096754	185095734	SNP_116766_1	TRMT1L	0	0	0	0	0	0	0	0	0	0	0	1	0	0	0	0	0	0	0	0	0	0	0	0	0
chr1	185103081	185096821	185095801	SNP_116767_1	TRMT1L	0	0	0	0	0	0	0	0	0	0	0	1	0	0	0	0	0	0	0	0	0	0	0	0	0
chr1	185103113	185096853	185095833	SNP_116768_1	TRMT1L	0	0	0	0	0	0	0	0	0	0	0	1	0	0	0	0	0	0	0	0	0	0	0	0	0
chr1	185262181	185255921	185254904	SNP_116918_1		0	0	0	0	0	0	0	0	0	0	0	0	0	0	0	0	0	0	0	0	0	0	1	0	0
chr1	185265711	185259451	185258434	SNP_116921_1	IVNS1ABP	0	0	0	0	0	0	0	0	0	0	0	0	0	0	0	0	0	0	0	0	0	0	0	0.996855	0
chr1	185267114	185260854	185259837	SNP_116922_1	IVNS1ABP	0	0	0	0	0	0.0001	0	0	0	0	0.414286	0	0.0001	0.261538	0.0001	0	0	0	0	0	0	0	0	0	0
chr1	186341141	186334819	186333869	SNP_117569_1	MIR548F1	0	0	0	0	0	0	0	0	0	0	0	0	0	1	0	0	0	0	0	0	0	0	0	0	0
chr1	186946869	186940552	186939544	SNP_117708_1	PLA2G4A	0	0	0	0	0	0	0	0	0	0	0	0	0	0	0	0	0	0	0	0	1	0	0	0	0
chr1	187074490	187068169	187067157	SNP_117826_1		0	0	0	0	0	0	0	0	0	0	0	0	1	0	0	0	0	0	0	0	0	0	0	0	0
chr1	187074740	187068419	187067407	SNP_117827_1		0	0	0	0	0	0	0	0	0	0	0	0	1	0	0	0	0	0	0	0	0	0	0	0	0
chr1	187075982	187069665	187068649	SNP_117831_1		0	0	0	0	0	0	0	0	0	0	0	0	1	0	0	0	0	0	0	0	0	0	0	0	0
chr1	187076344	187070027	187069011	SNP_117832_1		0	0	0	0	0	0	0	0	0	0	0	0	1	0	0	0	0	0	0	0	0	0	0	0	0
chr1	187191093	187184782	187183784	SNP_117960_1		0	0	0	0	0	0	0	0	0	0	0	0	0	0.0001	0	0	0	0	0	0	0	0	0	0	0
chr1	187262817	187256478	187255494	SNP_118027_1		0	0	0	0	0	0	0	0	0	0	0.0001	0	0	0	0	0	0	0	0	0	0	0	0	0	0
chr1	187263999	187257660	187256676	SNP_118028_1		0	0	0	0	0	0	0	0	0	0	0.0001	0	0	0	0	0	0	0	0	0	0	0	0	0	0
chr1	187295162	187288861	187287847	SNP_118105_1		0	0	0	0	0	0	0	0	0	0	0	0	1	0	0	0	0	0	0	0	0	0	0	0	0
chr1	187295318	187289017	187288003	SNP_118106_1		0	0	0	0	0	0	0	0	0	0	0	0	1	0	0	0	0	0	0	0	0	0	0	0	0
chr1	187295508	187289207	187288193	SNP_118107_1		0	0	0	0	0	0	0	0	0	0	0	0	1	0	0	0	0	0	0	0	0	0	0	0	0
chr1	187295685	187289384	187288370	SNP_118108_1		0	0	0	0	0	0	0	0	0	0	0	0	0.990741	0	0	0	0	0	0	0	0	0	0	0	0
chr1	187295740	187289439	187288425	SNP_118109_1		0	0	0	0	0	0	0	0	0	0	0	0	1	0	0	0	0	0	0	0	0	0	0	0	0
chr1	187295873	187289572	187288558	SNP_118110_1		0	0	0	0	0	0	0	0	0	0	0	0	1	0	0	0	0	0	0	0	0	0	0	0	0
chr1	187296013	187289712	187288698	SNP_118111_1		0	0	0	0	0	0	0	0	0	0	0	0	1	0	0	0	0	0	0	0	0	0	0	0	0
chr1	187391909	187385608	187384600	SNP_118256_1		0	0	0	0	0	0	0	0	0	0	0	0	0.0001	0	0	0	0	0	0	0	0	0	0	0	0
chr1	187429073	187422800	187421792	SNP_118266_1		0	0	0	0	0	0	0	0	0	0	0	0	0.0001	0	0	0	0	0	0	0	0	0	0	0	0
chr1	187429753	187423479	187422472	SNP_118267_1		0	0	0	0	0	0	0	0	0	0	0	0	0.0001	0	0	0	0	0	0	0	0	0	0	0	0
chr1	187430096	187423822	187422815	SNP_118268_1		0	0	0	0	0	0	0	0	0	0	0	0	0.0001	0	0	0	0	0	0	0	0	0	0	0	0
chr1	187446318	187440039	187439031	SNP_118279_1		0	0	0	0	0	0	0	0	0	0	0	0	0	1	0	0	0	0	0	0	0	0	0	0	0
chr1	189028041	189021591	189020559	SNP_119015_1		0	0	0	0	0	0	0	0	0	0	0	0	0	0	1	0	0	0	0	0	0	0	0	0	0
chr1	189028128	189021678	189020647	SNP_119017_1		0	0	0	0	0	0	0	0	0	0	0	0	0	0	1	0	0	0	0	0	0	0	0	0	0
chr1	189031043	189024593	189023563	SNP_119027_1		0	0	0	0	0	0	0	0	0	0	0	0	0	0	0.983607	0	0	0	0	0	0	0	0	0	0
chr1	189994946	189988418	189987402	SNP_120541_1		0	0	0	0	0	0	0	0	0	0	0	0	0	0	0	0	0.0001	0	0	0	0	0	0	0	0
chr1	189994953	189988425	189987409	SNP_120542_1		0	0	0	0	0	0	0	0	0	0	0	0	0	0	0	0	0.0001	0	0	0	0	0	0	0	0
chr1	190422442	190415912	190414907	SNP_121137_1	FAM5C	0	0	0	0	0	0	0	0	0	0	0	0	0	0	0.0001	0	0	0	0	0	0	0	0	0	0
chr1	190900509	190893941	190892866	SNP_121670_1		0	0	0	0	0	0	0	0	0	0	0	0	0	0	0.0001	0	0	0	0	0	0	0	0	0	0
chr1	190900576	190894008	190892933	SNP_121671_1		0	0	0	0	0	0	0	0	0	0	0	0	0	0	0.0001	0	0	0	0	0	0	0	0	0	0
chr1	190900600	190894032	190892957	SNP_121672_1		0	0	0	0	0	0	0	0	0	0	0	0	0	0	0.0001	0	0	0	0	0	0	0	0	0	0
chr1	191338916	191332275	191331260	SNP_122423_1		0	0	0	0	0	0	0	0	0	0	0	0	0	0	1	0	0	0	0	0	0	0	0	0	0
chr1	191642748	191636069	191635086	SNP_122614_1		0	0	0	0	0	0	0	0	0	0	0	0	0	0	1	0	0	0	0	0	0	0	0	0	0
chr1	191653009	191646330	191645347	SNP_122622_1		0	0	0	0	0	0	0	0	0	0	0	0	0	0	1	0	0	0	0	0	0	0	0	0	0
chr1	191653172	191646493	191645510	SNP_122623_1		0	0	0	0	0	0	0	0	0	0	0	0	0	0	1	0	0	0	0	0	0	0	0	0	0
chr1	192215404	192208746	192207774	SNP_122940_1		0	0	0	0	0	0	0	0	0	0.0001	0	0	0	0	0	0	0	0.0001	0	0	0	0	0	0	0
chr1	192578763	192572084	192571170	SNP_123187_1		0	0	0	0	0	0	0	0	0	0	0	0.0001	0	0	0	0	0	0	0	0	0	0	0	0	0
chr1	192578940	192572261	192571347	SNP_123188_1		0	0	0	0	0	0	0	0	0	0	0	0.0001	0	0	0	0	0	0	0	0	0	0	0	0	0
chr1	192579043	192572364	192571450	SNP_123189_1		0	0	0	0	0	0	0	0	0	0	0	0.0001	0	0	0	0	0	0	0	0	0	0	0	0	0
chr1	193011448	193004696	193003795	SNP_123456_1	UCHL5	0	0	0	0	0	0	0	0	0	0	0	0	0	0.0001	0	0	0	0	0	0	0	0	0	0	0
chr1	193054485	193047726	193046825	SNP_123464_1	TROVE2	0	0	0	0	0	0	0	0	0	0	1	0	0	0	0	0	0	0	0.000772201	0	0	0	0	0	0
chr1	193054769	193048010	193047109	SNP_123465_1	TROVE2	0	0	0	1	0	0	0	0	1	0.992647	1	0	0	0	0	0	0	0	0.0001	0	0	0	0	0	0
chr1	193059148	193052390	193051489	SNP_123466_1		0	0	0.08	0.386667	0.0001	0.0001	1	0	0	0	1	1	0	0.285714	0.0001	0.0102041	0.99422	0.00497512	0	0	1	0.532258	0	0.142857	0
chr1	193143779	193137067	193136148	SNP_123541_1	CDC73	0	0	0	0	0	0	0	0	0	0	0	0.0001	0	1	0	0	0	0	0	0	0	0	0	0	0
chr1	193144050	193137338	193136419	SNP_123542_1	CDC73	0	0	0	0	0	0	0	0	0	0	0	0.0001	0	1	0	0	0	0	0	0	0	0	0	0	0
chr1	193145645	193138933	193138014	SNP_123543_1	CDC73	0	0	0	0	0	0	0	0	0	0	0	0	0	1	0	0	0	0	0	0	0	0	0	0	0
chr1	193150219	193143507	193142588	SNP_123548_1	CDC73 B3GALT2	0	0	0	0	0	0	0	0	0	0	0	0	1	0	0	0	0	0	0	0	0	0	0	0	0
chr1	193168256	193161547	193160622	SNP_123567_1	CDC73	0	0	0	0	0	0	0	0	0	0	0	0	0	0	0	1	0	0	0	0	0	0	0	0	0
chr1	193168561	193161852	193160927	SNP_123568_1	CDC73	0	0	0	0	0	0	0	0	0	0	0	0	0	0	0	1	0	0	0	0	0	0	0	0	0
chr1	193179171	193172462	193171537	SNP_123575_1	CDC73	0	0	0	0	0	0	0	0	0	0	0	1	0	0	0	0	0	0	0	0	0	0	0	0	0
chr1	193229331	193222613	193221682	SNP_123609_1		0	0	0	1	0	0	0	0	0	0	0	0	0	0	0	0	0	0	0	0	0	0	0	0	0
chr1	193229653	193222935	193222004	SNP_123610_1		0	0	0	1	0	0	0	0	0	0	0	0	0	0	0	0	0	0	0	0	0	0	0	0	0
chr1	193234468	193227751	193226819	SNP_123613_1		0	0	0	0	0	0	0	0.0001	0	0	0	0	0	0	0	0	0	0	0	0	0	0	0	0	0
chr1	193235322	193228605	193227673	SNP_123615_1		0	0	0	0	0	0	0	0.0001	0	0	0	0	0	0	0	0	0	0	0	0	0	0	0	0	0
chr1	193235931	193229210	193228282	SNP_123618_1		0	0	0	0	0	0	0	0.0001	0	0	0	0	0	0	0	0	0	0	0	0	0	0	0	0	0
chr1	193236606	193229885	193228957	SNP_123619_1		0	0	0	0	0	0	0	0.0001	0	0	0	0	0	0	0	0	0	0	0	0	0	0	0	0	0
chr1	193236656	193229935	193229007	SNP_123620_1		0	0	0	0	0	0	0	0.0001	0	0	0	0	0	0	0	0	0	0	0	0	0	0	0	0	0
chr1	193237041	193230320	193229392	SNP_123621_1		0	0	0	0	0	0	0	0.0001	0	0	0	0	0	0	0	0	0	0	0	0	0	0	0	0	0
chr1	193453833	193447106	193446176	SNP_123757_1		0	0	0	0	0	0	0	0	0	0	0	0	0	0	1	0	0	0	0	0	0	0	0	0	0
chr1	193694063	193687334	193686381	SNP_124055_1		0	0	0	0	0	0	0	0	0	0	0	0	0	0.0001	0	0	0	0	0	0	0	0	0	0	0
chr1	193906634	193899864	193898899	SNP_124276_1		0	0	0	0	0	0	0	0	0	0	0	0	0	0	0.0001	0	0	0	0	0	0	0	0	0	0
chr1	194301026	194294179	194293227	SNP_124337_1		0	0	0	0	0	0	0	0	0	0	0	0	0	1	0	0	0	0	0	0	0	0	0	0	0
chr1	196146162	196139314	196138339	SNP_125730_1		0	0	0	0	0	0	0	0	0	0	0	0	0	0	0.0001	0	0	0	0	0	0	0	0	0	0
chr1	196146177	196139329	196138354	SNP_125731_1		0	0	0	0	0	0	0	0	0	0	0	0	0	0	0.0001	0	0	0	0	0	0	0	0	0	0
chr1	196440168	196433285	196432328	SNP_125936_1	KCNT2	0	0	0	0	0	0	0	0	0	0	0	0	0	0	0.0001	0	0	0	0	0	0	0	0	0	0
chr1	196686652	196679743	196678826	SNP_126086_1	CFH	0	0	0	0	0	0	0	0	0	0	0	0	0	0	0	0	0	0	0.00276625	0	0	0	0	0	0
chr1	196689797	196682888	196681971	SNP_126090_1	CFH	0	0	0	0	0	0	0	0	0	0	0	0	0	0	0	0	0	0	0	0	0	0	1	0	0
chr1	197039986	197033068	197032135	SNP_126554_1		0	0	0	0	0	0	0	0	0	0	0	0	0	0	1	0	0	0	0	0	0	0	0	0	0
chr1	197064496	197057577	197056629	SNP_126581_1	ASPM	0	0	0	0	0	0	0	0	0	0	0	0	0	0	0.0001	0	0	0	0	0	0	0	0	0	0
chr1	197072420	197065506	197064553	SNP_126590_1	ASPM	0	0	0	0	0.0001	0	0	0	0	0	0	0	0.0001	0	0	0	0	0	0	0	0	0	0	0	0
chr1	197081682	197074770	197073818	SNP_126597_1	ASPM	0	0	0	0	0	0	0	0	0	0	0	0	1	0	0	0	0	0	0	0	0	0	0	0	0
chr1	197091808	197084910	197083958	SNP_126602_1	ASPM	0	0	0	0	0	0	0	0	0	0	0	0	1	0	0	0	0	0	0	0	0	0	0	0	0
chr1	197094961	197088063	197087111	SNP_126603_1	ASPM	0	0	0	0	0	0	0	0	0	0	0	0	0	0	0	0	0	1	0	0	0	0	0	0	0
chr1	197123043	197116140	197115176	SNP_126624_1	ZBTB41	0	0	0	0	0	0	0	0	0	0	0	0	0	0	0.986667	0	0	0	0	0	0	0	0	0	0
chr1	197147800	197140878	197139950	SNP_126653_1	ZBTB41	0	0	0	0	0	0	0	0	0	0	0	0	0	0.0001	0	0	0	0	0	0	0	0	0	0	0
chr1	197155786	197148864	197147936	SNP_126661_1	ZBTB41	0	0	0	0	0	0	0	0	0	0	0	0	0	0	0.0001	0	0	0	0	0	0	0	0	0	0
chr1	197155951	197149029	197148101	SNP_126662_1	ZBTB41	0	0	0	0	0	0	0	0	0	0	0	0	0	0	0.05	0	0	0	0	0	0	0	0	0	0
chr1	197165712	197158790	197157862	SNP_126672_1	ZBTB41	0	0	0	0	0	0	0	0	0	0	0	0	0	0	0	0	0	1	0	0	0	0	0	0	0
chr1	197166052	197159130	197158202	SNP_126673_1	ZBTB41	0	0	0	0	0	0	0	0	0	0	0	0	0	0	0	0	0	1	0	0	0	0	0	0	0
chr1	197508265	197501323	197500392	SNP_126914_1	DENND1B	0	0	0	0	0	0	0	0	0	0	0	0	0	1	0	0	0	0	0	0	0	0	0	0	0
chr1	197523791	197516856	197515909	SNP_126937_1	DENND1B	0	0	0	0	1	0	0	0	0	0	0	0	0	0	0	0	0	0	0	0	0	0	0	0	0
chr1	197527615	197520676	197519740	SNP_126943_1	DENND1B	0	0	0	0	0	0	0	0	0	0	0	0	0	0	0.0001	0	0	0	0	0	0	0	0	0	0
chr1	197683590	197676643	197675713	SNP_127094_1	DENND1B	0	0	0	0	0	0	0.0001	0	0	0	0	0	0	0	0	0	0	0	0	0	0	0	0	0	0
chr1	197683734	197676787	197675857	SNP_127095_1	DENND1B	0	0	0	0	0	0	0.0001	0	0	0	0	0	0	0	0	0	0	0	0	0	0	0	0	0	0
chr1	197683807	197676860	197675930	SNP_127096_1	DENND1B	0	0	0	0	0	0	0.0001	0	0	0	0	0	0	0	0	0	0	0	0	0	0	0	0	0	0
chr1	198687947	198680974	198680080	SNP_127642_1	PTPRC	0	0	0	0	0	0	0	0	0	0	0	0	0	0	0	0	0	1	0	0	0	0	0	0	0
chr1	198690691	198683718	198682824	SNP_127643_1	PTPRC	0	0	0	0	0	0	0	0	0	0	0	0	0	0	0	0	0	1	0	0	0	0	0	0	0
chr1	199849752	199842739	199841769	SNP_128388_1		0	0	0	0	0	0	0	0	0	0	0	0	0	0	0.776119	0	0	0	0	0	0	0	0	0	0
chr1	199849906	199842893	199841923	SNP_128389_1		0	0	0	0	0	0	0	0	0	0	0	0	0	0	0.666667	0	0	0	0	0	0	0	0	0	0
chr1	199868534	199861510	199860537	SNP_128446_1		0	0	0	0	0	0	0	0	0	0	0	0	0	0	0.0001	0	0	0	0	0	0	0	0	0	0
chr1	199918807	199911782	199910811	SNP_128594_1		0	0	0	0	0	0	0	0	0	0	0	0	0	0	0.0001	0	0	0	0	0	0	0	0	0	0
chr1	199938778	199931767	199930788	SNP_128649_1		0	0	0	0	0	0	0	0	0	0	0	0	0	0	1	0	0	0	0	0	0	0	0	0	0
chr1	200521131	200514036	200513091	SNP_129137_1	KIF14	0	0	0	0.0108696	0	0	0	0	0.0001	0	0	0	0.0001	0	1	0	0	0	0	0	0.0001	0	0	0	1
chr1	200521412	200514314	200513372	SNP_129139_1	KIF14	0	0	0	0.0001	0	0	0	0	0.0001	0	0	0.0120482	0.48	0	1	0	0	0	0	0	0.00478469	0	0	0	1
chr1	200522269	200515155	200514229	SNP_129142_1	KIF14	0	0	0	0	0	0	0	0	0.0138889	0	0.0001	0	1	0	0	0	0	0	0	0	0.0001	0	0	0	1
chr1	200522351	200515237	200514311	SNP_129143_1	KIF14	0	0	0	0	0	0	0	0	0.0001	0	0	0	0	0	0	0	0	0	0	0	0.0001	0	0	0	0.996269
chr1	200522566	200515452	200514526	SNP_129144_1	KIF14	0	0	0	0	0	0	0	0	0	0	0	0	0	0	0	0	0	0	0	0	0	0	0	0	1
chr1	200534248	200527135	200526208	SNP_129160_1	KIF14	0	0	0	0	0	0	0	0	0	0	0	1	0.0001	0	0	0	0	0	0	0	0	0	0	0	0
chr1	200558363	200551241	200550319	SNP_129192_1	KIF14	0	0	0	0	0	0	0	0	0	0	0	1	0	0	0.0001	0	0	0	0	0	0	0	0	0	0
chr1	200565753	200558652	200557709	SNP_129205_1	KIF14	0	0	0	0	0	0	0	0	0	0	0	0	0	0	1	0	0	0	0	0	0	0	0	0	0
chr1	200583380	200576280	200575333	SNP_129224_1	KIF14	0	0	0	0	0	0	0	1	0	0	0	0	0	0	0	0	0	0	0	0	0	0	0	0	0
chr1	200588507	200581408	200580459	SNP_129229_1	KIF14	0	0	0	0	0	0	0	0	0	0	0	0	1	0	0	0	0	0	0	0	1	0	0	0	0
chr1	200589813	200582714	200581765	SNP_129230_1	KIF14	0	0	0	0	0	0	0	0	0	0	0	0	0	0	0	0	0	0	0	0	1	0	0	0	0
chr1	200720357	200713265	200712337	SNP_129446_1	CAMSAP2	0	0	0	0	0	1	0	0	0	0	0	0	0	0	0	0	0	0	0	0	0	0	0	0	0
chr1	200785330	200778237	200777312	SNP_129502_1	CAMSAP2	0	0	0	0	0	0	0	0	0	0	0	0	1	0	0	0	0	0	0	0	0	0	0	0	0
chr1	200785492	200778399	200777474	SNP_129503_1	CAMSAP2	0	0	0	0	0	0	0	0	0	0	0	0	1	0	0	0	0	0	0	0	0	0	0	0	0
chr1	200827638	200820528	200819609	SNP_129559_1	CAMSAP2	0	1	0	0	0	0	0	0	0	0	0	0	0	0	0	0	0	1	0	0	0	0	0	0	0
chr1	200827806	200820696	200819777	SNP_129560_1	CAMSAP2	0	1	0	0	0	0	0	0	0	0	0	0	0	0	0	0	0	1	0	0	0	0	0	0	0
chr1	200828267	200821157	200820238	SNP_129561_1	CAMSAP2	0	1	0	0	0	0	0	0	0	0	0	0	0	0.0001	0.0001	0	0	1	0	0	0	0	0	0	0
chr1	200830702	200823592	200822673	SNP_129567_1		0	0	0	0	0	0	0.0001	0	0	0	0	0	0	0	0	0	0	0	0	0	0	0	0	0	0
chr1	200830990	200823880	200822961	SNP_129569_1		0	0	0	0	0	0	0.0001	0	0	0	0	0	0	0	0	0	0	0	0	0	0	0	0	0	0
chr1	200837318	200830208	200829285	SNP_129578_1		0	0	0	0	0	0	0	0	0	0	0	0	0	0	0	0	0	0	0	1	0	0	0	0	0
chr1	200872873	200865758	200864826	SNP_129600_1	C1orf106	0	0	0	0	0	0	0	0	0	0	0	0	0	0	0.692308	0	0	0	0	0	0	0	0	0	0
chr1	201104589	201097462	201096530	SNP_129755_1	TMEM9	0	0	0	1	0	0	0	0	0	0	1	0	0	0	0	0	0	0	0	0	0	0	0	0	0
chr1	201453289	201446075	201445132	SNP_130080_1	CSRP1	0	0	0	0.0001	0	0	0.0001	1	0	0	0.0001	0.0001	0	0.507937	1	0	0	0	0.00375235	0	0	0.425743	0	0	0
chr1	201503774	201496555	201495615	SNP_130091_1		0	0	0	0	0	0	0	0	0	1	0	0	0	0	0	0	0	0	0	0	0	0	0	0	0
chr1	201503793	201496574	201495634	SNP_130092_1		0	0	0	0	0	0	0	0	0	1	0	0	0	0	0	0	0	0	0	0	0	0	0	0	0
chr1	201793222	201786019	201785102	SNP_130348_1	NAV1	0	0	0	0	0	0	0	0	0	0	0	1	0	0	0	0	0	0	0	0	0	0	0	0	0
chr1	201793440	201786237	201785320	SNP_130349_1	NAV1	0	0	0	0	0	0	0	0	0	0	0	1	0	0	0	0	0	0	0	0	0	0	0	0	0
chr1	201845432	201838243	201837322	SNP_130364_1	IPO9	0	0	0	0	0	0	0	0	0.010989	0	0	0.0001	0.130435	0.97561	0.610169	0	1	0	0	0	0	0	0	0	0
chr1	201846684	201839495	201838574	SNP_130366_1	IPO9	0	0	0	0	0	0	0	0	0	0	0	0	0.0001	0	0	0	0	0	0	0	0	0	0	0	0
chr1	201924137	201916913	201915995	SNP_130419_1		0	0	0	0	0.0001	0	0	0	0	0	0	0	0	0	0	0	0	0	0	0	0	0	0	0	0
chr1	201934578	201927359	201926437	SNP_130437_1	TIMM17A	0.0001	0.0001	1	0.0001	0.987179	0	0.0001	0.411012	0.585327	0.993939	0.645533	0.507909	0.747788	0.52125	0.531496	0.441975	0.51458	0.436502	0	0	0.00222222	0.795838	0	0	0
chr1	201938995	201931794	201930867	SNP_130446_1	TIMM17A	0.0001	0.0001	1	0.0001	0.988889	0	0.0266667	0.429213	0.686801	1	0.654709	0.62201	0.755556	0.415385	0.560976	0.526132	0.410423	0.227357	0.00208768	0	0.0001	0.997234	0	0	0
chr1	201957031	201949807	201948892	SNP_130518_1	RNPEP	1	0	0	0	0	0	0	0	0	0	0	0	0	0	0	0	0	0	0	0	0	0	0	0	0
chr1	201957481	201950257	201949342	SNP_130519_1	RNPEP	0	0	0	0	0	0	0	0	0	0	0	0	0	0	0.0001	0	0	0	0	0	0	0	0	0	0
chr1	202041134	202033902	202032961	SNP_130574_1		0	0	0	0	0	0	0	0	0	0	0	0	0	0	0.0001	0	0	0	0	0	0	0	0	0	0
chr1	202117002	202109769	202108844	SNP_130603_1	PTPN7	0	0	0.0217391	0	0	0	0	0	0	0	0.0001	0	0	0.0121951	0	0	0	0	0	0	0	0	0	0	0
chr1	202733238	202726003	202725071	SNP_130958_1	KDM5B	0	0	0	0	0	0	0	0	0	0	0	0	0	0.0001	0.0001	0	0	0	0	0	0	0	0	0	0
chr1	202767621	202760388	202759452	SNP_131005_1	KDM5B	0	0	0	1	0	0	0	0	0	0	0	0	0	0	0	0	0	0	0	0	0	0	0	0	0
chr1	202993198	202986007	202985079	SNP_131050_1		0	0	0	0	0	0	0	0	0	0	0	0.0001	0	0	0	0	0	0	0	0	0	0	0	0	0
chr1	202993848	202986657	202985729	SNP_131051_1		0	0	0	0	0	0	0	0	0	0	0	0.0001	0	0.992278	0	0	1	1	0	1	1	0	0	0	0
chr1	202994268	202987077	202986149	SNP_131052_1		0	0	0	0	0	0	0	0	0	0	0	0	0	0.992481	0	0	0	0	0	0	0	0	0	0	0
chr1	203393045	203385886	203384939	SNP_131258_1		0	0	0	0	0	0	0	0	0	0	0	0	0	0	0.0001	0	0	0	0	0	0	0	0	0	0
chr1	203537401	203530262	203529303	SNP_131431_1		0	0	0	0	0	0	0	0	0	0	0	0	0	0	1	0	0	0	0	0	0	0	0	0	0
chr1	203545163	203538024	203537066	SNP_131435_1		0	0	0	0	0	0	0	0	0	0	0	0	0	0	0.0001	0	0	0	0	0	0	0	0	0	0
chr1	203652905	203645759	203644823	SNP_131517_1	ATP2B4	1	0	0	0	0	0	0	0	0	0	0	0	0	0	0	0	0	0	0	0	0	0	0	0	0
chr1	203652946	203645800	203644864	SNP_131518_1	ATP2B4	0.994186	0	0	0	0	0	0	0	0	0	0	0	0	0	0	0	0	0	0	0	0	0	0	0	0
chr1	203768328	203761170	203760216	SNP_131658_1	ZC3H11A	0	0	0	0	0	0	0	0	0	0	0	1	0	1	0	0	0	0	0	0	0	0	0	0	0
chr1	203769532	203762374	203761420	SNP_131659_1	ZC3H11A	0	0	0	0	0	0	0	0	0	0	0	0	0.734694	1	0	0	0	0	0	0	0	0	0	0	0
chr1	203769891	203762733	203761779	SNP_131660_1	ZC3H11A	0	0	0	0	0	0	0	0	0	0	0	0	0.878378	0	0	0	0	0	0	0	0	0	0	0	0
chr1	203771858	203764701	203763748	SNP_131663_1	ZC3H11A	0	0	0	0	0	0	0	0	0	0	0	0	0	0	0	0	0	0.967581	0	0	0	0	0	0	0
chr1	203779374	203772216	203771260	SNP_131673_1	ZC3H11A	0	0	0	0	0	0	0	0	0	0	0	0	0	0	0.0001	0	0	0	0	0	0	0	0	0	0
chr1	203806272	203799114	203798167	SNP_131720_1	ZC3H11A	0	0	0	0	0	0	0	0	0	0	0	0	0	0	1	0	0	0	0	0	0	0	0	0	0
chr1	203806275	203799117	203798170	SNP_131721_1	ZC3H11A	0	0	0	0	0	0	0	0	0	0	0	0	0	0	1	0	0	0	0	0	0	0	0	0	0
chr1	203849108	203841950	203841008	SNP_131740_1		0	0	0	0	0	0	0	0	0	0	0	0	0	0	0	0	0	0	0	0	0.0001	0	0	0	0
chr1	203984363	203977219	203976296	SNP_131956_1		0	0	0	0	0	0	0	0	0	0	0	0	0	0	0	0	0	0	0	1	0	0	0	0	0
chr1	204371722	204364570	204363677	SNP_132247_1		0.0001	0	0	0	0	0	0	0	0	0	0	0	0	0	0	0	0	0	0	0	0	0	0	0	0
chr1	204372523	204365371	204364478	SNP_132248_1	PPP1R15B	0	0	0	0	0.0001	0	0	0	0.0001	0	0	0	0.0001	0	0	0	0	1	0	0	0	0	0	0	0
chr1	204372617	204365465	204364572	SNP_132249_1	PPP1R15B	0	0	0	1	0.0001	0	0	0	0.0001	0	1	0	0.0001	0.846154	0	0	0.997831	1	0	0	0	0	0	0	0
chr1	204392257	204385100	204384211	SNP_132262_1	PIK3C2B	0	0	0	0.0001	0	0	0	0	0	0	0.0001	1	0.718182	0.0243902	0	1	0	0	0	0.00202156	0	0	0	0.00322581	0
chr1	204392442	204385285	204384396	SNP_132263_1	PIK3C2B	0	0	0	0.0001	0	0	0	0	0	0	0.0001	1	1	0.0263158	0	1	0	0	0	0.0001	0	0	0	0.0217391	0
chr1	204505487	204498343	204497450	SNP_132306_1	MDM4	0	0	0	0	0	0	0	0	0	0	0	0	0.0001	0	0	0	0	0	0	0	0	0	0	0	0
chr1	205320370	205313200	205312432	SNP_132957_1	KLHDC8A	0	0	0	0	0	0	0	0	0	0	0	0	0	0	0	0	0	0.0001	0	0	0	0	0	0	0
chr1	205320469	205313299	205312531	SNP_132958_1	KLHDC8A	1	0.992933	1	1	1	1	1	1	1	1	1	0.988095	1	0.990654	1	1	0.987179	0.983607	1	0.995261	1	1	1	0.996032	0.951613
chr1	205327083	205319913	205319144	SNP_132978_1		0	0	0	0	0	0	0	0	0	0	0	0	0	0	0.0001	0	0	0	0	0	0	0	0	0	0
chr1	205327147	205319977	205319208	SNP_132979_1		0	0	0	0	0	0	0	0	0	0	0	0	0	0	0.0001	0	0	0	0	0	0	0	0	0	0
chr1	205327237	205320067	205319298	SNP_132980_1		0	0	0	0	0	0	0	0	0	0	0	0	0	0	0.0001	0	0	0	0	0	0	0	0	0	0
chr1	205327281	205320111	205319342	SNP_132981_1		0	0	0	0	0	0	0	0	0	0	0	0	0	0	0.0001	0	0	0	0	0	0	0	0	0	0
chr1	205582486	205575324	205574524	SNP_133318_1		0	0	0.409836	1	0	0	1	0	0	0	0	0	0	0	0	0	0	0	0	0	1	0	0	0	0
chr1	205584231	205577069	205576269	SNP_133320_1		0	0	0.75	0.875	0	0	0.0001	0.232877	0	0	0	0	0.6	0.604938	0	0	0	0.736842	0	0	0.683916	0	0	0	0
chr1	205584387	205577225	205576425	SNP_133321_1		0	0	1	1	0	0	1	1	0	0	0	0	1	0.929577	0	0	0	1	0	0	1	0	0	0	0
chr1	205686523	205679379	205678565	SNP_133473_1	NUCKS1	0.449198	0	0.205882	0.446809	0	0.372881	0.449735	0.504202	0	0	0.190476	0	0	0.225	0.531915	0.452586	0.417323	0.4	0	0	0	0	0.30804	0	0.391429
chr1	206242705	206235529	206234701	SNP_133559_1	C1orf186	0	0	0	0	0	0	0	0	0	0	0	0	0	0	0	0	0	0	0	0	0	0	1	0	0
chr1	206266301	206259131	206258298	SNP_133584_1	C1orf186	0	0	0	0	0	0	0	0	0	0	0	0	0	0	1	0	0	0	0	0	0	0	0	0	0
chr1	206270036	206262866	206262033	SNP_133591_1	C1orf186	0	0	1	0	0	0	0	0	0	0	0	0	0	0	0	0	0	0	0	0	0	0	0	0	0
chr1	206605665	206598495	206597665	SNP_133706_1	SRGAP2	0	0	0	0	0	0	0	0	0	0	0	0	0.979592	0	0	0	0	0	0	0	0	0	0	0	0
chr1	206637133	206629967	206629142	SNP_133747_1	SRGAP2	0	0	0	0	0	0	0.0001	0	0	0	0	0	0	0	0	0	0	0	0	0	0	0	0	0	0
chr1	207078331	207071167	207070318	SNP_133926_1	FAIM3	0	0.542714	0	1	0	0	0	0	0	1	0.977273	0	0	0.0001	0.626506	0	0	0	0	0	0	0	0	0	0
chr1	207250300	207243120	207242310	SNP_134027_1	PFKFB2	1	0	0	0	0	0	0	0	0	0	0	0	0	0	0	0	0	0	0	0	0	0	0	0	0
chr1	207422055	207414864	207414030	SNP_134174_1		0	0	0	0	0.0001	0	0	0	0	0	0	0	0	0	0	0	0	0	0	0	0	0	0	0	0
chr1	207484183	207476984	207476154	SNP_134263_1		0	0	0	0	0.0001	0	0	0	0	0	0	0	0	0	0	0	0	0	0	0	0	0	0	0	0
chr1	207485011	207477812	207476982	SNP_134264_1		0	0	0	0	0.0001	0	0	0	0	0	0	0	0	0	0	0	0	0	0	0	0	0	0	0	0
chr1	207485164	207477965	207477135	SNP_134265_1		0	0	0	0	0.0001	0	0	0	0	0	0	0	0	0	0	0	0	0	0	0	0	0	0	0	0
chr1	207653364	207646168	207645353	SNP_134343_1	CR2	0	0	0	0	0	0	0	0	0	0	0.0416667	0	0	0	0.0001	0	0	0	0	0	0	0.0001	0.0001	0	0.998268
chr1	207653395	207646199	207645384	SNP_134344_1	CR2	0	0	0	0	0	0	0	0	0	0	0.0212766	0	0	0	0.0001	0	0	0	0	0	0	0.00323625	0.00141945	0	0.999245
chr1	207656050	207648854	207648039	SNP_134345_1	CR2	0	0	0	0	0	0	0	0	0	0	0	0	0	0.0001	0	0	0	0	0	0	0	0	0	0	0
chr1	207671269	207664074	207663257	SNP_134359_1	CR1	0	0	0	0	0	0	0	0	0	0	0	0	0	0	0	0	0	0	0	0	0.998113	0	0	0	0
chr1	207671476	207664281	207663464	SNP_134360_1	CR1	0	0	0	0	0	0	0	0	0	0	0	0	0	0	0	0	0	0	0	0	0.998179	0	0	0	0
chr1	207956057	207948865	207948017	SNP_134474_1	CD46	0	0	0	0	0	0	0	0	0	0	0	0	0.0001	0	0	0	0	0	0	0	0	0	0	0	0
chr1	207956140	207948948	207948100	SNP_134476_1	CD46	0	0	0	0	0	0	0	0	0	0	0	0	0.137255	0	0	0	0	0	0	0	0	0	0	0	0
chr1	207956795	207949604	207948755	SNP_134478_1	CD46	0	0	0	0	0	0	0	0	0	0	0	0	0.0001	0	0	0	0	0	0	0	0	0	0	0	0
chr1	208028589	208021384	208020532	SNP_134510_1		0	0	0	0	0	0	0	0	0	0	0.0001	0	0	0	0	0	0	0	0	0	0	0	0	0	0
chr1	208180518	208173278	208172455	SNP_134652_1		0	0	0	0	0	0	0	0	0	0	0	0	0	0	1	0	0	0	0	0	0	0	0	0	0
chr1	208846589	208839319	208838462	SNP_135073_1		0	0	0	0	0	0	0	0	0	0	0	0	1	0	0	0	0	0	0	0	0	0	0	0	0
chr1	208847097	208839827	208838970	SNP_135074_1		0	0	0	0	0	0	0	0	0	0	0	0	0.986842	0	0	0	0	0	0	0	0	0	0	0	0
chr1	208968342	208961032	208960200	SNP_135261_1		0	0	0	0	0	0	0	0	0	0	0	0	0	0	1	0	0	0	0	0	0	0	0	0	0
chr1	209100685	209093387	209092554	SNP_135390_1		0	0	0	0	0	0	0	0	0.0001	0	0	0	0	0	0	0	0	0	0	0	0	0	0	0	0
chr1	209117500	209110206	209109361	SNP_135403_1		0	0	0	0	0	0	0	0	0	0	0	0	0	0	1	0	0	0	0	0	0	0	0	0	0
chr1	209835033	209827690	209826795	SNP_135794_1		1	0	0	0	0	0	0	0	0	0	0	0	0	0	0	0	0	0	0	0	0	0	0	0	0
chr1	209835167	209827824	209826929	SNP_135795_1		1	0	0	0	0	0	0	0	0	0	0	1	0	0	0	0	0	0	0	0	0	0	0	0	0
chr1	209835323	209827980	209827085	SNP_135796_1		1	0	0	0	0	0	0	0	0	0	0	0.966667	0	0	0	0	0	0	0	0	0	0	0	0	0
chr1	210547550	210540133	210539187	SNP_136039_1	HHAT	0	0	0	0	0	0	0	0	0	0	0.0001	0	0	0	0	0	0	0	0	0	0	0	0	0	0
chr1	211525676	211518229	211517228	SNP_136465_1	TRAF5	0	0	0	0	0	0	0	0.0001	0	0	0	0	0	0	0	0	0	0	0	0	0	0	0	0	0
chr1	211836752	211829255	211828217	SNP_136636_1	NEK2	0	0	0	0.0001	0.0001	0	1	0	0	0	1	0.0001	0.0001	1	0.0001	0	0	0	0	0	0.997788	0	0	0	0
chr1	211839312	211831814	211830777	SNP_136638_1	NEK2	0	0	0	0	0	0	0	0	0	0	0	0	0	0	0	0	0	0	0	0	0	0	0.00157729	0	0
chr1	211846876	211839379	211838341	SNP_136642_1	NEK2	0	0	0	0	0	0	1	0	0	0	1	0.0135135	0	0	0	0	0	0	0	0	0.998069	0	0	0	0
chr1	211920085	211912585	211911564	SNP_136701_1	LPGAT1	1	0	0	0	0	0	0	0	0	0	0	0	0.979167	0	0	0	0	0.0001	0	0	0	0	0	0	0
chr1	211920314	211912814	211911793	SNP_136702_1	LPGAT1	0	0	0	0	0	0	0	0	0	0	0	0	1	0	0	0	0	0.0001	0	0	0	0	0	0	0
chr1	211920427	211912927	211911906	SNP_136703_1	LPGAT1	1	0	0	0	0	0	0	0	0	0	0	0	1	0	0	0	0	0.0001	0	0	0	0	0	0	0
chr1	211921767	211914267	211913251	SNP_136706_1	LPGAT1	0	0	0	0	0	0	0	0	0	0	0	0	0	0.993103	0	0	0	0.0001	0	0	0	0	0	0	0
chr1	211922014	211914514	211913498	SNP_136707_1	LPGAT1	0	0	0	0	0	0	0	0	0	0	0	0	0	1	0	0	0	0.0001	0	0	0	0	0	0	0
chr1	211922355	211914855	211913839	SNP_136708_1	LPGAT1	0	0	0	0	0	0	0	0	0	0	0	0	0	1	0	0	0	0	0	0	0	0	0	0	0
chr1	211933114	211925614	211924598	SNP_136724_1	LPGAT1	0	0	0	0	0	0	0	0	0	0	0	0.0001	0	0	0	0	0	0	0	0	0	0	0	0	0
chr1	211933387	211925887	211924871	SNP_136725_1	LPGAT1	0	0	0	0	0	0	0	0	0	0	0	0.0001	0	0	0	0	0	0	0	0	0	0	0	0	0
chr1	211973950	211966463	211965423	SNP_136792_1	LPGAT1	0	0	0	0	0	0	0	0	0	0	0	0	0	0	1	0	0	0	0	0	0	0	0	0	0
chr1	211974068	211966581	211965541	SNP_136793_1	LPGAT1	0	0	0	0	0	0	0	0	0	0	0	0	0	0	1	0	0	0	0	0	0	0	0	0	0
chr1	211977659	211970171	211969129	SNP_136804_1	LPGAT1	0	0	0	0	0	0	0	0	0	0	0	0	0	0	0.0001	0	0	0	0	0	0	0	0	0	0
chr1	212037849	212030365	212029352	SNP_136876_1		0	0	0	0	0	0	0	0	0	0	0	0	0	0	1	0	0	0	0	0	0	0	0	0	0
chr1	212134865	212127354	212126342	SNP_136958_1	INTS7	0	0	0	0	0	0	0	0.0001	0	0	0	0	0	0	0	0	0	0	0	0	0	0	0	0	0
chr1	212196211	212188701	212187683	SNP_136993_1	INTS7	0	0	0	0	0	0	0	0	0	0	0	0.0001	0	0	0	0	0	0	0	0	0	0	0	0	0
chr1	212229222	212221726	212220701	SNP_137011_1	DTL	0	0	0	0	0	0	0	0	0	0	0	0	0	0	0	0	0	0.0001	0	0	0	0	0	0	0
chr1	212229471	212221975	212220950	SNP_137012_1	DTL	0	0	0	0	0	0	0	0	0	0	0	0	0	0	0	0	0	0.0001	0	0	0	0	0	0	0
chr1	212229809	212222313	212221288	SNP_137013_1	DTL	0	0	0	0	0	0	0	0	0	0	0	0	0	0	0	0	0	0.0001	0	0	0	0	0	0	0
chr1	212257876	212250384	212249352	SNP_137033_1	DTL	0	0	0	0	0	0	0	0	0	0	0	0	0	0	0	0	0	0	0	0	0	0.996904	0	0	0
chr1	212273606	212266115	212265081	SNP_137042_1	DTL	0	0	0	0	0.0001	0	0	0	0	0	0.0001	0.548387	0	0.230392	0.0001	0	0	0	0	0	0	1	0	0	0
chr1	212277107	212269617	212268582	SNP_137045_1	DTL	0	0	0	0	0	0	0	0	0	0	0.0001	0.392157	1	1	0	1	0	0	0	0.0001	0	1	0	0	0
chr1	212277304	212269814	212268779	SNP_137046_1	DTL	0	0	0	0	0	0	0	0	0	0	0.0001	0.524194	1	0.975207	0	1	0	0	0	0.000621118	0	1	0	0	0
chr1	212538456	212530961	212529969	SNP_137196_1	TMEM206	1	0.0035461	0	0	0.0001	0	0	0	0	0	0	0	0	0	0.0001	0	0	0	1	0	0	0	0	0	0
chr1	212609873	212602341	212601401	SNP_137219_1	NENF	0	0	0	0	0	0	0	0	0	0	0	0	0	0	0	0	0	0	0	0.00925926	0	0	0	0	0
chr1	212763454	212755911	212754976	SNP_137292_1		0	0	0	0	0	0	0	0	0	0	0	0	0	0	0	0.375	0	0	0	0	0	0	0	0	0
chr1	212763676	212756133	212755198	SNP_137293_1		0.0001	0.0001	0.0416667	0.0001	0.0185185	0.0001	0	0.0001	0.0001	0.0001	0	0	0	0.0909091	0.0001	0.0001	0.0001	0.0001	0.0001	0.0001	0.016129	0.0140845	0.0001	0.0001	0.0001
chr1	213068971	213061408	213060509	SNP_137461_1	FLVCR1	0	0	0	0	0	0	0	1	0	0	0	1	0	0	0	0	0	0	0	0	0	0	0	0	0
chr1	213069783	213062220	213061321	SNP_137462_1	FLVCR1	0	0	0	0	0	0	1	1	0	0	0	0	0	0.980769	0	0	0	0	0	0	0	0	0	0	0
chr1	213726540	213718908	213717989	SNP_137675_1		0	0	0	0	0	0	0	0	0	0	0	0	0	0	0.0001	0	0	0	0	0	0	0	0	0	0
chr1	213906966	213899337	213898398	SNP_137850_1		0	0	0	0.0001	0	0	0	0	0	0	0	0	0	0	0	0	0	0	0	0	0	0	0	0	0
chr1	214787130	214779426	214778523	SNP_138302_1	CENPF	0.979592	0	0	0.0344828	1	0	0.430769	1	0	0	0.689655	0	0.47619	0.41791	0.65	0	0	0.966887	0	0	1	0	1	0	0.497436
chr1	214814571	214806868	214805965	SNP_138309_1	CENPF	0	0	0	0	0	0	0	0	0	0	0.0001	0	0	0	0	0	0	0.0001	0.996678	0	0	0	0	0	0
chr1	214820099	214812396	214811493	SNP_138310_1	CENPF	0	0	0	0	0	0	0.0001	0	0	0	0	0	1	0.09	0	0	0	0	0	0	0	0	1	0	0
chr1	214826196	214818492	214817587	SNP_138316_1	CENPF	0.00862069	0	1	0	0	0	0	0	0	0	0	0	1	0.56383	0	0	0	0	0	0	0	0	0	0	0
chr1	214830592	214822886	214821982	SNP_138317_1	CENPF	0.0001	0	1	0	0	0	0.0001	0	0	0	0	0	0	0.761246	0	0	0	0	0	0	0	0	0	0	1
chr1	214837110	214829402	214828500	SNP_138321_1	CENPF	0.0001	0	1	0	0	0	0.0001	0	0	0	0	1	0.446352	0.625407	1	0	0	0	0	0	0	0	0.00121359	0	0.999165
chr1	215781574	215773816	215772968	SNP_138720_1	KCTD3	0	0	0	0	0	0	0	0	0	0	0	0.0001	0	0	1	0	0	0	0	0	0	0	0	0	0
chr1	215829894	215822145	215821279	SNP_138738_1	USH2A	0	0	0	0	0	0	0	0	0	0	0	1	0	0	0	0	0	0	0	0	0	0	0	0	0
chr1	217082139	217074398	217073520	SNP_139541_1		0	0	0	0	0	0	0	0	0	0	0.0001	0	0	0	0	0	0	0	0	0	0	0	0	0	0
chr1	217112871	217105132	217104251	SNP_139559_1		0	0	0	0	0	0	0	0	0	0	0	0	0	0	0.0001	0	0	0	0	0	0	0	0	0	0
chr1	217702187	217694366	217693568	SNP_140305_1	GPATCH2	0	0	0	0	0	0	0	0	0	0	0	0	0	1	0	0	0	0	0	0	0	0	0	0	0
chr1	217715138	217707314	217706514	SNP_140306_1	GPATCH2	0	0	0	0	0	0	0	0	0	0	0	0	0	0	0	0	0	0.00970874	0	0	0	0	0	0	0
chr1	217739036	217731214	217730412	SNP_140326_1	GPATCH2	0	0	0	0	0	0	0	0	0	0	0	0	0	0	0	0	0	0.0001	0	0	0.0001	0	0	0	0
chr1	217739198	217731375	217730574	SNP_140328_1	GPATCH2	0	0	0	0	0	0	0	0	0	0	0	0	0	0	0	0	0	0.0001	0	0	0.0001	0	0	0	0
chr1	218196201	218188334	218187542	SNP_141005_1		0	0	0	0	0	0	0	0	0	0	0	0	0	0	0.0001	0	0	0	0	0	0	0	0	0	0
chr1	218245263	218237384	218236604	SNP_141161_1		0	0	0	0	0	0	0	0	0	0	0	0	0	0	0.0001	0	0	0	0	0	0	0	0	0	0
chr1	218629333	218621414	218620612	SNP_141382_1		0	0	0	0	0	0	0	0	0	0	0	0	0	0	0.0001	0	0	0	0	0	0	0	0	0	0
chr1	219040523	219032594	219031803	SNP_141723_1		0	1	0	0	0	0	0	0	0	0	0	0	0	0	0	0	0	0	0	0	0	0	0	0	0
chr1	220165972	220158058	220157339	SNP_142472_1	RNU5F-1 EPRS	0	0	0	0	0	0	0	0	0	0	0	0	0	0	0	0	1	0	0	0	0	0	0	0	0
chr1	220992343	220984513	220983831	SNP_142663_1		0	0	0	0	0	0	0	0	0	0	0	0	0	0	0	0	0	0	0	0.0001	0	0	0	0	0
chr1	221268444	221260643	221259981	SNP_142818_1		0	0	0	0	0	0	0	0	0	0	0	0	0	0	0	0	0	0	0	0	0	0	0.0001	0	0
chr1	221871554	221863753	221863036	SNP_143302_1		0	0	0	0	0	0	0	0	0	0	0	1	0	0	0	0	0	0	0	0	0	0	0	0	0
chr1	221874493	221866692	221865975	SNP_143303_1		0	0	0.0001	0	0	0	0	0	0	0	0	0	0	0	0	0	0	0	0	0	0	0	0	0	0
chr1	221874684	221866883	221866166	SNP_143304_1		0	0	0.0001	0	0	0	0	0	0	0	0	0	0	0	0	0	0	0	0	0	0	0	0	0	0
chr1	221880851	221873049	221872335	SNP_143309_1	DUSP10	0	0	0	0	0	0	0	0	0	0	0	0	0	0	0	0	0	0.0001	0	0	0	0	0	0	0
chr1	221882028	221874226	221873512	SNP_143310_1	DUSP10	0	0	0	0	0	0	0	0	0	0	0	0	0	0	0	0	0	0.0001	0	0	0	0	0	0	0
chr1	222079647	222071849	222071116	SNP_143430_1		0	0	0	0	0	0	0	0	0	0	0	0	0	0	0.0001	0	0	0	0	0	0	0	0	0	0
chr1	222637341	222629596	222628742	SNP_143955_1		0	0	0	0	0	0	0	0	0	0	0	0	0	0	1	0	0	0	0	0	0	0	0	0	0
chr1	222833538	222825775	222824937	SNP_144109_1	MIA3	0	1	0	1	0	0	0	0	0	0	0.0001	0	1	0	1	0	1	0	0	0	0	0	0.498057	0	1
chr1	222899826	222892073	222891234	SNP_144117_1	BROX	0	0	0	0	0	0	0	0	0	0	1	0	0	0	0	0	0	0	0	0	0	0	0	0	0
chr1	223662326	223654508	223653613	SNP_144402_1		0	0	0	0	0	0	0	0	0	0	0	0	0	0	1	0	0	0	0	0	0	0	0	0	0
chr1	223949314	223941464	223940585	SNP_144590_1	CAPN2	0	0	0	0	0	0	0.0001	0	0	0	0	0	0	0	0	0	0	0	0	0	0	0	0	0	0
chr1	223954080	223946235	223945351	SNP_144600_1	CAPN2	0	0	0	0	0	0	0.0001	0	0	0	0	0	0	0	0	0	0	0	0	0	0	0	0	0	0
chr1	223967953	223960105	223959224	SNP_144628_1	TP53BP2	0	0	0	0	0	0	0	0	0	0	0	1	0	0	0	0	0	0	0	0	0	0	0	0	0
chr1	223980207	223972359	223971484	SNP_144647_1	TP53BP2	0	0	0	0	0	0	0	0	0	0	0	0.96	0	0	0	0	0	0	0	0	0	0	0	0	0
chr1	224051105	224043280	224042377	SNP_144735_1		0	0	0	0	0	0.8	0	0.666667	0.777778	0	0	0	0	0.55	0.121951	0.777778	1	0.9	0.805556	0.92	0.870968	0.866667	0.804878	0.75	0.965517
chr1	224051219	224043394	224042491	SNP_144736_1		0	0	0	0	0	0	0	0	0	0	0	0	0	0	0.0001	0	0	0	0	0	0	0	0	0	0
chr1	224186260	224178502	224177598	SNP_144845_1		0	0	0	0	0	0	0	0	0	0	0	0	0	0.0001	0	0	0	0	0	0	0	0	0	0	0
chr1	224352150	224344374	224343408	SNP_144980_1		0	0	0	0	0	0	0	0	0	0	0	0.0001	0	0	0	0	0	0	0	0	0	0	0	0	0
chr1	224380234	224372448	224371483	SNP_144998_1	DEGS1	0	0	0	0.52439	0	0	0	0	0	0.0001	0.0001	0.456233	0	0.794118	0	0	0	0	0	0	0	0	0	0	0
chr1	224380549	224372763	224371798	SNP_144999_1	DEGS1	0	0.981061	0	0.553571	0	0	0	0	0	0.025641	0.0001	0.508	0	0.759124	0.0001	0	0	0	0	0	0	0	0	0.00568182	0
chr1	224380921	224373135	224372170	SNP_145000_1	DEGS1	0	1	0	0	0	0	0	0	0	0	0.0001	0.0001	0	0.513846	0.556522	0	0	0	0	0	0	1	0	0.0001	1
chr1	224381107	224373321	224372356	SNP_145001_1	DEGS1	0	1	0	0	0	0	0	0	1	0.0001	0.0001	0.0001	0	0.575	0.473684	0	0	0	0	0	0	1	0	0.0350877	1
chr1	224544529	224536759	224535792	SNP_145078_1	CNIH4	0	0	0	0	0	0	0	0	0	0	0	0	0	0	0.0001	0	0	0	0	0	0	0	0	0	0
chr1	224547519	224539750	224538782	SNP_145082_1	CNIH4	0.952381	0	0	0	0	0	0	0	0	0	0	0	0	0	0	0	0	0	0	0	0	0	0	0	0
chr1	224564374	224556602	224555635	SNP_145100_1	CNIH4	0	0	0	0	0	0	0	0	0	0.0001	0	0	0	0	0	0	0	0	0	0	0	0	0	0	0
chr1	224567004	224559230	224558265	SNP_145105_1		0	0	0	0	0	0	0	0	0	0	0	0	0	0	0	0	0	0	0	0	0	0.0001	0	0	0
chr1	224567136	224559362	224558397	SNP_145106_1		0	0	0	0	0	0	0	0	0	0	0	0	0	0	0	0	0	0	0	0	0	0.0001	0	0	0
chr1	224573601	224565829	224564860	SNP_145116_1	WDR26	0	0	0.0001	0	0	0	0	0	0	0	0	0	0	0	0	0	0	0	0	0	0	0	0	0	0
chr1	224588373	224580599	224579631	SNP_145139_1	WDR26	0	0	0	0	0.0001	0	0	0	0	0	0	0	0	0	0	0	0	0	0	0	0	0	0	0	0
chr1	224588825	224581051	224580083	SNP_145140_1	WDR26	0	0	0	0	0.0001	0	0	0	0	0	0	0	0	0	0	0	0	0	0	0	0	0	0	0	0
chr1	224597216	224589428	224588473	SNP_145150_1	WDR26	0	0	0	0	0	0	1	0	0	0	0	0	0	1	0	0	0	0	0	0	0	0	0	0	0
chr1	224615970	224608188	224607234	SNP_145165_1	WDR26	0	0	0	0	0	0	0	0	0	0	0	0	1	0	0	0	0	0	0	0	0	0	0	0	0
chr1	224616353	224608571	224607617	SNP_145166_1	WDR26	0	0	0	0	0	0	0	0	0	0	0	0	1	0	0	0	0	0	0	0	0	0	0	0	0
chr1	224637070	224629292	224628336	SNP_145186_1		0	0	0	0	0	0	0	0	0	0	0	0	0	0	0	0	0	0	0	0	0	1	0	0	0
chr1	224637381	224629603	224628647	SNP_145187_1		0	0	0	0	0	0	0	0	0	0	0	0	0	0	0	0	0	0	0	0	0	0.997118	0	0	0
chr1	224637790	224630012	224629056	SNP_145188_1		0	0	0	0	0	0	0	0	0	0	0	0	0	0	0	0	0	0	0	0	0	1	0	0	0
chr1	224647741	224639964	224638987	SNP_145208_1		0	0	0	0	0	0	0	0	0	0	0	0	0	0	0	0	0	0	0	0	0	0	0	0	0.0001
chr1	224653597	224645820	224644843	SNP_145220_1		0	0	0	0	0	0	0	0	0	0	0	0	0	0	0	0	0	0	0	0.0001	0	0	0	0	0
chr1	224689853	224682083	224681099	SNP_145232_1		0	0	0	0	0	0	0	0	0	0	0	0	0	0	0.0001	0	0	0	0	0	0	0	0	0	0
chr1	224718611	224710836	224709856	SNP_145254_1		0	0	0	0	0	0	0	0	0	0	0	0	0	0	1	0	0	0	0	0	0	0	0	0	0
chr1	224777609	224769832	224768844	SNP_145345_1		0	0	0	0	0	0	0	0	0	0	0	0	0	0	0	0	0	0	0	0	1	0	0	0	0
chr1	225455300	225447457	225446542	SNP_145911_1	DNAH14	0	0	0	0	0	0	0	0	0	0	0	0	0	0	0.0001	0	0	0	0	0	0	0	0	0	0
chr1	225915468	225907637	225906651	SNP_146197_1	AK124056	0	0	0	0	0	0	0	0	0	0	0	0	0	0	0.0001	0	0	0	0	0	0	0	0	0	0
chr1	225965527	225957701	225956710	SNP_146244_1	SRP9	0	0	0	0.0001	0.0001	0	0	0.358491	0	0	0.0001	0	0	0.770492	0	0	0	0	0	0	0	0	0	0	1
chr1	225969205	225961379	225960388	SNP_146249_1	SRP9	0	0	0	0	0	0	0	0	1	0	0	0	0	0	0	0	0	0	0	0	0	0	0	0	0
chr1	226106685	226098706	226097708	SNP_146430_1		0	0	0	0	0	0	0	0	0	0	0	0	0	0	0.0001	0	0	0	0	0	0	0	0	0	0
chr1	226361638	226353625	226352620	SNP_146550_1	ACBD3	0	0	0	0	0	0	0	0	0	0	0	0	0	0.0001	0	0	0	0	0	0	0	0	0	0	0
chr1	226362232	226354219	226353214	SNP_146551_1	ACBD3	0	0	0	0	0	0	0	0	0	0	0	0	0	0.0001	0	0	0	0	0	0	0	0	0	0	0
chr1	226362328	226354315	226353310	SNP_146552_1	ACBD3	0	0	0	0	0	0	0	0	0	0	0	0	0	0.0001	0	0	0	0	0	0	0	0	0	0	0
chr1	226402084	226394067	226393049	SNP_146581_1		0	0	0	0	0	0	0	0	0	0	0	0	0	0	1	0	0	0	0	0	0	0	0	0	0
chr1	226570767	226562764	226561759	SNP_146657_1	PARP1	0	0	0	0	0.0001	0	0	1	0	0	0	0	0	0.0001	0	0	0	0.987342	0	0	1	0.0001	0.0153061	0	0
chr1	226872484	226864495	226863516	SNP_146789_1	ITPKB	0	0	0	0	0	0	0	0	0	0	0	0	0	0	0.0001	0	0	0	0	0	0	0	0	0	0
chr1	226920280	226912285	226911307	SNP_146808_1	ITPKB	0	0	0	0	0	0	0	0	0	0.0001	0	0	0	0	0	0	0	0	0	0	0	0	0	0	0
chr1	227174210	227166206	227165210	SNP_147025_1	ADCK3	0	0	0	0	0	0	0	0	0	0	0	0	0.0001	0	0	0	0	0	0	0	0	0	0	0	0
chr1	227174902	227166899	227165902	SNP_147027_1	ADCK3	0	0	0	0	0	0	0	0	0	0	0	0	0.0001	0	0	0	0	1	0	0	0	0.0001	0	0	0
chr1	227209693	227201642	227200669	SNP_147141_1	CDC42BPA	0	0	0	1	0	0	0	0	0	0	0	0	0	0	0	0	0	0	0	0	0	0	0	0	0
chr1	227215770	227207716	227206745	SNP_147156_1	CDC42BPA	0	0	0	0	0	0	0	0	0	0	0	0	0	0	1	0	0	0	0	0	0	0	0	0	0
chr1	227484235	227476209	227475239	SNP_147420_1	CDC42BPA	0	0	0	0	0	0	0	0	0	0	0	0	0	0	0.928571	0	0	0	0	0	0	0	0	0	0
chr1	227538493	227530464	227529516	SNP_147492_1		0	0	0	0	0	0	0	0	0	0	0	0	0	0	1	0	0	0	0	0	0	0	0	0	0
chr1	227562195	227554179	227553224	SNP_147535_1		0	0	0	0	0	0	0	0	0	0	0	0	0	0	1	0	0	0	0	0	0	0	0	0	0
chr1	227590282	227582260	227581315	SNP_147579_1	BC039356	0	0	0	0	0	0	0	0	0	0	0	0	0	0	0.0001	0	0	0	0	0	0	0	0	0	0
chr1	228118177	228110171	228109265	SNP_147850_1	WNT9A	0	0	0	0	0	0	1	0	0	0	0	0	0	0	0	0	0	0	0	0	0	0	0	0	0
chr1	228118469	228110463	228109557	SNP_147851_1	WNT9A	0	0	0	0	0	0	1	0	0	0	0	0	0	0	0	0	0	0	0	0	0	0	0	0	0
chr1	228274018	228266066	228265083	SNP_147997_1	ARF1	0	0	0	0.0001	0	0	0	0	0	0	0	0	1	0	0	0	0	0	0	0	0	0	0	0	0
chr1	228281307	228273355	228272372	SNP_148005_1	ARF1	0	0	0	0	0	0	0	0	0	0	0	0	0	0.973333	0	0	0	0	0	0	0	0	0	0	0
chr1	228281342	228273390	228272409	SNP_148006_1	ARF1	0	0	0	0	0	0	0	0	0	0	0	0	0	0.907407	0	0	0	0	0	0	0	0	0	0	0
chr1	228371754	228363782	228362812	SNP_148048_1		0	0	0	0	0	0	0	0	0	0	0	0	0	0	0	0	0	0	0	0.000569152	0	0	0	0	0
chr1	228372062	228364089	228363119	SNP_148049_1		0	0	0	0	0	0	0	0	0	0	0	0	0	0	0	0	0	0	0	0.0001	0	0	0	0	0
chr1	228390991	228383030	228382062	SNP_148079_1		0.0001	0	0	0	0	0	0	0	0	0	0	0	0	0	0	0	0	0	0	0	0	0	0	0	0
chr1	228451078	228443128	228442146	SNP_148219_1	OBSCN	0	0	0	0	0	0	0	0	0	0	0	0	0	0	0.0001	0	0	0	0	0	0	0	0	0	0
chr1	229149737	229141767	229140794	SNP_148581_1		0	0	0	0	0	0.0001	0	0	0	0	0	0	0	0	0	0	0	0	0	0	0	0	0	0	0
chr1	229381722	229373752	229372763	SNP_148650_1		0	0	0	0	0	0	0	0	0	0	0	0	0	0	0.0001	0	0	0	0	0	0	0	0	0	0
chr1	229528212	229520261	229519277	SNP_148711_1		0	0	0	0	0	0	0	0	0	0	0	0	0	0.0001	0	0	0	0	0	0	0	0	0	0	0
chr1	229746970	229739006	229738029	SNP_148817_1	TAF5L	0	0	0	0	0.0001	0	0	0	0	0	0	0	0	0	0	0	0	0	0	0	0	0	0	0	0
chr1	229774290	229766326	229765351	SNP_148850_1	URB2	0	0	0.0001	0	0	0	0	0	0	0	0	0	0	0	0	0	0	0	0	0	0	0	0	0	0
chr1	229787030	229779066	229778092	SNP_148865_1	URB2	0	0	0	0	0	0	0	0	0	0	0	0	0	1	0	0	0	0	0	0	0	0	0	0	0
chr1	229790048	229782084	229781109	SNP_148869_1	URB2	0	0	0	0	0	0	0	0	0	0	0	0	0	1	0	0	0	0	0	0	0	0	0	0	0
chr1	229795070	229787106	229786131	SNP_148875_1	URB2	0	0	0	0	0	0	0.0001	0	0	1	0	0	0	1	0	0	0	0	0	0	0	0	0	0	0
chr1	229795714	229787750	229786774	SNP_148878_1	URB2	1	0	0	0	0	0	0	0	0	0	0.0357143	0	0	0	0	0	0	0	0.997608	0	0	1	0	0	0.994898
chr1	229795833	229787869	229786893	SNP_148879_1	URB2	0	0	0	0	0	0	0	0	0	0	0.0001	0	0	0	0	0	0	0	0	0	0	0	0	0	0.0001
chr1	229796271	229788307	229787330	SNP_148881_1		0	0	0	0	0	0	0	0	0	0	0.0001	0	0	0	0	0	0	0	0	0	0	0	0	0	0
chr1	229796466	229788502	229787525	SNP_148882_1		0	0	0	0	0	0	0	0	0	0	0.0001	0	0	0	0	0	0	0	0	0	0	0	0	0	0
chr1	229796524	229788560	229787583	SNP_148883_1		0	0	0	0	0	0	0	0	0	0	0.0001	0	0	0	0	0	0	0	0	0	0	0	0	0	0
chr1	230415148	230407184	230406201	SNP_149328_1	GALNT2	0	0	1	0	0	0	0	0	0.0001	0	0	0	0	0	0	0	0	0	0	0	0	0	0	0	0
chr1	230667708	230659632	230658701	SNP_149553_1		0	0	0	0	0	0	0	0	0	0	0	0	0	0	1	0	0	0	0	0	0	0	0	0	0
chr1	231057247	231049194	231048195	SNP_150176_1	TTC13	0	0	0	0	0	0	0	0	0	0	0	0	0	1	0	0	0	0	0	0	0	0	0	0	0
chr1	231066167	231058118	231057116	SNP_150197_1	TTC13	0	0	0	0	0	0	0	0	0	0	0	0	0	0	1	0	0	0	0	0	0	0	0	0	0
chr1	231066309	231058260	231057258	SNP_150198_1	TTC13	0	0	0	0	0	0	0	0	0	0	0	0	0	0	1	0	0	0	0	0	0	0	0	0	0
chr1	231122556	231114538	231113489	SNP_150299_1	ARV1	0	0	0	0	0	0	0	0	0	0	0	0	0	1	0	0	0	0	0	0	0	0	0	0	0
chr1	231122779	231114761	231113712	SNP_150300_1	ARV1	0	0	0	0	0	0	0	0	0	0	0	0	0	1	0	0	0	0	0	0	0	0	0	0	0
chr1	231123051	231115033	231113984	SNP_150301_1	ARV1	0	0	0	0	0	0	0	0	0	0	0	0	0	1	0	0	0	0	0	0	0	0	0	0	0
chr1	231123503	231115485	231114436	SNP_150302_1	ARV1	0	0	0	0	0	0	0	0	0	0	0	0	0	1	0	0	0	0	0	0	0	0	0	0	0
chr1	231124055	231116037	231114988	SNP_150303_1	ARV1	0	0	0	0	0	0	0	0	0	0	0	0	0	1	0	0	0	0	0	0	0	0	0	0	0
chr1	231310343	231302271	231301253	SNP_150457_1	TRIM67	0	0	0	0	0	0	0	0	0	0	0	0	0	0	1	0	0	0	0	0	0	0	0	0	0
chr1	231358898	231350798	231349808	SNP_150497_1		0	0	0	0	0	0	0	0	0	0	0	0	0	0	0.0001	0	0	0	0	0	0	0	0	0	0
chr1	231358975	231350875	231349885	SNP_150498_1		0	0	0	0	0	0	0	0	0	0	0	0	0	0	0.0001	0	0	0	0	0	0	0	0	0	0
[truncated: 25,956 more rows]

## Sheet: Chr17
Table S4. List of Lynphobblast informative SNPs (iSNPs) assigned to Chr17 from 25 single cells
chr	snpRef	maternal	paternal	names	Genes	SRR764785	SRR764786	SRR764787	SRR764788	SRR764789	SRR764790	SRR764791	SRR764792	SRR764793	SRR764794	SRR764795	SRR764796	SRR764797	SRR764802	SRR764803	SRR764804	SRR764805	SRR764806	SRR764807	SRR764808	SRR764809	SRR764810	SRR764811	SRR764812	SRR764813
chr17	99247	99247	99214	SNP_1876267_17	RPH3AL	0	0	0	0	0	0	0	0	0	0	0	0	0	0	1	0	0	0	0	0	0	0	0	0	0
chr17	451821	451704	451677	SNP_1876719_17	VPS53	0	0	0	0	0	0	0	0	0	0	0	0.0001	0	0	0	0	0	0	0	0	0	0	0	0	0
chr17	452093	451976	451949	SNP_1876720_17	VPS53	0	0	0	0	0	0	0	0	0	0	0	0.0001	0	0	0	0	0	0	0	0	0	0	0	0	0
chr17	452403	452286	452259	SNP_1876721_17	VPS53	0	0	0	0	0	0	0	0	0	0	0	0.0001	0	0	0	0	0	0	0	0	0	0	0	0	0
chr17	452690	452573	452546	SNP_1876722_17	VPS53	0	0	0	0	0	0	0	0	0	0	0	0.0001	0	0	0	0	0	0	0	0	0	0	0	0	0
chr17	564621	564534	564484	SNP_1876892_17	VPS53	0	0	0	0	0	0	0	0	0	0	0	0.0001	0	0	0	0	0	0	0	0	0	0	0	0	0
chr17	578510	578418	578343	SNP_1876915_17	VPS53	0	0	0	0	0	0	0	0	0	0	0	0	0	0	0	0	0	0	0	0	0.997006	0	0	0	0
chr17	578681	578589	578514	SNP_1876916_17	VPS53	0	0	0	0	0	0	0	0	0	0	0	0	0	0	0	0	0	0	0	0	1	0	0	0	0
chr17	588101	588009	587934	SNP_1876925_17	VPS53	0	0	0	0	0	0	0	0	0	0	0	0	1	0	0	0	0	0	0	0	0	0	0	0	0
chr17	588331	588239	588164	SNP_1876926_17	VPS53	0	0	0	0	0	0	0	0	0	0	0	0	0.981818	0	0	0	0	0	0	0	0	0	0	0	0
chr17	593600	593508	593432	SNP_1876928_17	VPS53	0	0	0	0	0	0	0	0	0	0	0	0	0.0001	0	0	0	0	0	0	0	0	0	0	0	0
chr17	609275	609184	609108	SNP_1876941_17	VPS53	0	0	0	0	0	0	0	0	0	0	1	0	0	0	0	0	0	0	0	0	0	0	0	0	0
chr17	618039	617951	617872	SNP_1876952_17	VPS53	0	0	0	0	0.0001	0	0	0	0	0	1	0	0	0	0	0	0	0	0	0	0	0	0	0	0
chr17	618701	618616	618536	SNP_1876957_17		0	0	0	0	0	0	0.0001	0	0	0	0	0	0	1	0	0	0	0.992308	0	0	0	0	0	0	0
chr17	618965	618880	618800	SNP_1876958_17		0	0	0	0	0	0	0.0001	0	0	0	0	0	0	1	0	0	0	1	0	0	0	0	0	0	0
chr17	619162	619077	618997	SNP_1876959_17		0	0	0	0	0	0	0	0	0	0	0	0	0	1	0	0	0	0.994118	0	0	0	0	0	0	0
chr17	622497	622411	622332	SNP_1876966_17		0	0	0	0	0	0	0	0	0	0	0	0	0	0	1	0	0	0	0	0	0	0	0	0	0
chr17	641642	641561	641485	SNP_1877008_17	FAM57A	0	0	0	0	0	0	1	0	0	0	0	0	0	0	0	0	0	0	0	0	0	0	0	0	0
chr17	647118	647037	646958	SNP_1877014_17		0	0	0	0	0	0	0	0	0	0	0	0	1	0	0	0	0	0	0	0	0	0	0	0	0
chr17	647988	647907	647828	SNP_1877017_17	GEMIN4	0	0	1	0	0	0	0	0	0	0	0.0001	0	0	0.971429	1	0	0	0	0	0	0.0143541	0	0	0	0
chr17	648157	648076	647997	SNP_1877018_17	GEMIN4	0	0	0.977273	0	0	0	0	0	0	0	0.0001	0	0	0.977778	0	0	0	0	0	0	0	0	0	0	0
chr17	648498	648417	648338	SNP_1877019_17	GEMIN4	0	1	1	0	0	0	0	0	0	0	0.0001	0	0	1	0	0	0	0	0	0	0	0	0	0	0
chr17	649505	649424	649345	SNP_1877020_17	GEMIN4	0	0	0	0	0	0	0	0	0	0	0.0001	0	0	0.97561	0	0	0	0	0	0	0	0	0	0	0
chr17	649935	649854	649775	SNP_1877021_17	GEMIN4	0	0	0	0	0	0	0	0	0	0	0.0001	0	0	1	0	0	0	0	0	0	0	0	0	0	0
chr17	722689	722626	722534	SNP_1877110_17	NXN	0	0	0	0	0	0	0	0	0	0	0	0.0001	0	0	0	0	0	0	0	0	0	0	0	0	0
chr17	902869	902781	902707	SNP_1877416_17	TIMM22	0	0	0	0	0	0	0	0	0	0	0	0.0001	0	0.0001	0	0	0	0	0	0	0	0	0	0	0
chr17	904829	904739	904666	SNP_1877419_17	TIMM22	0	0	0	0.435897	0	0	0.0001	0	0.979167	1	0.890909	1	0.0001	0.475	1	0	0	0	0	0	0	0.0315789	0	0	0.0128205
chr17	931993	931867	931827	SNP_1877465_17	ABR	0	0	0	0	0	0	0	0	0	0	0	0	0	0	1	0	0	0	0	0	0	0	0	0	0
chr17	932180	932054	932014	SNP_1877466_17	ABR	0	0	0	0	0	0	0	0	0	0	0	0	0	0	1	0	0	0	0	0	0	0	0	0	0
chr17	949655	949529	949486	SNP_1877514_17	ABR	0	0	0	0	0	0	0	0	0	0	0	0	0	0	0.0001	0	0	0	0	0	0	0	0	0	0
chr17	952493	952367	952323	SNP_1877536_17	ABR	0	0	0	0	0	0	0	0	0	0	0	0	0	0	0.0001	0	0	0	0	0	0	0	0	0	0
chr17	997760	997593	997591	SNP_1877620_17	ABR	0	0	0	0	0	0	0	0	0	0	0	0	0	0	1	0	0	0	0	0	0	0	0	0	0
chr17	1017389	1017231	1017220	SNP_1877657_17	ABR	0.0001	0	0	0	0	0	0	0	0	0	0	0	0	0	0.916667	0	0	0	0	0	0	0	0	0	0
chr17	1039319	1039166	1039149	SNP_1877758_17	ABR	0	0	0	0	0.0001	0	0	0	0	0	0	0	0	0	0	0	0	0	0	0	0	0	0	0	0
chr17	1039324	1039171	1039154	SNP_1877759_17	ABR	0	0	0	0	0.0001	0	0	0	0	0	0	0	0	0	0	0	0	0	0	0	0	0	0	0	0
chr17	1039442	1039289	1039272	SNP_1877760_17	ABR	0	0	0	0	0.0123457	0	0	0	0	0	0	0	0	0	0	0	0	0	0	0	0	0	0	0	0
chr17	1039468	1039315	1039298	SNP_1877761_17	ABR	0	0	0	0	0.0001	0	0	0	0	0	0	0	0	0	0	0	0	0	0	0	0	0	0	0	0
chr17	1041405	1041286	1041235	SNP_1877765_17	ABR	0	0	0	0	0	0	0	0	0	0	0	0	0	1	0	0	0	0	0	0	0	0	0	0	0
chr17	1041512	1041393	1041342	SNP_1877766_17	ABR	0	0	0	0	0	0	0	0	0	0	0	0	0	0.966667	0	0	0	0	0	0	0	0	0	0	0
chr17	1060059	1059938	1059901	SNP_1877813_17	ABR	0	0	0	0	0	0	0	0	0	0	0	0	0	0.0001	0	0	0	0	0	0	0	0	0	0	0
chr17	1060421	1060300	1060263	SNP_1877814_17	ABR	0	0	0	0	0	0	0	0	0	0	0	0	0	0.0001	0	0	0	0	0	0	0	0	0	0	0
chr17	1121027	1120873	1120850	SNP_1877919_17		0	0	0	0	0.0001	0	0	0	0	0	0	0	0	0	0	0	0	0	0	0	0	0	0	0	0
chr17	1134587	1134442	1134429	SNP_1877966_17		0	0	0	0	0	0.0001	0	0	0	0	0	0	0	0	0	0	0	0	0	0	0	0	0	0	0
chr17	1138987	1138842	1138827	SNP_1877977_17		0	0	0	0	0	0	0	0	0	0	0	0	0	0	1	0	0	0	0	0	0	0	0	0	0
chr17	1194356	1194204	1194201	SNP_1878065_17	TUSC5	0	0	0	0	0	0	0	0	0	0	0	0	0	0	1	0	0	0	0	0	0	0	0	0	0
chr17	1244445	1244294	1244291	SNP_1878224_17		0	0	0	0	0	0	0	0	1	0	0	0	0	0	0	0	0	0	0	0	0	0	0	0	0
chr17	1246892	1246742	1246738	SNP_1878231_17		0	0	0	0	0	0	0	0	0	0	0	0	0	0.0001	0	0	0	0	0	0	0	0	0	0	0
chr17	1253963	1253814	1253809	SNP_1878240_17	YWHAE	0	0	0	0	0	0	0	0	0	0	0	0	0	0.0001	0	0	0	0	0	0	0	0	0	0	0
chr17	1265064	1264896	1264909	SNP_1878252_17	YWHAE	0	0	0	0	0	0	0	0	0	0	0.0001	0	0	0	0	0	0	0	0	0	0	0	0	0	0
chr17	1279423	1279256	1279268	SNP_1878282_17	YWHAE	0	0	0	0	0	0	0	0	0	0	0	0	0.0001	0	0	0	0	0	0	0	0	0	0	0	0
chr17	1297472	1297280	1297316	SNP_1878318_17	YWHAE	0	0	0	1	0	0	0.986301	0.0001	0	0	0	1	0.269841	0	0	0	0	1	0	0	0	0	0	0	0
chr17	1297547	1297355	1297391	SNP_1878319_17	YWHAE	0	0	0	0.974359	0	0	1	0	0	0	0	1	0.262376	0	0	0	0	0.997416	0	0	0	0	0	0	0
chr17	1454876	1454725	1454728	SNP_1878359_17	PITPNA	0	0	0	0	0	0	0	0	0	0.0001	0	0	0	0	0	0	0	0	0	0	0	0	0	0	0
chr17	1625215	1625057	1625079	SNP_1878445_17		0	0	0	0	0	0	0	0	0	0	0	0	0	0	0	0	0	0	0	0	0	0	0	0	0.0001
chr17	1691953	1691795	1691812	SNP_1878490_17	SMYD4	0	0	0	0	0	0	0	0	1	0	0	0	0	0	0	0	0	0	0	0	0	0	0	0	0
chr17	1704717	1704561	1704556	SNP_1878508_17	SMYD4	1	0	0	0	0	0	0	0	0	0	0	0	0	0	0	0	0	0	0	0	0	0	0	0	0
chr17	1724701	1724554	1724542	SNP_1878534_17	SMYD4	0	0	0	0	1	0	0.0001	0	0	0	0.0001	0	0	0	0	0	0	0	0	0	0	0	0	0	0
chr17	1731221	1731074	1731062	SNP_1878545_17	SMYD4	0	0	0	0.0243902	1	0	0.0001	0	0	0	0.0001	0	0	0	0	0	0	0	0	0	0	0	0	0	0
chr17	1766789	1766633	1766626	SNP_1878610_17	RPA1	0	0	0	0	0	0	0	0	0	0	0	0	0	0	0.0001	0	0	0	0	0	0	0	0	0	0
chr17	1946503	1946370	1946324	SNP_1878778_17	DPH1	0	0	0	0	0.0001	0	1	0	0	0	0	0	0	0.04	0	0	0	0	0	0	0	0	0	0	0
chr17	1966457	1966320	1966280	SNP_1878799_17	SMG6	0	0	0	1	0	0	0	0	0	0	0	0	0	0	0	0	0	0	0	0	0	0	0	0	0
chr17	1995177	1995030	1994999	SNP_1878832_17	SMG6	0	0	0	0	0	0	0	0	0	0	0	0	0.0001	0	0	0	0	0	0	0	0	0	0	0	0
chr17	1995211	1995064	1995033	SNP_1878833_17	SMG6	0	0	0	0	0	0	0	0	0	0	0	0	0.0001	0	0	0	0	0	0	0	0	0	0	0	0
chr17	1995254	1995107	1995076	SNP_1878835_17	SMG6	0	0	0	0	0	0	0	0	0	0	0	0	0.0001	0	0	0	0	0	0	0	0	0	0	0	0
chr17	2140668	2140519	2140483	SNP_1878904_17	SMG6	0	0	0	0	0	0	0	0	0	0	0	0	0	0	0.0001	0	0	0	0	0	0	0	0	0	0
chr17	2177484	2177318	2177301	SNP_1878936_17	SMG6	0	0	0	0	0	0	0	0	0	0	0	0	0	0	0	0	0	0	0	0	1	0	0	0	0
chr17	2178092	2177926	2177909	SNP_1878937_17	SMG6	0	0	0	0	0	0	0	0	0	0	0	0	0.0001	0	0	0	0	0	0	0	0.997354	0	0	0	0
chr17	2233274	2233082	2233071	SNP_1878974_17	TSR1	0	0	0	0	0	0	0	0	0	0	0	0	0.0001	0.965517	0	0	0	0	0	0	0	0	0	0	0
chr17	2236404	2236214	2236201	SNP_1878977_17	TSR1	0	0	0	0.593496	0	0	0	0	0	0	0	0.025641	0	0.0001	0.181818	0	0	0	0	0	0	0	0	0.0001	0
chr17	2253239	2253051	2253035	SNP_1878991_17	SGSM2	0	0	0	0	0	0	0	0	0	0	0	0	0	0	1	0	0	0	0	0	0	0	0	0	0
chr17	2253441	2253253	2253237	SNP_1878992_17	SGSM2	0	0	0	0	0	0	0	0	0	0	0	0	0	0	1	0	0	0	0	0	0	0	0	0	0
chr17	2253468	2253280	2253264	SNP_1878993_17	SGSM2	0	0	0	0	0	0	0	0	0	0	0	0	0	0	1	0	0	0	0	0	0	0	0	0	0
chr17	2277668	2277496	2277464	SNP_1879063_17	SGSM2	0	0	0	1	0	0	0	0	0	0	0	0	0	0	0	0	0	0	0	0	0	0	0	0	0
chr17	2277720	2277548	2277516	SNP_1879064_17	SGSM2	0	0	0	1	0	0	0	0	0	0	0	0	0	0	0	0	0	0	0	0	0	0	0	0	0
chr17	2284005	2283832	2283801	SNP_1879072_17	SGSM2	0	0	0	0	0	0	0	0	0	0	0.0001	0	0	0	0	0	0	0	0	0	0	0	0	0	0
chr17	2321444	2321283	2321240	SNP_1879117_17	METTL16	0	0	0	0	0	0	0	0.987342	0	0	0	0	0	0	0	0	0	0	0	0	0	0	0	0	0
chr17	2643831	2643627	2643561	SNP_1879226_17		0	0	0	0	0	0	0	0.0001	0	0	0	0	0	0	0	0	0	0	0	0	0	0	0	0	0
chr17	2717144	2716928	2716867	SNP_1879279_17	RAP1GAP2	0	0	0	0	0	0	0	0	0	0	0	0	0	0	1	0	0	0	0	0	0	0	0	0	0
chr17	2794674	2794466	2794383	SNP_1879334_17	RAP1GAP2	0	0	0	0	0	0	0	0	0	0	0	0	0	0	1	0	0	0	0	0	0	0	0	0	0
chr17	2873497	2873278	2873199	SNP_1879427_17	RAP1GAP2	0	0	0	0	0	0	0	0	0	0	0	0	0	0	1	0	0	0	0	0	0	0	0	0	0
chr17	2873501	2873282	2873203	SNP_1879428_17	RAP1GAP2	0	0	0	0	0	0	0	0	0	0	0	0	0	0	1	0	0	0	0	0	0	0	0	0	0
chr17	2985816	2985591	2985521	SNP_1879548_17		0	0	0	0	0	0	0	0	0	0	0	0	0	0	0	0	0	0.00217391	0	0	0	0	0	0	0
chr17	2986283	2986058	2985988	SNP_1879549_17		0	0	0	0	0	0	0	0	0	0	0	0	0	0	0	0	0	0.00390625	0	0	0	0	0	0	0
chr17	3414057	3413830	3413757	SNP_1879897_17	TRPV3	0.993631	0	0	0	0	0	0	0	0	0	0	0	0	0	0	0	0	0	0	0	0	0	0	0	0
chr17	3414160	3413933	3413860	SNP_1879898_17	TRPV3	0.9875	0	0	0	0	0	0	0	0	0	0	0	0	0	0	0	0	0	0	0	0	0	0	0	0
chr17	3497314	3497057	3497009	SNP_1879994_17	TRPV1	0.0001	0	0	0	0	0	0	0	0	0	0	0	0	0	0	0	0	0	0	0	0	0	0	0	0
chr17	3529529	3529280	3529221	SNP_1880011_17	SHPK	0	0	0	0	0	0	0	0	0	0	0	0	0	1	0	0	0	0	0	0	0	0	0	0	0
chr17	3529774	3529525	3529466	SNP_1880013_17	SHPK	0	0	0	0	0	0	0	0	0	0	0	0	0	0	0	0	0	1	0	0	0	0	0	0	0
chr17	3564400	3564137	3564085	SNP_1880041_17	CTNS	0	0	0	0	0	0	0	0	0	0	0	0	0	0	0.0001	0	0	0	0	0	0	0	0	0	0
chr17	3566232	3565969	3565917	SNP_1880044_17	CTNS TAX1BP3	1	0	0	0.4	0	0	0	0	0	1	0	0	0	0	0	0	0	0	0	0.0142857	1	0	0	0	0
chr17	4575740	4575396	4575277	SNP_1880474_17	PELP1	1	0	0	0	0	0	0	0	0	0	0	0	0	1	0	0	0	0	0	0	0	0	0	0	0
chr17	4622638	4622332	4622213	SNP_1880503_17	ARRB2	0	0	0	0	1	0	0	0	0	0	0	0	0	0.0001	0	0	0	0	0	0	0	0	0	0	0
chr17	4758244	4757880	4757842	SNP_1880611_17	MINK1	0	0	0	0	0	0	0	0	0	0	0	0	0.0001	0	0	0	0	0	0	0	0	0	0	0	0
chr17	4840868	4840479	4840435	SNP_1880645_17	SLC25A11	0	0	0	0.010989	0.462766	0	0	1	0.0001	0	0.0454545	0	0	0.866379	0.326797	0	0	0.68997	1	0	0	0	0	0	0
chr17	4931553	4931159	4931118	SNP_1880681_17	KIF1C	0	0	0	0	0	0	0	0	0	0	0	0	0	0	0	0	0	1	0	0	0	0	0	0	0
chr17	5394733	5394337	5394287	SNP_1880795_17		0	0	0	0	0	0	0	0	0	0	0	0	0	0	1	0	0	0	0	0	0	0	0	0	0
chr17	5640871	5640490	5640413	SNP_1881055_17		0	0	0	0	0	0	0	0	0	0	0	0	0	0	0.0001	0	0	0	0	0	0	0	0	0	0
chr17	5641218	5640837	5640760	SNP_1881058_17		0	0	0	0	0	0	0	0	0	0	0	0	0	0	0.0001	0	0	0	0	0	0	0	0	0	0
chr17	5641339	5640958	5640881	SNP_1881059_17		0	0	0	0	0	0	0	0	0	0	0	0	0	0	0.0001	0	0	0	0	0	0	0	0	0	0
chr17	5711950	5711579	5711492	SNP_1881217_17	LOC339166	0.0001	0	0	0	0	0	0	0	0	0	0	0	0	0	0	0	0	0	0	0	0	0	0	0	0
chr17	5765025	5764634	5764552	SNP_1881302_17	LOC339166	0	0	0	0	0	0	0	0	0	0	0	0	0	0	0.0001	0	0	0	0	0	0	0	0	0	0
chr17	5765055	5764664	5764582	SNP_1881303_17	LOC339166	0	0	0	0	0	0	0	0	0	0	0	0	0	0	0.0001	0	0	0	0	0	0	0	0	0	0
chr17	6156181	6155736	6155673	SNP_1881577_17		0	0	0	0	0	0	0	0	0	0	0	0	1	0	0	0	0	0	0	0	0	0	0	0	0
chr17	6336140	6335696	6335631	SNP_1881768_17	AIPL1	0	0	0	0	0	0	0	0	0	0	0	0	0	0	0	0	0	0	0	0	0	0	0.0001	0	0
chr17	6482668	6482208	6482165	SNP_1881879_17	KIAA0753	0	0	0	0	0	0	0	0	0	0	0	0	0.0001	0	0	0	0	0	0	0	0	0	0	0	0
chr17	6546457	6546031	6545979	SNP_1881932_17	TXNDC17	0	0	0	0	1	0	0	0	0.0001	0	0	1	0	0	0	0	0	0	0	0	0	0	0.00162338	0	0
chr17	6547653	6547227	6547175	SNP_1881934_17	TXNDC17 MED31	1	0	0	0.0001	1	0	0.0001	0.0001	0.0001	0.0001	0	0	1	0.9	0.882353	0.993671	0	0	0	0	0	0	0	0	0
chr17	6547766	6547340	6547288	SNP_1881935_17	TXNDC17 MED31	1	0	0	0.0001	0.994652	0	0.0001	0.0001	0	0.0001	0	0	0.992188	0.409722	0.783133	1	0	0	0	0	0	0	0	0	0
chr17	6552626	6552200	6552139	SNP_1881943_17	MED31	0	0	0	0	0	0	0	0	0	0	0	0	0.0001	0	0	0	0	0	0	0	0	0	0	0	0
chr17	6554921	6554495	6554434	SNP_1881947_17	MED31	0	0	0	0	1	0	0	0	0	0.0001	0.0001	0	0	0	0	0	0	0	0	0	0	0	0	0	0
chr17	6573668	6573242	6573185	SNP_1881972_17		0	0	0	0	0	0	0	0	0	0	0	0	0	0	0.0001	0	0	0	0	0	0	0	0	0	0
chr17	6573964	6573538	6573480	SNP_1881974_17		0	0	0	0	0	0	0	0	0	0	0	0	0	0	0.0001	0	0	0	0	0	0	0	0	0	0
chr17	6574091	6573665	6573607	SNP_1881975_17		0	0	0	0	0	0	0	0	0	0	0	0	0	0	0.0001	0	0	0	0	0	0	0	0	0	0
chr17	6906571	6906099	6906116	SNP_1882268_17	ALOX12 LOC100506713	0	0	0	0	0.00917431	0	0	0	0	0	0	0	0	0	0	0	0	0	0	0	0	0	0	0	0
chr17	6906944	6906472	6906489	SNP_1882269_17	ALOX12 LOC100506713	0	0	0	0	0.0001	0	0	0	0	0	0	0	0	0	0	0	0	0	0	0	0	0	0	0	0
chr17	6907070	6906598	6906615	SNP_1882270_17	ALOX12 LOC100506713	0	0	0	0	0.0001	0	0	0	0	0	0	0	0	0	0	0	0	0	0	0	0	0	0	0	0
chr17	6912219	6911751	6911762	SNP_1882273_17	ALOX12 LOC100506713	0	0	0	0	0.0001	0	0	0	0	0	0	0	0	0	0	0	0	0	0	0	0	0	0	0	0
chr17	6915401	6914933	6914946	SNP_1882275_17	LOC100506713	0	0	0	0	0	0	0	0	0	0	1	0	0	0	0	0	0	0	0	0	0	0	0	0	0
chr17	7215536	7214985	7215048	SNP_1882555_17	EIF5A	0.671642	0.472325	0.657749	0.370079	0.595602	0.858025	0.612756	0.565947	0.510693	0.721675	0.458696	0.488701	0.689369	0.596189	0.592875	0.546218	0.569856	0.727085	0.583087	0.480525	0.697431	0.735062	0.514122	0.648562	0.68257
chr17	7217463	7216912	7216975	SNP_1882556_17	GPS2	0	0	0	0	0	0	0.0001	0	0	0	0.211538	0	1	0	0.0001	0	0	0	0	0	0	0	0	0	0
chr17	7249206	7248653	7248718	SNP_1882603_17	ACAP1	0	0	0	0	0	0	0	0	0	0	0	0.0001	0	0	0	0	0	0	0	0	0	0	0	0	0
chr17	7479359	7478861	7478918	SNP_1882643_17	SENP3-EIF4A1	0	0	0	0	0	0	0	0	0	0	0	0	0	0	0.0001	0	0	0	0	0	0	0	0	0	0
chr17	7570189	7569628	7569707	SNP_1882670_17		0	1	0	0	0	0	0	0	0	0	0	0	0	0	0	0	0	0	0	0	0	0	0	0	0
chr17	7579472	7578914	7578990	SNP_1882686_17	TP53	0	0	0	0.0001	0	0	0	0	0	0	0	0.125	0	1	0.0001	0	0	0	0	0	0	0	0.0001	0	0.0001
chr17	7852887	7852278	7852381	SNP_1882897_17	CNTROB	0	0.0001	0.0001	0	0	0	0	0	0	0	0	0	0	0	0	0	0	0	0	0	0	0	0	0	0
chr17	7933113	7932503	7932606	SNP_1882977_17		0	0	0	0	0	0	0	0	0	0	0	0	0	0	0.0001	0	0	0	0	0	0	0	0	0	0
chr17	8286136	8285502	8285627	SNP_1883178_17	RPL26	0	0	0	0.552632	0	0	0	0	0	0	1	0	0	0.0001	0.04	0	0	0.995633	0	0	0	0	0	0.0001	0
chr17	8286761	8286127	8286252	SNP_1883179_17		0	0	0.0001	0	0	0	0	0	0	0	0	0	0	0	0	0	0	0	0	0	0	0	0	0	0
chr17	8396010	8395243	8395360	SNP_1883331_17	MYH10	0	0	0	0	0	0	0	0	0	0	0	0	0	0	1	0	0	0	0	0	0	0	0	0	0
chr17	8698044	8697246	8697293	SNP_1883611_17		0	0	0	0	0	0	0	0	0	0	0	0	0	0.0001	0	0	0	0	0	0	0	0	0	0	0
chr17	8706496	8705692	8705745	SNP_1883618_17	PIK3R6	1	0	0	0	0	0	0	0	0.669421	0	0	0.492537	0.0222222	1	0	0	0	0	0	0	0	0	0	0	0
chr17	8735731	8734927	8734981	SNP_1883643_17	PIK3R6	0	0	0	0	0	0	0.0001	0	0	0	0	0	0	0	0	0	0	0	0	0	0	0	0	0	0
chr17	8741377	8740573	8740634	SNP_1883656_17	PIK3R6	0	0	0	0	0	0	0	0	0	0	0	0	0.0001	0	0	0	0	0	0	0	0	0	0	0	0
chr17	8870528	8869723	8869802	SNP_1883740_17		0	0	0	0	0	0	0	0	0	0	0	0	0	0.0001	0	0	0	0	0	0	0	0	0	0	0
chr17	8871015	8870210	8870289	SNP_1883741_17		0	0	0	0	0	0	0	0	0	0	0	0	0	0.0188679	0	0	0	0	0	0	0	0	0	0	0
chr17	8871128	8870323	8870402	SNP_1883742_17		0	0	0	0	0	0	0	0	0	0	0	0	0	0.0001	0	0	0	0	0	0	0	0	0	0	0
chr17	8871542	8870737	8870816	SNP_1883743_17		0	0	0	0	0	0	0	0	0	0	0.0001	0	0	0.0001	0	0	0	0	0	0	0	0	0	0	0
chr17	9198831	9197987	9198035	SNP_1884153_17	STX8	0	0	0	0	0	0	0	0	0	0	0	0	0	0	0.0001	0	0	0	0	0	0	0	0	0	0
chr17	9198887	9198043	9198091	SNP_1884154_17	STX8	0	0	0	0	0	0	0	0	0	0	0	0	0	0	0.0001	0	0	0	0	0	0	0	0	0	0
chr17	9265930	9265067	9265108	SNP_1884235_17	STX8	0	0	0	0	0	0	0	0	0	0	0	0	0	0	0	0	0	0	0	0	0	0	0	0	1
chr17	9265989	9265126	9265167	SNP_1884236_17	STX8	0	0	0	0	0	0	0	0	0	0	0	0	0	0	0	0	0	0	0	0	0	0	0	0	1
chr17	9270697	9269835	9269875	SNP_1884246_17	STX8	1	0	0	0	0	0	0	0	0	0	0	0	0	0	0	0	0	0	0	0	0	0	0	0	0
chr17	9846521	9845570	9845662	SNP_1884543_17	GAS7	0	0	0	0	0	0	0	0	0	0	0	1	0	0	0	0	0	0	0	0	0	0	0	0	0
chr17	10021911	10020919	10021027	SNP_1884642_17	GAS7	0	0	0	0	0	0	0	0	0	0	0	0	0	0	1	0	0	0	0	0	0	0	0	0	0
chr17	10167120	10166142	10166257	SNP_1884777_17		0	0	0	0	0	0	0	0	0	0	0	0	0	0	0.0001	0	0	0	0	0	0	0	0	0	0
chr17	11796166	11794866	11795024	SNP_1885423_17	DNAH9	0	0	0	0	0	0	0	0	0	0	0	0	0	0	0.0001	0	0	0	0	0	0	0	0	0	0
chr17	11796288	11794988	11795146	SNP_1885424_17	DNAH9	0	0	0	0	0	0	0	0	0	0	0	0	0	0	0.0001	0	0	0	0	0	0	0	0	0	0
chr17	11801535	11800235	11800389	SNP_1885442_17	DNAH9	0	0	0	0	0	0	0	0	0	0	0	0	0	0	0.0001	0	0	0	0	0	0	0	0	0	0
chr17	11851688	11850390	11850537	SNP_1885494_17	DNAH9	0	0	0	0	0	0	0	0	0	0	0	0	0	0	0.0001	0	0	0	0	0	0	0	0	0	0
chr17	11883428	11882124	11882283	SNP_1885519_17	ZNF18	0	0	0	0	0	0	0	0	0.0001	0	0	0	0	0	0	0	0	0	0	0	0	0	0	0	0
chr17	12024483	12023210	12023357	SNP_1885640_17	MAP2K4	0	0	0	0	0	0	0	0	0	0.0001	0	0	0	0	0	0	0	0	0	0	0	0	0	0	0
chr17	12024735	12023462	12023609	SNP_1885641_17	MAP2K4	0	0	0	0	0	0	0	0	0	0.0001	0	0	0	0	0	0	0	0	0	0	0	0	0	0	0
chr17	12035155	12033882	12034028	SNP_1885648_17	MAP2K4	0	0	0	0	0	0	0	0	0.0001	0	0	0	0	0	0	0	0	0	0	0	0	0	0	0	0
chr17	12035648	12034375	12034521	SNP_1885649_17	MAP2K4	0	0	0	0	0	0	0	0	0.0001	0	0	0	0	0	0	0	0	0	0	0	0	0	0	0	0
chr17	12226495	12225214	12225387	SNP_1885881_17		0	0	0	0	0	0	0	0	0	0	0	0	0	0	0	0	0	1	0	0	0	0	0	0	0
chr17	12348072	12346732	12346941	SNP_1886038_17		0	0	0	0	0	0	0	0.0001	0	0	0	0	0	0	0	0	0	0	0	0	0	0	0	0	0
chr17	12779939	12778594	12778843	SNP_1886367_17	ARHGAP44	0	0	0	0	0	0	0	0	0.982456	0	0	0	0	0	0	0	0	0	0	0	0	0	0	0	0
chr17	13196255	13194924	13195149	SNP_1886670_17		0	0	0	0	0	0	0	0	0	0	0	0	0	0	1	0	0	0	0	0	0	0	0	0	0
chr17	13599236	13597885	13598034	SNP_1887239_17		0	0	0	0	0	0	0	0	0	0	0	0	0	0	0.0001	0	0	0	0	0	0	0	0	0	0
chr17	13708089	13706725	13706826	SNP_1887404_17		0	0	0	0	0	0	0	0	0	0	0	0	0	0	0.0344828	0	0	0	0	0	0	0	0	0	0
chr17	13719617	13718260	13718368	SNP_1887423_17		0	0	0	0	0	0.00512821	0	0	0	0	0	0	0	0	0	0	0	0	0	0	0	0	0	0	0
chr17	13874345	13872981	13873096	SNP_1887622_17		0	0	0	0	0	0	0	0	1	0	0	0	0	0	0	0	0	0	0	0	0	0	0	0	0
chr17	13878445	13877081	13877195	SNP_1887634_17		0	0	0	0	0	0	0	0	0	0	0	0	0	0.0001	0	0	0	0	0	0	0	0	0	0	0
chr17	13879004	13877640	13877754	SNP_1887635_17		0	0	0	0	0	0	0	0	0	0	0	0	0	0.0001	0	0	0	0	0	0	0	0	0	0	0
chr17	14005439	14004009	14004125	SNP_1887688_17	COX10	0	0	0	0	0	0	0	0	0	0	0	0	0	0.866667	0	0	0	0	0	0	0	0	0	0	0
chr17	14043859	14042430	14042550	SNP_1887704_17	COX10	0	0	0	0	0	0	0	0	0	0	1	0	0	0	0	0	0	0	0	0	0	0	0	0	0
chr17	14049471	14048042	14048162	SNP_1887711_17	COX10	0	0	0	0	0	0	0	0	0	0	0	0	0	0.0001	0	0	0	0	0	0	0	0	0	0	0
chr17	14053841	14052412	14052531	SNP_1887715_17	COX10	0	0	0	0	0	0	1	0	0	0	0	0	0	0	0	0	0	0	0	0	0	0	0	0	0
chr17	14058924	14057492	14057610	SNP_1887724_17	COX10	0	0	0	0	0	0	0.0001	0	0	0	0	0	0	0	0	0	0	0	0	0	0	0	0	0	0
chr17	14095309	14093874	14093993	SNP_1887814_17	COX10	0	0	0	0	0	0	0	0	0	0	0	0	0	0.909091	0	0	0	0	0	0	0	0	0	0	0
chr17	14110852	14109416	14109534	SNP_1887841_17	COX10	0	0	0	0	0	0	0	0	0	0	0	0	0	1	0	0	0	0	0	0	0	0	0	0	0
chr17	14110901	14109465	14109583	SNP_1887842_17	COX10	0	0	0	0	0	0	0	0	0	0	0	0	0	1	0	0	0	0	0	0	0	0	0	0	0
chr17	14111176	14109740	14109858	SNP_1887843_17	COX10	0	0	0	0	0	0	0	0	0	0	0	0	0	1	0	0	0	0	0	0	0	0	0	0	0
chr17	14111287	14109851	14109969	SNP_1887844_17	COX10	0	0	0	0	0	0	0	0	1	0	0	0	0	0.357143	0	0	0	0	0	0	0	0	0	0	0
chr17	14111606	14110170	14110286	SNP_1887846_17	COX10	0	0	0	0	0	0	0	0	1	0	0	0	0	0.141667	0	0	0	0	0	0	0	0	0	0	0
chr17	14126826	14125388	14125506	SNP_1887860_17		0	0	0	0	0	0	0	0	0	0	0	0	0	0	0.0333333	0	0	0	0	0	0	0	0	0	0
chr17	14276357	14274915	14275038	SNP_1887984_17		0	0	0	0	0	0	0	0	0	0	0	0	0	0	0.0001	0	0	0	0	0	0	0	0	0	0
chr17	14328328	14326872	14327007	SNP_1888110_17		0	0	0	0	0	0	0	0	0	0	0	0	0	0	1	0	0	0	0	0	0	0	0	0	0
chr17	14388347	14386881	14387030	SNP_1888210_17		0	0	0	0	0	0	0	0	0	0	0	0	0	0	0.970588	0	0	0	0	0	0	0	0	0	0
chr17	14388415	14386949	14387098	SNP_1888211_17		0	0	0	0	0	0	0	0	0	0	0	0	0	0	1	0	0	0	0	0	0	0	0	0	0
chr17	14519240	14517746	14517893	SNP_1888292_17		0	0	0	0	0	0	0	0	0	0	0	0	0	0	0.0001	0	0	0	0	0	0	0	0	0	0
chr17	15021859	15020318	15020575	SNP_1889032_17		0	0	0	0	0	0	0	0	0	0	0	0	0	0	0	0	0	0	0	1	0	0	0	0	0
chr17	15142223	15140680	15140926	SNP_1889160_17	PMP22	0	0	0	0	0	0	0	0	0	0	0	0	1	0	0	0	0	0	0	0	0	0	0	0	0
chr17	15397464	15395940	15396195	SNP_1889279_17		0	0	0	0	0	0	0	0	0	0.0001	0	0	0	0	0	0	0	0	0	0	0	0	0	0	0
chr17	15418557	15417037	15417290	SNP_1889310_17	TVP23C	0	0	0	0	0	0	0	0	0	0	0	0	0	0.0001	0	0	0	0	0	0	0	0	0	0	0
chr17	15418770	15417250	15417503	SNP_1889311_17	TVP23C	0	0	0	0	0	0	0	0	0	0	0	0	0	0.0001	0	0	0	0	0	0	0	0	0	0	0
chr17	15605697	15604155	15604420	SNP_1889451_17	ZNF286A	0	0	0	0	0	0	0	0	0	0	0	0	0	0	0.9	0	0	0	0	0	0	0	0	0	0
chr17	16062134	16060566	16060846	SNP_1889560_17	NCOR1	0	0	0	1	0	0	0	0	0	0	0	0	0	1	0.0384615	0	0	0	0	0	0	0	0	0	0
chr17	16313264	16311644	16311949	SNP_1889620_17		0	0	0	0	0	0	0	0	0	0	0	0	0	0	1	0	0	0	0	0	0	0	0	0	0
chr17	16343026	16341403	16341711	SNP_1889634_17	C17orf76-AS1	0	0	0	0	0	0	0	0	0	0	0.0001	0	0	0	0	0	0	0	0	0	0	0	0	0	0
chr17	16409570	16407939	16408234	SNP_1889656_17		0	0	0	0	0	0	1	0	0	0	0	0	0	0	0	0	0	0	0	0	0	0	0	0	0
chr17	16409681	16408050	16408345	SNP_1889657_17		0	0	0	0	0	0	1	0	0	0	0	0	0	0	0	0	0	0	0	0	0	0	0	0	0
chr17	16410357	16408726	16409021	SNP_1889658_17		0	0	0	0	0	0	0.980769	0	0	0	0	0	0	0	0	0	0	0	0	0	0	0	0	0	0
chr17	16842688	16841006	16841359	SNP_1889792_17	TNFRSF13B	0.0001	0	1	0	0	0	0	0	0.0001	0	0.357143	0.3	0.531073	0	0	0	0	0	0	0	0	0	0	0	1
chr17	16842912	16841230	16841583	SNP_1889793_17	TNFRSF13B	0.00990099	0	0	0	0	0	0	0	0	0	0.333333	0.0001	1	0	0	0	0	0	0	0	0	0	0	0	0
chr17	16850323	16848629	16848994	SNP_1889810_17	TNFRSF13B	0	0	0	0	0	0	0	0	0	0	0	0	0	1	0	0	0	0	0	0	0	0	0	0	0
chr17	16851342	16849648	16850013	SNP_1889811_17	TNFRSF13B	0	0	0	0	0	0	0.0001	0	0	0	0	0	0	0	0	0	0	0	0	0	0	0	0	0	0
chr17	16855878	16854184	16854548	SNP_1889821_17	TNFRSF13B	0	0	0	0	0	0	0	0	1	0	0	0	0	0	0.0001	0	0	0	0	0	0	0	0	0	0
chr17	16857144	16855450	16855814	SNP_1889824_17	TNFRSF13B	0	0	0	0	0.0001	0	0	0	0	0	0	0	0	0	0	0	0	0	0	0	0	0	0	0	0
chr17	16861332	16859638	16860002	SNP_1889827_17	TNFRSF13B	0	0	0	0	0	0	0	0	0	0	0	0	0	0.0001	0	0	0	0	0	0	0	0	0	0	0
chr17	17095310	17093594	17093986	SNP_1889923_17	MPRIP	0	0	0	0	0	0	0	0	0	0	0	0	0	0	0.0001	0	0	0	0	0	0	0	0	0	0
chr17	17095487	17093771	17094163	SNP_1889924_17	MPRIP	0	0	0	0	0	0	0	0	0	0	0	0	0	0	0.0001	0	0	0	0	0	0	0	0	0	0
chr17	17168164	17166428	17166831	SNP_1889985_17	COPS3	0	0.997701	0	0.15942	0.691441	0	0.497006	0.55036	1	0	0.323077	0.568729	1	0.5054	0.363636	0.997908	0.150685	0.670677	0	0.996469	0	0.00167645	0	0.990741	0.995781
chr17	17179481	17177771	17178148	SNP_1890008_17	COPS3	0	1	0	0	0	0	0	0	0	0	0	0	0	0	0	0	0	0	0	0	0	0	0	0	0
chr17	17220598	17218896	17219260	SNP_1890056_17	NT5M	0	0	0	0	0	0	0	0	0	0	0	0	0	0	0.0001	0	0	0	0	0	0	0	0	0	0
chr17	17248716	17247005	17247379	SNP_1890087_17	NT5M	0	0	0	0	0	0	0	0	0	0	0	0	0	0.0151515	0.0001	0	0	0	0	0	0	0	0	0	0
chr17	17425631	17423926	17424306	SNP_1890195_17	PEMT	0	0	0.597826	0	0	0	0	0	1	0	1	0	0	0	0	0	0	0	0	0	0	0	0	0	0
chr17	17475567	17473860	17474222	SNP_1890278_17	PEMT	0	0	0	0	0	0	0	0	0	0	0	0	0	0	0	0	0	0	0	0	0	0	0	0	0.0001
chr17	17761726	17760043	17760377	SNP_1890488_17	TOM1L2	0	0	0	0	0	0	0	0	0	0	0	0	0	0	1	0	0	0	0	0	0	0	0	0	0
chr17	18111868	18110136	18110439	SNP_1890521_17	ALKBH5	0	0	0	0	0.0001	0	0	0	0	0.986667	0	0	0	0.0001	0	0	0	0	0	0	0	0	0	0	0
chr17	18219742	18218004	18218317	SNP_1890558_17	SMCR8	0	0	0	0	0	0	0	0	0	0	0	0	0	0	0	0	0	0.983051	0	0	0	0	0	0	0
chr17	18759275	18757506	18757779	SNP_1890686_17		0	0	0	0	0	0	0	0	0	0	1	0	0	0	0	0	0	0	0	0	0	0	0	0	0
chr17	18834137	18832376	18832625	SNP_1890750_17	PRPSAP2	0	0	0	0	0	0	0	1	0.430464	0	0	0	0.0001	0.75	0	0	0	0	0	0	0	0	0	0	1
chr17	18834258	18832497	18832746	SNP_1890751_17	PRPSAP2	0	0.522763	0	0	0	0	0	1	0.313043	0	0	0	0.630631	0	0	0	0	0	0	0	0	0	0	0	0.997487
chr17	18924188	18922476	18922727	SNP_1890803_17	GRAP	0	0	1	0	0	0	0	0	0	0	0	0	0	0	0	0	0	0	0	0	0	0	0	0	0
chr17	20656609	20654791	20655055	SNP_1891115_17		0	0	0	0	0	0	0	0	0	0	0	0	0	0	0.928571	0	0	0	0	0	0	0	0	0	0
chr17	21050460	21048617	21048893	SNP_1891350_17	DHRS7B	0	0	0	0	0	0	0	0	0	0	1	0	0	0	0	0	0	0	0	0	0	0	0	0	0
chr17	21290357	21288434	21288768	SNP_1891655_17		0	0	0	0	0	0	0	0	0	0	0	0	1	0	0	0	0	0	0	0	0	0	0	0	0
chr17	21339354	21337429	21337760	SNP_1891810_17		0	0	0	0	0	1	0	0	0	0	0	0	0	0	0	0	0	0	0	0	0	0	0	0	0
chr17	21407854	21405933	21406276	SNP_1891872_17		0	0.0714286	0	0	0	0	0	0.0001	0	0	0	0	0	0.0001	0	0	0	0	0	0	0	0	0	0	0
chr17	21407858	21405937	21406280	SNP_1891873_17		0	0.0714286	0	0	0	0	0	0.0001	0	0	0	0	0	0.0001	0	0	0	0	0	0	0	0	0	0	0
chr17	22019259	22017355	22017676	SNP_1892478_17		0	0	0	0	0	0	0	0	0	0	0	0	0	0	0	0	0	0.142857	0	0	0	0	0	0	0.0001
chr17	22022759	22020854	22021176	SNP_1892482_17	MTRNR2L1	0.0001	0.0001	0	0.0001	0.0001	0.0001	0	0.0001	0.0001	0.0001	0	0.0001	0.0001	0.0001	0.0001	0	0	0.0001	0.0001	0.0001	0	0	0.0001	0.0001	0
chr17	22023591	22021686	22022008	SNP_1892483_17	MTRNR2L1	0	0.0001	0	0	0.857143	0	0	0	0	0.0001	0	0.0001	0.08	0.0001	0.025641	0	0	0	0	0	0.0001	0	0.0001	0	0.0769231
chr17	22024161	22022256	22022578	SNP_1892484_17		0	0	0	0	0	0	0	0	0	0	0	0	0	0.0001	0	0	0	0.0001	0	0.0001	0.0001	0.0001	0	0	0
chr17	22029453	22027548	22027876	SNP_1892493_17		0	0	0	0	0	0	0	0	0	0	0	0	0	0	0	0	0	1	0	1	1	0	0	1	0
chr17	22030636	22028731	22029059	SNP_1892495_17		0.0001	0.0001	0	0	0	0	0	0	0	0	0	0	0	0.0001	0	0	0	0	0	0	0	0	0	0	0
chr17	25345060	25343153	25343469	SNP_1893546_17		0	0	0	0	0	0	0	0	0	0	0	0	0	0	0	0	0	0	0	0	0	0.0001	0	0	0
chr17	25373543	25371635	25371948	SNP_1893612_17		0	0	0	0	0	0	0	0	0	0	0	0	0	0	1	0	0	0	0	0	0	0	0	0	0
chr17	25373649	25371741	25372054	SNP_1893613_17		0	0	0	0	0	0	0	0	0	0	0	0	0	0	1	0	0	0	0	0	0	0	0	0	0
chr17	25526421	25524505	25524831	SNP_1893942_17		0	0	0	0	0	0	0	0	0	0	0	0	0	0	0.0001	0	0	0	0	0	0	0	0	0	0
chr17	25624296	25622383	25622704	SNP_1894061_17	WSB1	0	0	0	0	0	0	1	0	0	0	0	0	0	0	0	0	0	0	0	0	0	0	0	0	0
chr17	25624982	25623069	25623390	SNP_1894063_17	WSB1	0	0	0	0	0	0	1	0	0	0	0	0	0	0	0	0	0	0	0	0	0	0	0	0	0
chr17	25628820	25626907	25627226	SNP_1894069_17	WSB1	0	0.0001	0	0	1	0	0	0	0	0	0	0.0001	0	0.025641	0	1	0	0	0	0	0	0	0	0	0
chr17	25640081	25638168	25638485	SNP_1894082_17	WSB1	0	1	0	0	0.995652	0	0	0	1	0	0	0	0.605442	0	0.50495	0	0	0.00285714	0	0	1	0	0	0.986239	0
chr17	25786615	25784671	25785028	SNP_1894318_17		0	0	0	0	0	0	0	0	0	0	0	0	0	0	1	0	0	0	0	0	0	0	0	0	0
chr17	25834695	25832756	25833096	SNP_1894362_17		0	0	0	0	0	0	0	0	0	0	0	0	0	0	1	0	0	0	0	0	0	0	0	0	0
chr17	25849868	25847934	25848269	SNP_1894380_17		0	0	0	0	0	0	0	0	0	0	0	0	0.0001	0	0	0	0	0	0	0	0	0	0	0	0
chr17	26065456	26063516	26063858	SNP_1894447_17		0	0	0	0	0	0	0	0	0	0	0	0	0	0	0.0001	0	0	0	0	0	0	0	0	0	0
chr17	26547727	26545768	26546116	SNP_1894584_17		0	0	0	0	0	0	0	0	0	0	0	0	0	0	0.0001	0	0	0	0	0	0	0	0	0	0
chr17	26676135	26674180	26674552	SNP_1894645_17	POLDIP2	1	0	0	0.0001	0	0	0	0.985075	0	0	0	0	0.928571	0	0	0	0	0.0001	0	0	0	0	0	0	0
chr17	26688663	26686713	26687084	SNP_1894647_17	TMEM199	0	0	0	0	0	0	0	1	0	0	0	0	0	0	0	0	0	0	0	0	0	0	0	0	0.998767
chr17	26716821	26714878	26715248	SNP_1894656_17	SARM1	0	0	0	0	0	0	0	0	0	0	0	0	0	0	0	0	0	0.0222222	0	0	0	0	0	0	0
chr17	26716917	26714974	26715344	SNP_1894657_17	SARM1	0	0	0	0	0	0	0	0	0	0	0	0	0	0	0	0	0	0.0001	0	0	0	0	0	0	0
chr17	26717268	26715325	26715695	SNP_1894658_17	SARM1	0	0	0	0	0	0	0.0001	0	0	0	0	0	0	0	0	0	0	0.00657895	0	0	0	0	0	0	0
chr17	26718177	26716234	26716604	SNP_1894659_17	SARM1	0	0	0	0	0	0	0	0	0	0	0	0	0.511236	0	0	0	0	0	0	0	0	0	0	0	0
chr17	26718592	26716649	26717019	SNP_1894660_17	SARM1	0	0	0	0	0	0	0	0	0	0	0	0	0.457711	0	0	0	0	0	0	0	0	0	0	0	0
chr17	26764941	26763004	26763367	SNP_1894710_17		0	0	0	0	0	0	0	0	0	0	0	0	0	0	0	0	0	0	0	0	0.0001	0	0	0	0
chr17	26790664	26788728	26789094	SNP_1894743_17		0	0	0	0	0	0	0	0	0	0	0	0	0	0	1	0	0	0	0	0	0	0	0	0	0
chr17	26790852	26788916	26789282	SNP_1894744_17		0	0	0	0	0	0	0	0	0	0	0	0	0	0	1	0	0	0	0	0	0	0	0	0	0
chr17	26790868	26788932	26789298	SNP_1894745_17		0	0	0	0	0	0	0	0	0	0	0	0	0	0	1	0	0	0	0	0	0	0	0	0	0
chr17	26794816	26792880	26793248	SNP_1894772_17		0	0	0	0	0.111111	0	0	0.0001	0	0	0	0	0	0	0	0	0	0	0	0	0	0	0	0	0
chr17	26794935	26792999	26793367	SNP_1894773_17		0	0.0001	0.0001	0.0001	0.0001	0	0	0.0001	0	0.0001	0.0001	0.0001	0	0.0001	0	0	0.0001	0.0001	0.0001	0	0.0001	0	0.0001	0.0001	0.0714286
chr17	26795156	26793220	26793588	SNP_1894778_17		0.0001	0.0344828	0.0001	0.0001	0.0001	0	0.0001	0.0454545	0.0001	0.0001	0.111111	0.0666667	0	0.0526316	0.25	0	0.384615	0.0001	0	0	0.25	0	0.0001	0.0714286	0.0625
chr17	27044482	27042543	27042896	SNP_1894838_17	RAB34	0	0	0	0	0	0	0	0	0	0	0	0	0	0	0.0001	0	0	0	0	0	0	0	0	0	0
chr17	27084059	27082127	27082484	SNP_1894849_17	FAM222B	0	0	1	0	0	0	0	0	0	0	0	0.0001	0	0	0	0	0	0	0	0	0	0	0	0	0
chr17	27118785	27116862	27117219	SNP_1894859_17	FAM222B	0	0	0	0	0	0	0.0001	0	0	0	0	0	0	0	0	0	0	0	0	0	0	0	0	0	0
chr17	27207120	27205192	27205557	SNP_1894890_17	FLOT2	0	0	0	0	0.0001	0	0	1	0	0	0	1	0	0.833333	0.933333	0	0.998462	0	0	0	0	0	0.0001	0	0
chr17	27207453	27205525	27205890	SNP_1894891_17	FLOT2	0	0	0	0	0.0142857	0	0	0.0001	0	0	0	1	0	0.875	0.441176	0	1	0	0	0	0	0	0	0	0
chr17	27207571	27205643	27206008	SNP_1894892_17	FLOT2	0	0	0	0	0.0001	0	0	0	0	0	0	1	0	1	0.384615	0	1	0	0	0	0	0	0	0	0
chr17	27219548	27217618	27217986	SNP_1894906_17	FLOT2	0	0	0	0	0	0	0	0.0001	0	0	0	0	0	0	0	0	0	0	0	0	0	0	0	0	0
chr17	27222745	27220811	27221182	SNP_1894910_17	FLOT2	0	0	0	0	0	0	0	0	0	0	0	0	0	0	0	0	0	0	0	0	1	0	0	0	0
chr17	27222988	27221054	27221425	SNP_1894911_17	FLOT2	0	0	0	0	0	0	0	0	0	0	0	0	0	0	0	0	0	0	0	0	1	0	0	0	0
chr17	27225399	27223465	27223836	SNP_1894913_17	AX795351 DHRS13	0	0	0	0	0	0	0	0	0	0	0	0	0	0.0001	0	0	0	0	0	0	0	0	0	0	0
chr17	27352113	27350128	27350512	SNP_1895013_17		0	0	0	0	0	0	0	0	0	0	0	0	0	0	1	0	0	0	0	0	0	0	0	0	0
chr17	27384998	27383012	27383396	SNP_1895026_17		0	0	0	0	0	0	0	0	0	0	0	0	0	0	1	0	0	0	0	0	0	0	0	0	0
chr17	27471598	27469605	27469981	SNP_1895061_17	MYO18A	0	0	0	1	0	0	0	0	0	0	0	0	0	0	0	0	0	0	0	0	0	0	0	0	0
chr17	27586893	27584892	27585303	SNP_1895197_17	NUFIP2	0	0	0	0.0001	0	0	0	0	0	0	0	0	0	0	0	0	0	0	0	0	0	0	0	0	0
chr17	27589419	27587418	27587828	SNP_1895200_17	NUFIP2	0	0	0	0	0	0	0	1	0	0	0	0	0	0	0	0	0	0.0001	0	0	0	0	0	0	0
chr17	29780718	29778638	29779056	SNP_1895393_17	RAB11FIP4	0	0	0	0	0	0	0	0.00884956	0	0	0	0	0	0	0	0	0	0	0	0	0	0	0	0	0
chr17	29859506	29857428	29857832	SNP_1895443_17	RAB11FIP4	0	0	0	0	0	0	0	0	0	0	0	1	0	0	0	0	0	0	0	0	0	0	0	0	0
chr17	30039793	30037722	30038105	SNP_1895617_17		0	0	0	0	0	0	0	0	0	0	0	0	0.0001	0	0	0	0	0	0	0	0	0	0	0	0
chr17	30195425	30193378	30193737	SNP_1895768_17	UTP6	0	1	0	0	0	0	0	0	0	0	0	0	0	0	0	0	0	0	0	0	0	0	0	0	0
chr17	30201578	30199533	30199888	SNP_1895778_17	UTP6	0	0	0	0	0	0	0	0	0	0.0001	0	0	0	0	0	0	0	0	0	0	0	0	0	0	0
chr17	30201774	30199729	30200084	SNP_1895779_17	UTP6	0	0	0	0	0	0	0	0	0	0.0001	0	0	0	0	0	0	0	0	0	0	0	0	0	0	0
chr17	30203548	30201503	30201857	SNP_1895781_17	UTP6	0	0	0	0	0	0	0	0	0	0	0	0	0	0	1	0	0	0	0	0	0	0	0	0	0
chr17	30220224	30218180	30218533	SNP_1895808_17	UTP6	0	0	0	0	0	0	0.0001	0	0	0	0	0	0	0	0	0	0	0	0	0	0	0	0	0	0
chr17	30222002	30219958	30220310	SNP_1895812_17	UTP6	1	0	0.0001	0.365854	0.0001	1	0	0	0.018018	0	1	0.0001	0	0.00673401	0.986577	0	0	0.941176	0	0	0	0	0	0	0
chr17	30228656	30226612	30226965	SNP_1895822_17	UTP6	0.992248	0	0.0001	0.302521	0.0001	1	0	0	0.0126582	0	1	0.0001	0	0.0107527	0.979798	0	0	1	0	0	0	0	0	0	0
chr17	30266085	30264043	30264397	SNP_1895892_17	SUZ12	0	0	0	0	0	0	0	0	0	0	0	0	0	1	0	0	0	0	0	0	0	0	0	0	0
chr17	30267029	30264987	30265341	SNP_1895894_17	SUZ12	0	0	0	0	0	0	0	1	0	0	0	0	0	0	0	0	0	0	0	0	0	0	0	0	0
chr17	30280978	30278934	30279286	SNP_1895911_17	SUZ12	0	0	0	0	0	0	0	0	0	0	0	0	0	0	1	0	0	0	0	0	0	0	0	0	0
chr17	30290955	30288911	30289259	SNP_1895940_17	SUZ12	0	0	0	0	0	0	0	0	0	0	0	0	0	0	1	0	0	0	0	0	0	0	0	0	0
chr17	30294136	30292092	30292442	SNP_1895949_17	SUZ12	0	0	0	0	0	0	0	0	0	0	0	0	0	0	0.0001	0	0	0	0	0	0	0	0	0	0
chr17	30302411	30300368	30300716	SNP_1895971_17	SUZ12	0	0	0	0	0	0	1	0	0	0	0	0	0	0	0	0	0	0	0	0	0	0	0	0	0
chr17	30304680	30302637	30302980	SNP_1895975_17	SUZ12	0	0	0	0	0	0	0	0	0	0	0	0	0	0	1	0	0	0	0	0	0	0	0	0	0
chr17	30307616	30305573	30305916	SNP_1895981_17	SUZ12	0	0	0	0	0	0	0	0	0	0	1	0	0	0	0	0	0	0	0	0	0	0	0	0	0
chr17	30311397	30309354	30309695	SNP_1895991_17	SUZ12	0	0	0	0	0	0	0	0	0	0	0	0	0	0	0	0	0	0	0	0	0	1	0	0	0
chr17	30326360	30324317	30324662	SNP_1896037_17	SUZ12	1	0	1	0.0001	0	0	0.0625	0.0001	0	0	0.0001	1	0.390244	0.0277778	0.0001	0	0	0.0001	0	0	0	0	0	0	0
chr17	30326827	30324784	30325129	SNP_1896038_17	SUZ12	0	0	0	0.170213	0.993671	0	0.0001	0	0	0	0.0001	0	1	0.25	0.0001	0	0	0	0	0	0	0	0	0	0
chr17	30327013	30324970	30325315	SNP_1896039_17	SUZ12	0.0001	0	0	0.556818	0.987578	0	0.0001	0.0001	0	0	0.0001	0	1	0.304348	0.0001	0	0	0	0	0	0	0	0	0	0
chr17	30380381	30378329	30378678	SNP_1896099_17	LRRC37B	0	0	0	0	0	0	0	0	0	0	0	1	0	0	0	0	0	0	0	0	0	0	0	0	0
chr17	30426841	30424785	30425124	SNP_1896185_17		0	0	0	0	0	0	0	0	0	0	0	0	0	0	0.0001	0	0	0	0	0	0	0	0	0	0
chr17	30454720	30452664	30452995	SNP_1896251_17		0	0	0	0	0	0	0	0	0	0	0	0	0	0	0	0	0	0	0	0	0	0	0	0	1
chr17	30456747	30454691	30455022	SNP_1896254_17		0	0	0	0	0	0	0	0	0	0	0	0	0	0	0	0	0	0	0	0	0	0	0	0	1
chr17	30456765	30454709	30455040	SNP_1896255_17		0	0	0	0	0	0	0	0	0	0	0	0	0	0	0	0	0	0	0	0	0	0	0	0	1
chr17	30533970	30531914	30532242	SNP_1896339_17	RHOT1	0	0	0	0	0	0	0	0	0	0	0	0	0	0	0.0001	0	0	0	0	0	0	0	0	0	0
chr17	30556282	30554226	30554555	SNP_1896360_17		0	0	0	0	0	0	0	0	0	0	0	0	0	0	0.0001	0	0	0	0	0	0	0	0	0	0
chr17	30692396	30690327	30690679	SNP_1896444_17	ZNF207	1	0	1	0.382353	1	0	0.0001	0.455738	0.995025	0	0.397059	0.524664	0	0.318786	0.977273	0	0	0	0	0	0	0	0	0	0
chr17	30701879	30699810	30700156	SNP_1896451_17		0	0	0	0	0	0	0	0	0	0	0	0	0	0	0	0	0	0.0001	0	0	0	0	0	0	0
chr17	30702319	30700250	30700596	SNP_1896452_17		0	0	0	0	0	0	0	0	0	0	0	0	0	0	0	0	0	0.0001	0	0	0	0	0	0	0
chr17	30703100	30701031	30701377	SNP_1896453_17		0	0	0	0	0	0	0	0	0	0	0	0	0.0001	0	0	0	0	0	0	0	0	0	0	0	0
chr17	30735027	30732937	30733302	SNP_1896465_17		0	0	0	0	0	0	0	0	0	0	0	0.0001	0	0	0	0	0	0	0	0	0	0	0	0	0
chr17	30852622	30850531	30850894	SNP_1896514_17	MYO1D	0	0	0	1	0	0	0	0	0	0	0	0	0	0	1	0	0	0	0	0	0	0	0	0	0
chr17	30859675	30857583	30857947	SNP_1896520_17	MYO1D	0	0	0	0	0	0	0	0	0	0	0	1	0	0	0	0	0	0	0	0	0	0	0	0	0
chr17	30892951	30890861	30891232	SNP_1896555_17	MYO1D	0	0.0001	0	0	0	0	0	0	0	0	0	0	0	0	0	0	0	0	0	0	0	0	0	0	0
chr17	30893035	30890945	30891316	SNP_1896556_17	MYO1D	0	0.0001	0	0	0	0	0	0	0	0	0	0	0	0	0	0	0	0	0	0	0	0	0	0	0
chr17	30893135	30891045	30891416	SNP_1896557_17	MYO1D	0	0.0001	0	0	0	0	0	0	0	0	0	0	0	0	0	0	0	0	0	0	0	0	0	0	0
chr17	30894062	30891972	30892344	SNP_1896564_17	MYO1D	0	0	0	0	0	0	0	0	0	0	0	1	0	0	0	0	0	1	0	0	0	0	0	0	0
chr17	30894286	30892196	30892568	SNP_1896565_17	MYO1D	0	0	0	0	0	0	0	0	0	0	0	1	0	0	0	0	0	1	0	0	0	0	0	0	0
chr17	30894372	30892282	30892654	SNP_1896566_17	MYO1D	0	0	0	0	0	0	0	0	0	0	0	1	0	0	0	0	0	1	0	0	0	0	0	0	0
chr17	30894724	30892634	30893006	SNP_1896567_17	MYO1D	0	0	0	0	0	0	0	0	0	0	0	1	0	0	0	0	0	1	0	0	0	0	0	0	0
chr17	30894790	30892700	30893072	SNP_1896568_17	MYO1D	0	0	0	0	0	0	0	0	0	0	0	1	0	0	0	0	0	0.997537	0	0	0	0	0	0	0
chr17	30894886	30892796	30893168	SNP_1896569_17	MYO1D	0	0	0	0	0	0	0	0	0	0	0	1	0	0	0	0	0	1	0	0	0	0	0	0	0
chr17	30900623	30898509	30898909	SNP_1896586_17	MYO1D	0	0	0	0	0	0	0	0	0	0	0	0	0.0001	0	0	0	0	0	0	0	0	0	0	0	0
chr17	30911594	30909478	30909880	SNP_1896595_17	MYO1D	0	0	0	0	0	0	0	0	0	0	0	0	1	0	0	0	0	0	0	0	0	0	0	0	0
chr17	30925708	30923594	30923994	SNP_1896617_17	MYO1D	0	0	0	0	0	0.0001	0	0	0	0	0	0	0	0	0	0	0	0	0	0	0	0	0	0	0
chr17	30925783	30923669	30924069	SNP_1896618_17	MYO1D	0	0	0	0	0	0.0001	0	0	0	0	0	0	0	0	0	0	0	0	0	0	0	0	0	0	0
chr17	30975189	30973075	30973474	SNP_1896665_17	MYO1D	0	0	0	0	0	0	0	0	0	0	0	0	0	0	0	0	0	0	0.00161031	0	0	0	0	0	0
chr17	31064500	31062388	31062786	SNP_1896730_17	MYO1D	0	0	0	0	0	0	0	0	0	0	0	0	0.0001	0	0	0	0	0	0	0	0	0	0	0	0
chr17	31112545	31110437	31110843	SNP_1896765_17	MYO1D	0	0	0	0	0	0	0	0	0	0	0	0	0	0.0001	0	0	0	0	0	0	0	0	0	0	0
chr17	31163441	31161339	31161738	SNP_1896814_17	MYO1D	0	0	0	0	0	0	0	0	0	0	0	0	0	0	0	0	0	0.00236407	0	0	0	0	0	0	0
chr17	31201322	31199202	31199641	SNP_1896853_17	MYO1D	0	0	0	0	0	0	0	0	0	0	0	0	0	0	1	0	0	0	0	0	0	0	0	0	0
chr17	31232773	31230648	31231086	SNP_1896878_17		0	0	0	0	0	0	0	0	0	0	0	0	0	0	0	0.99726	0	0	0	0	0	0	0	0	0
chr17	31429647	31427490	31427939	SNP_1897008_17	ASIC2	0	0	0	0	0	0	0	0	0	0	0	0	0	0	1	0	0	0	0	0	0	0	0	0	0
chr17	31429772	31427615	31428064	SNP_1897009_17	ASIC2	0	0	0	0	0	0	0	0	0	0	0	0	0	0	1	0	0	0	0	0	0	0	0	0	0
chr17	31429804	31427647	31428096	SNP_1897010_17	ASIC2	0	0	0	0	0	0	0	0	0	0	0	0	0	0	1	0	0	0	0	0	0	0	0	0	0
chr17	31905978	31903772	31904160	SNP_1897514_17	ASIC2	0	0	0	0	0	0	0	0	0	0	0	0	0	0	0.0001	0	0	0	0	0	0	0	0	0	0
chr17	31906145	31903939	31904327	SNP_1897515_17	ASIC2	0	0	0	0	0	0	0	0	0	0	0	0	0	0	0.0001	0	0	0	0	0	0	0	0	0	0
chr17	32156911	32154699	32155064	SNP_1897930_17	ASIC2	0	0	0	0	0	0	0	0	0	0	0	0	0	0	0.0001	0	0	0	0	0	0	0	0	0	0
chr17	32157023	32154811	32155176	SNP_1897931_17	ASIC2	0	0	0	0	0	0	0	0	0	0	0	0	0	0	0.0001	0	0	0	0	0	0	0	0	0	0
chr17	32566418	32564157	32564566	SNP_1898308_17		0	0	0.0540541	0	0	0	0	0	0	0	0	0	0	0	0	0	0	0	0	0	0	0	0	0	0
chr17	32835793	32833505	32833894	SNP_1898623_17		0	0	0	0	0	0	0	0	0	0	0	0	0	0	1	0	0	0	0	0	0	0	0	0	0
chr17	33130728	33128438	33128750	SNP_1898829_17		0	0	0	0	0	0	0	0	0	0	0	0	0	0	1	0	0	0	0	0	0	0	0	0	0
chr17	33289937	33287667	33287967	SNP_1898974_17	ZNF830	0	0	0.0106383	1	0	0	0	0	0	0	0	0.0001	0	0	0	0	0	1	0	0	0	0	0	0	0
chr17	33307586	33305304	33305616	SNP_1898989_17	LIG3	0	0	0	0	0	0	0	0	0	0	0	0	0	1	0	0	0	0	0	0	0	0	0	0	0
chr17	33331575	33329291	33329604	SNP_1899003_17	LIG3	0	0	0	0	0	0	0	0	0	0	0	0	0	0	0.0001	0	0	0	0	0	0	0	0	0	0
chr17	33332629	33330345	33330658	SNP_1899005_17		0	0	0	0	0	0	0	0	0	0	0	0	0	0	0.0001	0	0	0	0	0	0	0	0	0	0
chr17	33332655	33330371	33330684	SNP_1899006_17		0	0	0	0	0	0	0	0	0	0	0	0	0	0	0.0001	0	0	0	0	0	0	0	0	0	0
chr17	33337411	33335127	33335440	SNP_1899011_17	RFFL	0	0	0	0	0	0	0.983051	0	0	0	0.0001	1	0	0	0	0	0	0	0	0	0	0	0	0	0.998611
chr17	33354526	33352242	33352555	SNP_1899019_17	RFFL	0.0001	0	0	0	0	0	0	0	0	0	0	0	0	0	0	0	0	0	0	0	0	0	0	0	0
chr17	33414758	33412470	33412769	SNP_1899052_17		0	0	0	0	0	0	0	0	0	0	0	0	0	0	0	0	0	0	0	0	0	0.0001	0	0	0
chr17	33415394	33413106	33413405	SNP_1899053_17		0	0	0	0	0	0	0	0	0	0	0	0	0	0	0	0	0	0	0	0	0	0.0001	0	0	0
chr17	33453412	33451131	33451429	SNP_1899069_17	FNDC8	0	0	0	0	0	0	0	0	0	0	0	0	0	0	0	0.0001	0	0	0	0	0	0	0	0	0
chr17	33753680	33751378	33751665	SNP_1899224_17	SLFN12	0	0.0001	0	0	0	0	0	0	0	0	0	0	0	0	0	0	0	0	0	0	0	0	0	0	0
chr17	33763678	33761374	33761669	SNP_1899239_17	SLFN13	0	0	0	0	0.0001	0	0	0	0.0001	0	0.0001	0	0	0	0	0	0	0	0	0	0	0.0001	0	0	0
chr17	33764732	33762428	33762724	SNP_1899241_17	SLFN13	0	0	0	0	0.0001	0	0	0	0.0001	0	0.0001	0	0	0	0	0	0	0	0	0	0	0.0001	0	0	0
chr17	33766427	33764123	33764412	SNP_1899246_17	SLFN13	0	0	0	0	0	0	0.988372	0	0	0	0.294118	0	0	0.978648	0	0	0	1	0	0	0	0	0	0.00193798	0
chr17	33766499	33764195	33764487	SNP_1899247_17	SLFN13	0	0	0	0	0	0	0	0	0	0	0.533333	0	0	0.963964	0	0	0	1	0	0	0	0	0	0.0031348	0
chr17	33766947	33764643	33764935	SNP_1899248_17	SLFN13	0	0	0	0	0	0	0	0	0	0	0	0	0	0	0	0	0	0	0	0	0	0	0	0.00263852	0
chr17	33774265	33771961	33772255	SNP_1899254_17	SLFN13	0	0	0	0	0	0	0	0	0	0	1	0	0	0	0	0	0	0	0	0	0	0	0	0	0
chr17	33797739	33795442	33795727	SNP_1899291_17		0	0	0	0	0	0	0	0	0	0	0	0	0.0001	0	0	0	0	0	0	0	0	0	0	0	0
chr17	33797843	33795546	33795831	SNP_1899292_17		0	0	0	0	0	0	0	0	0	0	0	0	0.0001	0	0	0	0	0	0	0	0	0	0	0	0
chr17	33797855	33795558	33795843	SNP_1899293_17		0	0	0	0	0	0	0	0	0	0	0	0	0.0001	0	0	0	0	0	0	0	0	0	0	0	0
chr17	33905468	33903113	33903417	SNP_1899377_17	PEX12	0	0	0	0	0	0	0	0	0	0	0	0	0	0	1	0	0	0	0	0	0	0	0	0	0
chr17	33941321	33938982	33939284	SNP_1899386_17	AP2B1	0	0	0	0	0	0	0	0	0	0	0	0	0.0001	0	0	0	0	0	0	0	0	0	0	0	0
chr17	34051176	34048868	34049158	SNP_1899430_17	AP2B1	0	0	0	0	0	0	0	0	0	0	0	0.0001	0	0	0	0	0	0	0	0	0	0	0	0	0
chr17	34052874	34050566	34050856	SNP_1899431_17	AP2B1	0	0	0	0	0	0	0	0	0	0	0	0	0	0	1	0	0	0	0	0	0	0	0	0	0
chr17	34854280	34851913	34852220	SNP_1899723_17	MYO19	0	0	0	0	0	0	0	0	0	0	0	0	0	1	0	0	0	0	0	0	0	0	0	0	0
chr17	34871721	34869339	34869662	SNP_1899738_17	MYO19	0	0	0	0	0	0	0	0	0	0	0	1	0	1	0	0	0	0	0	0	0	0	0	0	0
chr17	34873697	34871315	34871638	SNP_1899740_17	MYO19	0	0	0	0	0	0	0	0	0	0	0	0	0	0.0001	0	0	0	0	0	0	0	0	0	0	0
chr17	34876866	34874489	34874813	SNP_1899745_17	MYO19	0	0	0	0	0	0	0	0	0.0001	0	0	0	0	1	0	0	0	0	0	0	0	0.0001	0	0	0
chr17	34893326	34890933	34891256	SNP_1899752_17	PIGW	0	0	0.0001	0	0.0001	0	0	0	0	0	0.0001	0	0	0	0	0	0	0	0	0	0	0	0	0	0
chr17	34900642	34898248	34898571	SNP_1899756_17		0	0	0	0	0	0	0	0	0	0	0	0	0	0.0001	0	0	0	0	0	0	0	0	0	0	0
chr17	34900847	34898453	34898776	SNP_1899757_17	GGNBP2	0	0	0	0	0	0	0	0	0	0	0	1	0	0	0	0	0	0	0	0	0	0	0	0	0
chr17	34913528	34911136	34911456	SNP_1899767_17	GGNBP2	0	0	0.988506	0	0	0	0	0	0	0	0	0	0	0	0	0	0	0	0	0	0	0	0	0	0
chr17	34913982	34911590	34911910	SNP_1899768_17	GGNBP2	0	0	1	0	0	0	0	0	0	0	0	0	0	0	0	0	0	0	0	0	0	0	0	0	0
chr17	34942595	34940182	34940510	SNP_1899799_17	GGNBP2	0	0	0	0	0	0	0	0.0001	0	0	0	0	0	0.0344828	0	0	0	0.0001	0	0.0001	0	0	0	0	0
chr17	34965349	34962933	34963263	SNP_1899830_17	MRM1	0	0	0	0	0	0	0	0	0	0	1	0	0	1	0	0	0	0	0	0	0	0	0	0	0
chr17	35096056	35093600	35093968	SNP_1900058_17		0	0	0.0001	0	0	0	0	0	0	0	0	0	0	0	0	0	0	0	0	0	0	0	0	0	0
chr17	35414006	35411555	35411931	SNP_1900385_17	AATF	0	0.00641026	0.408163	0	0.986486	0	0	0	0.0001	0.996429	0	1	0	0.0307692	0	0.996516	0	1	0	0	1	0	0	0	0
chr17	35456434	35453983	35454359	SNP_1900388_17	ACACA	0	0	0	0	0	0	0	0	0	0	0	0.454545	0	0	0	0	0	0	0	0	0	0	0	0	0
chr17	35617267	35614835	35615195	SNP_1900403_17	ACACA	0	0	0	0	0	0	0	0	0	0	0	0	0	0	0.0001	0	0	0	0	0	0	0	0	0	0
chr17	35966490	35964029	35964396	SNP_1900449_17	SYNRG	0	0	0	0	0	0	0	1	0	0	0	0	0	0	0	0	0	0	0	0	0	0	0	0	0
chr17	36088915	36086443	36086813	SNP_1900499_17	HNF1B	0	0	0	0	0	0	0	0	0	0	0	1	0	0	0.0001	0	0	0	0	0	0	0	0	0	0
chr17	36478450	36475979	36476344	SNP_1900746_17	MRPL45	0	0.994269	0.559524	0.893204	0	0	0	0	0.0001	0	0.829545	0.0952381	0	1	0.4	0	1	1	0	0.00286533	0.928349	0.0001	0	0.013245	0
chr17	36509893	36507421	36507787	SNP_1900772_17	SOCS7	0	1	0	1	0	0	0	1	1	0	0	0	1	0	1	0	0	0	1	0	0	0	0	0	1
chr17	36565939	36563474	36563763	SNP_1900837_17		0	0	0	0	0	0	0	0	0	0	0	0	0	0	0.0001	0	0	0	0	0	0	0	0	0	0
chr17	36579779	36577316	36577603	SNP_1900867_17		0	0	0	0	0	0	0	0	0	0	0	0	0	0	1	0	0	0	0	0	0	0	0	0	0
chr17	36668296	36665835	36666125	SNP_1900981_17	ARHGAP23	0	0	0	0	0	0	0	0	0	0	0	0	0	0	0	0	0	0	0	0	0	0	0	0	0.0038835
chr17	36883386	36880937	36881225	SNP_1901104_17	MLLT6	0	0	0.928571	0.88	0	0	0	0	0	0	0	0	0.891892	0	0	0	0	0	0	0	0	0	0	0	0.712
chr17	36922196	36919756	36920032	SNP_1901135_17	PIP4K2B	0	0	0	0	0	0	1	0	0	0	0	0	0.419048	0.0001	0.356322	0	0	0	0	0	0	0	0	0	0
chr17	36922510	36920070	36920346	SNP_1901136_17	PIP4K2B	0	0	0	0	0	0	1	0	0	0	0	0	0.0001	0.0001	1	0	0	0	0	0	0	0	0	0	0
chr17	36922839	36920399	36920675	SNP_1901137_17	PIP4K2B	0	0	0	0	0	0	1	0	0	0	0	0	0.0001	0.0001	0	0	0	0	0	0	0	0	0	0	0
chr17	36950673	36948249	36948510	SNP_1901164_17	PIP4K2B	0	0	0	0	0	0	0	0	0	0	0	0	0	0	0	0	0	0	0	0	0	0	0	0	1
chr17	36950745	36948321	36948582	SNP_1901165_17	PIP4K2B	0	0	0	0	0	0	0	0	0	0	0	0	0	0	0	0	0	0	0	0	0	0	0	0	1
chr17	36958065	36955642	36955902	SNP_1901175_17	CWC25	0	0	0	0	0	0	1	0	0	0	0	0	0	0	0	0	0	0	0	0	0	0	0	0	0
chr17	36968221	36965795	36966060	SNP_1901186_17	CWC25	0	0	0	0	0	0	0	0	0	0	0	0	0	0	0	1	0	0	0	0	0	0	0	0	0
chr17	37005577	37003146	37003420	SNP_1901219_17		0	0	0	0	0	0	0	1	0	0	0	0	0	0.979592	0	0	0	0	0	0	0	0	0	0	0
chr17	37409625	37407225	37407444	SNP_1901603_17	FBXL20	0	0	0	0	0	0	0	0	0	0	1	0	0	0	0.0001	0	0	0	0	0	0	0	0	0	0
chr17	37409801	37407401	37407620	SNP_1901604_17	FBXL20	0	0	0	0	0	0	0	0	0	0	1	0	0	0	0.0001	0	0	0	0	0	0	0	0	0	0
chr17	37409865	37407465	37407684	SNP_1901605_17	FBXL20	0	0	0	0	0	0	0	0	0	0	1	0	0	0	0.0229885	0	0	0	0	0	0	0	0	0	0
chr17	37417575	37415175	37415397	SNP_1901614_17	FBXL20	0	0	0	0	0	0	0	0	0	0	0	0	0	0	0	0	0	0	0	0	1	0	0	0	0
chr17	37573516	37571114	37571371	SNP_1901854_17	MED1	0	0	0	0	0	0	0	0	0	0	0	0	1	0	1	0	0	0	0	0	0	0	0	0	0
chr17	37575705	37573306	37573560	SNP_1901861_17	MED1	0	0	0	0	0	0	0	0	0	0	0	0	0	0	0.0001	0	0	0	0	0	0	0	0	0	0
chr17	37575769	37573370	37573624	SNP_1901862_17	MED1	0	0	0	0	0	0	0	0	0	0	0	0	0	0	0.0001	0	0	0	0	0	0	0	0	0	0
chr17	37626663	37624262	37624526	SNP_1901940_17	CDK12	0	0	0	0	0	0	0	0	0	0	0	0	0.0001	0	0	0	0	0	0	0	0	0	0	0	0
chr17	37626963	37624562	37624826	SNP_1901941_17	CDK12	0	0	0	0	0	0	0	0	0	0	0	0	0.0001	0	0	0	0	0	0	0	0	0	0	0	0
chr17	37814080	37811687	37811938	SNP_1902158_17	STARD3	0	0	0	0	0	0	0	0	0	0	0	0	0	0.0001	0	0	0	0	0	0	0	0	0	0	0
chr17	37828072	37825679	37825930	SNP_1902166_17	PGAP3	0	0	0	1	0	0	0	0	0	0	0	0	0	0	0	0	0	0	0	0	0	0	0	0	0
chr17	37828496	37826103	37826354	SNP_1902167_17	PGAP3	0	0	0	1	0	0	0	0	0	0	0	0	0	0	0	0	0	0	0	0	0	0	0	0	0
chr17	37828745	37826352	37826603	SNP_1902168_17	PGAP3	0	0	0	1	0	0	0	0	0	0	0	0	0	0	0	0	0	0	0	0	0	0	0	0	0
chr17	37828787	37826394	37826645	SNP_1902169_17	PGAP3	0	0	0	1	0	0	0	0	0	0	0	0	0	0	0	0	0	0	0	0	0	0	0	0	0
chr17	37917011	37914614	37914852	SNP_1902252_17	IKZF3	0	0	0	0.0001	0	0	0	0	0	0	0	0	0	0	0	0	0	0	0	0	0	0	0.998851	0	0
chr17	37921742	37919345	37919583	SNP_1902253_17	IKZF3	0	0	0	0	0	0	0	0	0	0	0.0001	0	0	1	0	0	0	0	0	0	0	0	0	0	0
chr17	37922259	37919862	37920100	SNP_1902254_17	IKZF3	0	0	0	0.0001	0	0	0	0	0	0	0	0	0.0001	0.646409	0	0	0	0	0	0	0	0	0	0	0
chr17	37940808	37938410	37938648	SNP_1902261_17	IKZF3	0	0	0	0	0	0	0	0	0	0	0.0001	0	0	0	0	0	0	0	0	0	0	0	0	0	0
chr17	37970149	37967746	37967985	SNP_1902266_17	IKZF3	0	0	0	0	0	0	0	0	0	0	0	0	0.0001	0	0	0	0	0	0	0	0	0	0	0	0
chr17	37979950	37977552	37977786	SNP_1902269_17	IKZF3	0	0	0	0	0	0	0	0	0	0	0	0	0	0.0001	0	0	0	0	0	0	0	0	0	0	0
chr17	38020419	38018009	38018255	SNP_1902280_17	IKZF3	0	0	0	0	0	0	0.0001	0	0	0	0	0	0	0.521739	0	0	0	0	0	0	0	0	0	0	0
chr17	38072173	38069749	38070008	SNP_1902377_17	GSDMB	0	0	0	0	0	0	0	0	0	0	0	0	0	0	0	0	0	0.0001	0	0	0	0	0	0	0
chr17	38072402	38069978	38070237	SNP_1902380_17	GSDMB	0	0	0	0	0	0	0	0	0	0	0	0	0	0	0	0	0	0.0001	0	0	0	0	0	0	0
chr17	38072727	38070303	38070565	SNP_1902382_17	GSDMB	0	0	0	0	0	0	0	0	0	0	0	0	0	0	0	0	0	0.0001	0	0	0	0	0	0	0
chr17	38146154	38143741	38144008	SNP_1902536_17	PSMD3	0.0001	0	0	0	0	0	0	0	0	0	0	0	0	0	0	0	0	0	0	0	0	0	0	0	0
chr17	38154084	38151676	38151940	SNP_1902549_17	PSMD3	0.0001	0	0	0	0	0	0	0	0	0	0	0	0.264706	0	0	0	0	0	0	0	0	0	0	0	0
chr17	38158267	38155859	38156122	SNP_1902555_17		0	0	0	0	0	0	0	0	0	0	0	0	0	0	0.0001	0	0	0	0	0	0	0	0	0	0
chr17	38158328	38155920	38156183	SNP_1902556_17		0	0	0	0	0	0	0	0	0	0	0	0	0	0	0.0001	0	0	0	0	0	0	0	0	0	0
chr17	38175428	38173028	38173280	SNP_1902585_17	MED24	0.0285714	0	0	0	0	0	0	0	0	0	0	0	0.725806	0	0.35	0	0	0.852941	0	0	0	1	0	0	0
chr17	38175866	38173466	38173718	SNP_1902587_17	MED24	0	0	0	0	0	0	0	0	0	0	0	0	0	0	0.0001	0	0	0	0	0	0	0	0	0	0
chr17	38313628	38311238	38311469	SNP_1902671_17	CASC3	0.00465116	0	0	0	0	0	0	0	0	0	0	0	0	0	0	0	0	0	0	0	0	0	0	0	0
chr17	38381514	38379124	38379358	SNP_1902734_17	WIPF2	0	0	0	0	1	0	0	0	0.0001	0	0	0	0	0	0	0	0	0.0001	0	0	0	0	0	0	0
chr17	38411907	38409516	38409752	SNP_1902770_17	WIPF2	0	0	0	0	0	0	0	0	0	0	0	0	0	0	0	0	0	0.0001	0	0	0	0	0	0	0
chr17	38432275	38429884	38430116	SNP_1902796_17	WIPF2	0	0	0	0	0	0	0	0	0	0	0	0	0	1	0	0	0	0	0	0	0	0	0	0	0
chr17	38435304	38432914	38433146	SNP_1902799_17	WIPF2	0	0	0	0	0.0001	0	0	0	0	0	0	0	0	0	0	0	0	0	0	0	0	0	0	0	0
chr17	38436696	38434306	38434538	SNP_1902800_17	WIPF2	0	0	0	0	0	0	0	0	0	0	0	0	0	0	1	0	0	0	0	0	0	0	0	0	0
chr17	38439307	38436917	38437149	SNP_1902801_17		0	0	0	0	0	0	0	0	0	0	0	0	0	0	1	0	0	0	0	0	0	0	0	0	0
chr17	38457151	38454759	38454998	SNP_1902809_17	CDC6	0	0	0.0001	0	0	0	1	0.88125	0	0	0.525424	0.265823	0	0.666667	0	0	1	0	0	0	0	0.997129	0	0	0
chr17	39096000	39093667	39093909	SNP_1903017_17		0	0	0	0	0	0	0	0.0001	0	0	0	0	0	0	0	0	0	0	0	0	0	0	0	0	0
chr17	39135466	39133140	39133388	SNP_1903125_17	KRT40	0	0	0	0	0	0	0.0001	0	0	0	0	0	0	0	0	0	0	0	0	0	0	0	0	0	0
chr17	39135505	39133179	39133427	SNP_1903126_17	KRT40	0	0	0	0	0	0	0.0001	0	0	0	0	0	0	0	0	0	0	0	0	0	0	0	0	0	0
chr17	39135638	39133312	39133560	SNP_1903127_17	KRT40	0	0	0	0	0	0	0.0001	0	0	0	0	0	0	0	0	0	0	0	0	0	0	0	0	0	0
chr17	39135740	39133414	39133662	SNP_1903128_17	KRT40	0	0	0	0	0	0	0.0001	0	0	0	0	0	0	0	0	0	0	0	0	0	0	0	0	0	0
chr17	39911373	39909051	39909318	SNP_1903750_17	JUP	0	0	1	0	0	0	0	0.0001	1	0	0.0001	0	0	0	0	0	0	0	0	0	0	0	0	0	0
chr17	40126133	40123756	40124037	SNP_1903781_17	CNP	0	0	0	0.0001	0	0.506849	0	0.0001	0.333333	0	1	0.326797	0	0.0821918	1	0.0001	0	1	0	0	0	0	1	0	0
chr17	40126187	40123810	40124091	SNP_1903782_17	CNP	0	0	0	0.0001	0	0.543011	0	0.0001	0.375	0	1	0.284946	0	0.0875	1	0.00275482	0	1	0	0	0	0	0.998405	0	0
chr17	40418215	40415832	40416134	SNP_1903856_17	STAT5B	0	0	0	0	0	0	0	0	0	0	0	1	0.0001	0	0	0	0	1	0	0	0	0	0	0	0
chr17	40701073	40698692	40699031	SNP_1904055_17		0	0	0	0	0	0	0	0	0	0	0	0	0	0	1	0	0	0	0	0	0	0	0	0	0
chr17	40714804	40712422	40712746	SNP_1904085_17	COASY	0	0	0	0.0001	0.0001	0	0	0	0	0	0.0001	0	0	0.0001	0.0001	0	1	0	0	0	0	0	0	0	0
chr17	40716520	40714138	40714462	SNP_1904088_17	COASY	0	0	0	0.0001	0.0001	0	0	0	0	0	0.0001	0	0	0.0107527	0.0285714	0	0	0	0	0	0	0	0	0	0
chr17	40722029	40719647	40719971	SNP_1904095_17	MLX	0	0	0	0	0	0	0	0.0125	1	0	0	0	0	0.976744	0	0	0	0.989655	0	0	0	1	0	0	0
chr17	40724276	40721894	40722218	SNP_1904097_17	MLX	0	0	0	0	0	0	0	0.0001	0	0	0	0	0	0.974684	0.0001	0	0	1	0	0	0	0.992754	0	0	0.0001
chr17	40731597	40729181	40729505	SNP_1904106_17	FAM134C	0	0	0	0	0.967742	0	0.097561	0.0001	1	0.963636	0.0001	0	0	0.9	0	0.0111732	0	0	0	0	0	0	0	0	0
chr17	40732698	40730282	40730606	SNP_1904107_17	FAM134C	0	0	0	0	0.994152	0	0.561644	0	0	0	0	0	0	0.992857	0	0.0117647	0	0	0	0	0	0	0	0	0
chr17	40741013	40738603	40738927	SNP_1904115_17	FAM134C	0	0	0	0	0	0	0	0	0	0	0	0	0	0	1	0	0	0	0	0	0	0	0	0	0
chr17	40744469	40742059	40742384	SNP_1904120_17	FAM134C	0	0	0	0	0	0	0	0	0	0	0	0	0.0001	0	0	0	0	0	0	0	0	0	0	0	0
chr17	40744908	40742498	40742823	SNP_1904121_17	FAM134C	0	0	0	0	0	0	0	0	0	0	0	0	0.0001	0	0	0	0	0	0	0	0	0	0	0	0
chr17	40751362	40748950	40749267	SNP_1904131_17	FAM134C	0	0	0	0	0	0	0	0	0	0	1	0	0	0	0	0	0	0	0	0	0	0	0	0	0
chr17	40757564	40755152	40755469	SNP_1904141_17	FAM134C	0	0	0	0	0	0	1	0	0	0	0	0	0	0	0	0	0	0	0	0	0	0	0	0	0
chr17	40818699	40816281	40816591	SNP_1904237_17	TUBG2	0	0	0	0	0	0	0	0	0	0	0	0	0.0001	0.0140845	0	0	0	0	0	0	0	0	0	0	0
chr17	41117464	41115041	41115342	SNP_1904304_17	PTGES3L-AARSD1	0	0	0	0	0	0	0	0	0	0	0	0	0	0	0	0	1	0	0	0	0	0	0	0	0
chr17	41120467	41118112	41118338	SNP_1904307_17	PTGES3L-AARSD1	0	0	0	0	0	0	0	0.0001	0	0	0	0	0	0	0	0	0	0	0	0	0	0	0	0	0
chr17	41150949	41148594	41148803	SNP_1904331_17	RPL27	0	0	0	0	0	0	0	0	0	0	0	0	0	0.0001	0	0	0	0	0	0	0	0	0	0	0
chr17	41151190	41148835	41149044	SNP_1904332_17	RPL27	0	0	0	0	0	0	0	0	0	0	0	0	0	0.00714286	0	0	0	0	0	0	0	0	0	0	0
chr17	41155286	41152937	41153147	SNP_1904340_17		0	0	0	0	0	0	1	0	0	0	0	0	0	0	0	0	0	0	0	0	0	0	0	0	0
chr17	41165734	41163386	41163596	SNP_1904354_17	IFI35	0	0	0	0	0	0	0	0	0	0	0	0	0	0.0001	0	0	0	0	0	0	0	0	0	0	0
chr17	41167957	41165609	41165819	SNP_1904355_17	VAT1	0	0	0	0	0	0	0	0	0	0	0	0	0	1	0	0	0	0	0	0	0	0	0	0	0
chr17	41196408	41194058	41194265	SNP_1904396_17	BRCA1	0	0	0	0	0	0	0.0001	0.0001	0	0.339888	0	0	0	0	0	0	0	0.0001	0	0	0.995671	1	0.00343643	0	0
chr17	41197274	41194924	41195131	SNP_1904397_17	BRCA1	0	0	0	1	0	0	0	0	0	0.994012	1	0	0	0	0	0	0	0	0	0	0	1	1	0	0
chr17	41198621	41196271	41196479	SNP_1904398_17	BRCA1	0	0	0	0	0	0	0	0	0	0	0	0	0	0.985915	0	0	0	0	0	0	0	0	0	0	0
chr17	41199913	41197564	41197771	SNP_1904400_17	BRCA1	0	0	0	0	0	0	0	0	0	0	0	0	0	0.978723	0	0	0	0	0	0	0	0	0	0	0
chr17	41204377	41202028	41202235	SNP_1904408_17	BRCA1	0	0	0	0	0	0	0	0	0	0	0	0	0	0.0001	0	0	0	0	0	0	0	0	0	0	0
chr17	41204390	41202041	41202248	SNP_1904409_17	BRCA1	0	0	0	0	0	0	0	0	0	0	0	0	0	0.0001	0	0	0	0	0	0	0	0	0	0	0
chr17	41204856	41202501	41202716	SNP_1904411_17	BRCA1	0	0	0	0	0	0	0	0	0	0	0	0	0	0.0001	0	0	0	0	0	0	0	0	0	0	0
chr17	41216933	41214575	41214793	SNP_1904431_17	BRCA1	0	0	0	0	0	0	0	0	0	0	0	0	0	0	0	0	0	0	0	1	0	0	0	0	0
chr17	41229386	41227028	41227247	SNP_1904452_17	BRCA1	0	0	0.0001	0	0	0	0	0	0	0	0	0	0	0	0	0	0	0	0	0	0	0	0	0	0
chr17	41244435	41242079	41242297	SNP_1904484_17	BRCA1	0	0	0	0	0	0	0	0	0	0	0	0.0001	0	0	0	0	0	0	0	0	0	0	0	0	0
chr17	41244936	41242580	41242798	SNP_1904485_17	BRCA1	0	0	0	0	0	0	0	0	0	0	0	0	0	1	0.940476	0	1	0	0	0	0	0	0	0	0
chr17	41245237	41242881	41243099	SNP_1904486_17	BRCA1	0	0	0	0	0	0	0	0	0	0	0	0	0	0.9375	1	0	1	0	0	0	0	0	0	0	0
chr17	41245466	41243110	41243328	SNP_1904487_17	BRCA1	0	0	0	0	0	0	0	0	0	0	0	0	0	1	1	0	1	0	0	0	0	0	0	0	0.0001
chr17	41270463	41268123	41268320	SNP_1904540_17	BRCA1	0	0	0	0	0	0	0	0	0	0	0	0	0	0.0526316	0	0	0	0	0	0	0	0	0	0	0
chr17	41291779	41289446	41289640	SNP_1904588_17	NBR2	0	0	0	0	0	0	0	0	0	0	1	0	0	0	0	0	0	0	0	0	0	0	0.000807754	0	0
chr17	41291953	41289620	41289814	SNP_1904589_17	NBR2	0	0	0	0	0	0	0	0	0	0	1	0	0	0	0	0	0	0	0	0	0	0	0.0001	0	0
chr17	41292323	41289990	41290184	SNP_1904590_17	NBR2	0	0	0	0	0	0	0	0	0	1	1	0	0	0	0	0	0	0	0	0	0	0	0.0001	0	0
chr17	41298434	41296094	41296295	SNP_1904603_17		1	0	0	0	0	0	0	0	0	0	0	0	0	1	0	0	0	0	0	0	0	0	0.0001	0	0
chr17	41298499	41296159	41296360	SNP_1904604_17		1	0	0	0	0	0	0	0	0	0	0	0	0	1	0	0	0	0	0	0	0	0	0.00269542	0	0
chr17	41298515	41296175	41296376	SNP_1904605_17		1	0	0	0	0	0	0	0	0	0	0	0	0	1	0	0	0	0	0	0	0	0	0.0001	0	0
chr17	41300799	41298461	41298660	SNP_1904611_17	AK093551	0	0	0	0	0	0	0	0	0	0	0	0	1	0	0	0	0	0	0	0	0	0	0	0	0
chr17	41317896	41315565	41315758	SNP_1904643_17		0	0	0	0	0	0	0	0	0	0	0	0	1	0	0	0	0	0	0	0	0	0	0	0	0
chr17	41318800	41316469	41316662	SNP_1904644_17		0	0	0	0	0	0	0	0	0	0	0	0	1	0	0	0	0	0	0	0	0	0	0	0	0
chr17	41318932	41316601	41316794	SNP_1904645_17		0	0	0	0	0	0	0	0	0	0	0	0	1	0	0	0	0	0	0	0	0	0	0	0	0
chr17	41361960	41359648	41359824	SNP_1904721_17	NBR1	0	0	0	0	0	0	0	0	0	0	0	0	0	1	0	0	0	0	0	0	0	0	0	0	0
chr17	41362272	41359960	41360136	SNP_1904722_17	NBR1	0	0	0	0	0	0	0	0	0	0	0	0	0	1	0	0	0	0	0	0	0	0	0	0	0
chr17	41362721	41360409	41360585	SNP_1904723_17	NBR1	0	0	0	0	0	0	0	0	0	0	0	0	0	1	0.0001	0	0	0.0001	0	0	0	0	0	0	0
chr17	41366784	41364472	41364648	SNP_1904725_17	TMEM106A	0	0	0	0	0	0	0	0	0	0	0	0	0	0	0.703704	0	0	0	0	0	0	0	0	0	0
chr17	41370074	41367762	41367938	SNP_1904727_17	TMEM106A	0	0	0	0	0	0	0	0	0	0	0.319149	0	0	0	0	0	0	0	0	0	0	0	0	0	0
chr17	41370337	41368025	41368201	SNP_1904728_17	TMEM106A	0	0	0	0	0	0	0	0	0	0	0.423077	0	0	0	0	0	0	0	0	0	0	0	0	0	0
chr17	41370984	41368672	41368848	SNP_1904729_17	TMEM106A	0	0	0	0	0	0	0	0	0	0	0.481481	0	0	0	0	0	0	0	0	0	0	0	0	0	0
chr17	41371844	41369530	41369708	SNP_1904731_17		0	0	0	0	0	0	0	0	0	0	0.456522	0	0	0	0	0	0	0	0	0	0	0	0	0	0
chr17	41371958	41369644	41369822	SNP_1904732_17		0	0	0	0	0	0	0	0	0	0.0217391	0.583333	0	0	0	0	0	0	0	0	0	0	0	0	0	0
chr17	41379112	41376795	41376975	SNP_1904747_17	LINC00854	0	0	0	0	0	0	0	0	0	0	0	0	0	0	0	0	0	0	0	0	0	0	0	0	0.0001
chr17	41395592	41393271	41393454	SNP_1904807_17		0	0	0	0	0	0	0	0.0001	0	0	0	0	0	0	0	0	0	0	0	0	0	0	0	0	0
chr17	41417382	41415055	41415245	SNP_1904871_17		0	0	0	0	0	0	0	0	0	0	0	0	0	0.0001	0	0	0	0	0	0	0	0	0	0	0
chr17	41434990	41432662	41432853	SNP_1904908_17		0	0	0	0	0	0	0	0	0	0	0	0	0	0.0001	0	0	0	0	0	0	0	0	0	0	0
chr17	41845824	41843467	41843684	SNP_1905118_17	DUSP3	0	0	0	0	0	0	0	0	0	0	0	0	0	0	0	0	0	1	0	0	0	0	0	0	0
chr17	42096874	42094505	42094746	SNP_1905270_17		0	0	0	0	0	0	0	0	0	0	0	0	0	0	0.0001	0	0	0	0	0	0	0	0	0	0
chr17	42155742	42153392	42153620	SNP_1905298_17	HDAC5	0	0	0	0	0	0	0	0	0	0	0	0	0	0.0001	1	0	0	0	0	0	0	0	0	0	0
chr17	42234203	42231852	42232078	SNP_1905388_17	C17orf53	0	0	0	1	0	0	0	0	0	0	0	0	0	0	0	0	0	0	0	0	0	0	0	0	0
chr17	42239349	42236997	42237226	SNP_1905396_17	C17orf53	0	0	0	0	0	0	0	0	0	0	0.0001	0	0	0	0	0	0	0	0	0	0	0	0	0	0
chr17	42253519	42251167	42251407	SNP_1905415_17	ASB16 ASB16-AS1	0	0	0	0	0	0	0	0	0	1	0.0001	0.0001	0	0.0001	0	1	0	0.909091	0	0	0.21831	0	0	0	1
chr17	42266218	42263868	42264106	SNP_1905431_17	TMUB2	0	0	0	0	0	0	0	0	0	0	0	0	0	0	0.0001	0	0	0	0	0	0	0	0	0	0
chr17	42269017	42266667	42266905	SNP_1905433_17	TMUB2	0	0	0.03125	0	0	0	0	0	0	0	0	0	0	0	0.264706	0	0	0.00657895	0	0	0	0	0	0	0
chr17	42283037	42280688	42280926	SNP_1905441_17	UBTF	0	0	0	0	0	0	0	0.0001	0	0	0	0	0	1	0	0	0	0	0	0	0	0	0	0	0
chr17	42287519	42285170	42285411	SNP_1905446_17	UBTF	0	0	1	0	0	0	0	0	0	0	1	0.0001	0	0.0001	0	0	0	0	0	0	0	0	0	0	0
chr17	42297631	42295282	42295525	SNP_1905456_17		0	0	0	0	0	0	0	0	0	0	0	0	0	0.0001	0	0	0	0	0	0	0	0	0	0	0
chr17	42300278	42297928	42298172	SNP_1905461_17		0	0	0	0	0	1	0	0	0	0	0	0	0	0	0	0	0	0	0	0	0	0	0	0	0
chr17	42302907	42300556	42300809	SNP_1905467_17		0	0	0	0	0	0	0	0	0	0	0	0.0001	0	0	0	0	0	0	0	0	0	0	0	0	0
chr17	42430244	42427888	42428142	SNP_1905526_17	GRN	0.995098	0.0322581	0.986486	0.554622	0.0140845	0	1	0.00943396	0	0	0.465116	0	1	0.0137741	0.5	0	0	0	0	0	0	0	0	0	0
chr17	42497433	42495045	42495298	SNP_1905530_17	GPATCH8	0	0	0	0	0	0	0	0	1	0	0	0	0	0	0	0	0	0	0	0	0	0	0	0	0
chr17	43014298	43011917	43012140	SNP_1905601_17	KIF18B	0	0	0	0	0	0	0	0	0	0	0	0	0	0	0	0.0001	0	0	0	0	0	0	0	0	0
chr17	43101281	43098899	43099126	SNP_1905654_17	DCAKD	0	0	0	0	0	1	0	0	1	0	0	1	0	1	0	0	0	0	0	0	0	0	0	0	0
chr17	43101382	43099000	43099227	SNP_1905655_17	DCAKD	0	0	0	0	0	1	0	0	1	0	0	1	0	1	0	0	0	0	0	0	0	0	0	0	0
chr17	43102588	43100183	43100423	SNP_1905659_17	DCAKD	0	0	0	0	0	0	0	0	0.0001	0	0	0	0	0	0	0	0	0	0	0	0	0	0	0	0
chr17	43138333	43135931	43136171	SNP_1905718_17		0	0	0	0	0	0	0	0	0	0	0	1	0	1	0	0	0	0	0	0	0	0	0	0	0
chr17	43160548	43158149	43158390	SNP_1905759_17	NMT1	0	0	0	0	0	0	0	0	0	0	0	0	0	0.0001	0	0	0	0	0	0	0	0	0	0	0
chr17	43176804	43174415	43174646	SNP_1905787_17	NMT1	0	0	0.170732	0.89011	0	0	0	0	0.984848	0	0.366412	1	0	0.968085	0	0	0.0001	0	1	0	1	0	0	0	0
chr17	43183028	43180639	43180870	SNP_1905790_17	NMT1	0	0	0.0454545	0.888889	0	0	0	0	0.96	1	0.391753	0	0.666667	0.818182	0	0	0.0001	1	1	0	1	0	0	0	1
chr17	43183108	43180719	43180950	SNP_1905791_17	NMT1	0	0	0.0681818	0.940299	0	0	0	0	0.916667	1	0.38674	1	0.611111	0.825397	0	0	0.0001	1	1	0	0.996923	0	0	0	1
chr17	43185242	43182853	43183084	SNP_1905792_17	NMT1	1	0	0	0	0	0	0	0	0	0	0	0	0	0	0	0	0.0001	0.0001	0	0	0	0	0	0	0
chr17	43185492	43183103	43183334	SNP_1905793_17	NMT1	1	0	0	0	0	0	0	0	0	0	0	0	0	0	0	0	0.0001	0.0001	0	0	0	0	0	0	0
chr17	43185500	43183111	43183342	SNP_1905794_17	NMT1	1	0	0	0	0	0	0	0	0	0	0	0	0	0	0	0	0.0001	0.0001	0	0	0	0	0	0	0
chr17	43185820	43183431	43183662	SNP_1905795_17	NMT1	1	0	0	0	0	0	0	0	0	0	0	0	0	0	0.0001	0	0.0047619	0.0001	0	0	0	0	0	0	0
chr17	43226887	43224499	43224731	SNP_1905846_17	HEXIM1	0	0	0	0	0	0	0	0	0	0	0	1	0	0	0	0.988889	0	0	0	0	0	0	0	0	0
chr17	43227214	43224826	43225058	SNP_1905847_17	HEXIM1	0	0	0	0	0	0	0	0	0	0	0	1	0	0	0	0	0	0	0	0	0	0	0	0	0
chr17	43264915	43262519	43262774	SNP_1905878_17		0	0	0	0	0	0	0	0	0	0	0	0	0	0	0.1	0	0	0	0	0	0	0	0	0	0
chr17	43292279	43289870	43290138	SNP_1905910_17		0	0	0	0	0	0	0	0	0	0	0	0	0	0	0.0001	0	0	0	0	0	0	0	0	0	0
chr17	43670653	43668227	43668501	SNP_1906025_17		0	0	0	0	0	0	0	0	0	0	0	0	0	0	0.0001	0	0	0	0	0	0	0	0	0	0
chr17	43795858	43793423	43793694	SNP_1906043_17		0	0	0	0	0	0	0	0	0	0	0	0	0	0	0	0	0	1	0	0	0	0	0	0	0
chr17	44107956	44105499	44105784	SNP_1906175_17	KANSL1	0	0	0	0	0	0	0	0	0.52	0	1	0	0.702703	0	0	0	0	0	0	0	0	0	0	0	0
chr17	44119051	44116595	44116879	SNP_1906182_17	KANSL1	0	0	0	0	0	0	0	0	0	0	0	0	0.0001	0	0	0	0	0	0	0	0	0	0	0	0
chr17	44119367	44116909	44117195	SNP_1906184_17	KANSL1	0	0	0	0	0	0	0	0	0	0	0	0	0.0001	0	0	0.0001	0	0	0	0	0	0	0	0	0
chr17	44119840	44117382	44117668	SNP_1906185_17	KANSL1	0	0	0	0	0	0	0	0	0	0	0	0	0.3	0	0	0	0	0	0	0	0	0	0	0	0
chr17	44119987	44117529	44117815	SNP_1906186_17	KANSL1	0	0	0	0	0	0	0	0	0	0	0	0	0.54386	0	0	0	0	0	0	0	0	0	0	0	0
chr17	44141223	44138740	44139033	SNP_1906203_17	KANSL1	0	0	0	0	0	0	0	0	0	0	0	0	0	0	0	0	0	0	0	0	1	0	0	0	0
chr17	44213015	44210534	44210827	SNP_1906240_17	KANSL1	0	0	0	0	1	0	0	0	0	0	0	0	0	0	0	0	0	0	0	0	0	0	0	0	0
chr17	44923017	44920539	44920807	SNP_1906420_17		0	0	0	0	0	0	0	0	0	0	0	0	0	0	0.0001	0	0	0	0	0	0	0	0	0	0
chr17	44923119	44920641	44920909	SNP_1906421_17		0	0	0	0	0	0	0	0	0	0	0	0	0	0	0.0001	0	0	0	0	0	0	0	0	0	0
chr17	45010863	45008372	45008657	SNP_1906497_17	GOSR2	0	0	0	0	0	0	0	0	0	0	0	0	0	0.0001	0	0	0	0	0	0	0	0	0	0	0
chr17	45201622	45199151	45199445	SNP_1906548_17	CDC27	0	0	0	0	0	0	0	0	0	0	0	0	0	0	0	0	0	1	0	0	0	0	0	0	0
chr17	45216913	45214442	45214743	SNP_1906559_17	CDC27	0	0	0	0	0	0	0	0	0	0	0	0.0001	1	0	0	0	0	0	0	0	0	0	0	0	0
chr17	45217376	45214905	45215206	SNP_1906560_17	CDC27	0	0	0	0	0	0	0	0	0	0	0	0	1	0	0	0	0	0	0	0	0	0	0	0	0
chr17	45248292	45245820	45246123	SNP_1906574_17	CDC27	0	0	0	0	0	0	1	0	0	0	0	0	0	0	0	0	0	0	0	0	0	0	0	0	0
chr17	45390873	45388403	45388713	SNP_1906686_17		0	0	0	0.0001	0.996016	0	0	0	0	0	1	0.229885	0	0.266667	0	0	0.893204	0.594958	0	0	1	0.0219619	0	0.899054	1
chr17	45391015	45388545	45388855	SNP_1906687_17		0	0	0	0	1	0	0	0	0	0	1	0.745763	0	0.555556	0	0	0.983607	0.758065	0	0	1	0.0438871	0	0.986207	1
chr17	45447832	45445329	45445640	SNP_1906780_17	EFCAB13	0	0	0	0	0	0	0	0	0	0	0	0	1	0	0	0	0	0	0	0	0	0	0	0	0
chr17	45451894	45449390	45449702	SNP_1906787_17	EFCAB13	0	0	0	0	0	0	0	0	0	0	0	0	1	0	0	0	0	0	0	0	0	0	0	0	0
chr17	45517771	45515245	45515579	SNP_1906925_17	EFCAB13	0	0	0	0	0	0	0	0	0	0	0	0	0	0	1	0	0	0	0	0	0	0	0	0	0
chr17	45517774	45515248	45515582	SNP_1906926_17	EFCAB13	0	0	0	0	0	0	0	0	0	0	0	0	0	0	1	0	0	0	0	0	0	0	0	0	0
chr17	45518583	45516057	45516391	SNP_1906927_17	EFCAB13	0	0	0	0	0	0	0	0	0	0	0	0	0	0	1	0	0	0	0	0	0	0	0	0	0
chr17	45531601	45529068	45529409	SNP_1906954_17		0	0	0	0	0	0	0	0	0	0	1	0	0	0	0	0	0	0	0	0	0	0	0	0	0
chr17	45549618	45547085	45547425	SNP_1906987_17	MRPL45P2	0	0	0	0	0	0	0	0	0.0001	0	0	0	0	0	0	0	0	0	0	0	0	0	0	0	0
chr17	45693911	45691313	45691653	SNP_1907039_17	NPEPPS	0	0	0	1	0	0	0	0	0	0	0	0	0	0	0	0	0	0	0	0	0	0	0	0	0
chr17	45736574	45733982	45734318	SNP_1907048_17	KPNB1	0	0	0	0	0	0	0	0	0	0	1	0	0.0001	0	0	0	0	0	0	0	0	0	0	0	0
chr17	45812124	45809523	45809835	SNP_1907067_17	TBX21	0	0	0	0	0	0	1	0	0	0	0	0	0	0	0	0	0	0	0	0	0	0	0	0	0
chr17	45822901	45820301	45820612	SNP_1907078_17	TBX21	0	0	0	0	0	0	0	0	0	0	0	0	0	0.0001	0	0	0	0	0	0	0	0	0	0	0
chr17	45823227	45820627	45820938	SNP_1907079_17	TBX21	0	0	0	0.0001	0	0	0	0	0	0	0	0	0	0.484211	0	0	0.00434783	0	0	0	0.00324675	0	0	0	0
chr17	45884973	45882373	45882704	SNP_1907195_17	OSBPL7	0.0001	0	0	0	0	0	0	0.0001	0	1	0	0	0	0	0	0	0	0	0	0	0	0	0	0	0
chr17	45885441	45882841	45883172	SNP_1907196_17	OSBPL7	0	0	0	0	0	0	0	0	0	1	0	0	0	0	0	0	0	0	0	0	0	0	0	0	0
chr17	45900968	45898364	45898697	SNP_1907224_17	MRPL10	0	0	0	0	0.984	0	0	0	0.515152	1	0.315789	0	1	0.344681	0.716049	0	0.0001	0	0	0	0.0001	0	0	0	1
chr17	45901123	45898519	45898852	SNP_1907225_17	MRPL10	0	0	0	0	1	0	0	0	0	0	0.306931	0	1	0.342857	0.833333	0	0.0001	0	0	0	0	0	0	0	1
chr17	45901378	45898774	45899107	SNP_1907226_17	MRPL10	0	0	0	0	0.9875	0	0	0	0	0	0.363636	0	1	0.371981	0.795699	0	0.0001	0	0	0	0	0	0	0	0.997555
chr17	45901480	45898876	45899209	SNP_1907227_17	MRPL10	0	0	0	0	1	0	0	0	1	0	0.597938	0	1	0.367041	0.891667	0	0.0001	0	0	0	0	0	0	0	1
chr17	45904420	45901815	45902149	SNP_1907236_17	MRPL10	0	0	0	0	1	0	0	0	1	0	0.495495	0	1	0.364035	0.736842	0	0.0555556	0	0	0	0	0	0	0	0
chr17	45915468	45912866	45913200	SNP_1907258_17	SCRN2	0	0	0	0	0	0	0	0	0	0	1	0	0	0	0	0	0	0	0	0	0	0	0	0	0
chr17	45917147	45914545	45914879	SNP_1907259_17	SCRN2	0	0	0	0	0	0	0	0	0	0	1	0	0	0	0	0	0	0	0	0	0	0	0	0	0
chr17	45917246	45914644	45914978	SNP_1907260_17	SCRN2	0	0	0	0	0	0	0	0	0	0	1	0	0	0	0	0	0	0	0	0	0	0	0	0	0
chr17	45957398	45954812	45955143	SNP_1907311_17	AX746787	0	0	0	0	0	0	0	0	0	0	1	0	0	0	0	0	0	0	0	0	0	0	0	0	0
chr17	45972980	45970394	45970727	SNP_1907332_17		0	0	0	0	0	0	0	0	0.0001	0	0	0	0	0	0	0	0	0	0	0	0	0	0	0	0
chr17	45974251	45971665	45971998	SNP_1907334_17	SP2	1	0	0	0	0	0	0	0	0	0	0	0	0	0	0	0	0	0	0	0	0	0	0	0	0
chr17	45974285	45971699	45972032	SNP_1907335_17	SP2	0.993377	0	0	0	0	0	0	0	0	0	0	0	0	0	0	0	0	0	0	0	0	0	0	0	0
chr17	46020698	46018121	46018447	SNP_1907396_17	PNPO	0	1	0	0	0	0	1	1	0	0	0.0246914	0.0001	0	0	0.0001	0	0	0	0	0	0	0	0	0	0
chr17	46024660	46022083	46022412	SNP_1907400_17	PNPO	0	1	0	0	0	0	1	1	0	0	0.0408163	0.0001	0	0	0.0001	0	0	0	0	0	0	0	0	0	0
chr17	46024791	46022216	46022543	SNP_1907401_17	PNPO	0	0.921687	0	0	0.25	0	1	0.0862069	0	0	0.0526316	0.142857	0	0	0.0001	0	0	0	0	0	0	0	0	0	0
chr17	46024973	46022399	46022725	SNP_1907403_17	PNPO	0.0645161	0.98	0.8	0.87013	0.839378	1	0.465909	0.769231	0.8	0	0.411765	0.71875	1	0.604027	0.0001	1	0.862705	0.232432	0.616803	0.236101	0.664789	0.995556	0.0040568	0	0.993485
chr17	46128359	46125814	46126063	SNP_1907548_17	NFE2L1	0	0	0	0	0	0	0	0	0	0	0	0.0001	0	0	0	0	0	0	0	0	0	0	0	0	0
chr17	46145200	46142657	46142905	SNP_1907569_17		0	0	0	0	0	0	0	0	0	0	0	0	0	0	0	0	0	0	0	0	1	0	0	0	0
chr17	46145709	46143166	46143414	SNP_1907570_17		0	0	0	0	0	0	0	0	0	0	0	0	0	0	0	0	0	0	0	0	1	0	0	0	0
chr17	46146505	46143962	46144210	SNP_1907571_17		0	0	0	0	0	0	0	0	0	0	0	0	1	0	0	0	0	0	0	0	1	0	0	0	0
chr17	46147807	46145264	46145512	SNP_1907577_17	CBX1	0	0	0	0.0001	0	0	0	0.0001	0.992063	0	0.580247	0	0.0001	0.451327	0	0	0	0.0001	0	0	0	0	0	0	0
chr17	46147945	46145402	46145650	SNP_1907578_17	CBX1	0	0	0	0.0001	0	0	0	0.0001	1	0	0.5	0	0.0001	0.31746	0	0	0	0	0	0	0	0	0	0	0
chr17	46154669	46152129	46152376	SNP_1907594_17	CBX1	0	0	0	0	0	0	0	0	0	0	0	0.0001	0	0	0	0	0	0	0	0	0	0	0	0	0
chr17	46178674	46176129	46176381	SNP_1907643_17		0	1	0	0	0	0	0	0	0	0	1	0	0	0	1	0	0	0	0	0	0	0	0	0	0
chr17	46198876	46196331	46196583	SNP_1907695_17	SNX11	0	0	0	0	0	0	0	0	0	0	0	1	0	0.285714	0	0	0	0	0	0	0	1	0	0	0
chr17	46199592	46197047	46197299	SNP_1907696_17	SNX11	0	0	0	0	0	0	0	0	0.986301	0	0	1	0	0.232143	0.440476	0	0	0.0001	0	0	0	1	0	0	0
chr17	46200348	46197803	46198055	SNP_1907697_17		0	0	0	0	0	0	0	0	0	0	0	1	0	0	0	0	0	0	0	0	0	0	0	0	0
chr17	46202965	46200420	46200674	SNP_1907703_17		0	0	0	0	0	0	0	0	0	0	0	1	0	0	0	0	0	0	0	0	0	0	0	0	0
chr17	46212309	46209764	46210022	SNP_1907726_17	SKAP1	0	0	0	0	0	0	0	0	0	0	0	0	1	0	1	0	0	0	0	0	0	0	0	0	0
chr17	46237782	46235234	46235486	SNP_1907765_17	SKAP1	0	0	0	0	0	0	0	0	0	0	0	0.911765	0	0	0	0	0	0	0	0	0	0	0	0	0
chr17	46251391	46248843	46249095	SNP_1907783_17	SKAP1	0.0001	0	0	0	0	0	0	0	0	0	0	0	0	0	0	0	0	0	0	0	0	0	0	0	0
chr17	46253515	46250967	46251219	SNP_1907785_17	SKAP1	0	0	0	0	0	0	0	0	0	0	0	1	0	0	0	0	0	0	0	0	0	0	0	0	0
chr17	46262171	46259625	46259878	SNP_1907796_17	SKAP1	0	0	0	0	0	0	0	0	0	0	0.0001	0	1	0.0001	0	0	0	0	0	0	0	0	0	0	0
chr17	46283306	46280759	46281020	SNP_1907824_17	SKAP1	0	0	0	0	0	0	0	0	0	0	0	0	0	0	0	0	0	0.0001	0	0	0	0	0	0	0
chr17	46283794	46281247	46281508	SNP_1907825_17	SKAP1	0	0	0	0	0	0	0	0	0	0	0	0	0	0	0	0	0	0.0001	0	0	0	0	0	0	0
chr17	46319546	46317008	46317268	SNP_1907868_17	SKAP1	0	0	0	0	0	0	0	0	0	0	0	0	1	0	0	0	0	0	0	0	0	0	0	0	0
chr17	46322966	46320428	46320687	SNP_1907870_17	SKAP1	0	0	0	0	0	0	0	0	0	0	0	1	0	0	0	0	0	0	0	0	0	0	0	0	0
chr17	46451808	46449265	46449535	SNP_1907924_17	SKAP1	0	0	0	0	0	0	0	0	0	0	0	0	0	0	0.0001	0	0	0	0	0	0	0	0	0	0
chr17	46506699	46504148	46504427	SNP_1907942_17	SKAP1	0	0	0	0	0	0	0	0	0	0	0	0	1	0	0	0	0	0	0	0	0	0	0	0	0
chr17	46599035	46596438	46596727	SNP_1908035_17		0	0	0	0	0	0	0	0	0	0	0	0	0	0	0.0001	0	0	0	0	0	0	0	0	0	0
chr17	46684929	46682308	46682628	SNP_1908138_17	HOXB7	0	0	0	0	0	0	0	0.838889	0	0	0	0.0001	0	0	1	0	0	0	0	0	0	0	0	0	0
chr17	46776341	46773714	46774053	SNP_1908239_17		0	0	0	0	0	0	0	0	0	0	0	0	0	0	0.0001	0	0	0	0	0	0	0	0	0	0
chr17	46860189	46857546	46857929	SNP_1908312_17	TTLL6	0	0	0	0	0	0	0	0	0	0	0	0	0	0	0	0	0	0	1	0	0	0	0	0	0
chr17	47180785	47178124	47178537	SNP_1908413_17		0	0	0	0	0	0	0	0	0	0	0	0	0	0	0.0285714	0	0	0	0	0	0	0	0	0	0
chr17	47204385	47201714	47202138	SNP_1908430_17		0	0	0	0	0	0	0	0	0	0	0	0	0	0	1	0	0	0	0	0	0	0	0	0	0
chr17	47280301	47277632	47278054	SNP_1908496_17		0	0	0	0	1	0	0	0	0	0	0	0	0	0	0	0	0	0	0	0	0.0001	0	0	0	0
chr17	47280915	47278246	47278668	SNP_1908497_17		0	0	0	0	0	0	0	0	0	0	0	0	1	0	0	0	0	0	0	0	0	0	0	0	0
chr17	47283815	47281142	47281568	SNP_1908499_17	GNGT2	0	0	0	1	0	0	0	1	1	0	0	0	0	0.366972	0	0	0	0	0	0	0	0.0001	0	0	0
chr17	47299789	47297116	47297540	SNP_1908505_17	ABI3	0	0	0	0	0	0	0	0	0	0	0.0001	0	0	0	0	0	0	0	0	0	0	0	0	0	0
chr17	47379486	47376789	47377213	SNP_1908526_17	ZNF652	0	0	0	0	0	0	0	0	0	0	0	0.0001	0	0	0	0	0	0	0	0	0	0	0	0	0
chr17	47677191	47674389	47674830	SNP_1908671_17	SPOP	0	0	0	0.193939	0	0	0	0	0	0	0	0	0	0	0.642105	0	0.0001	1	0	1	0	0	0	0.0001	0.994681
chr17	47685050	47682248	47682689	SNP_1908672_17	SPOP	0	0	0	0	0	0	0	0	0	0	0	0	0	0	1	0	0	0	0	0	0	0	0	0	0
chr17	48021347	48018558	48019003	SNP_1908843_17		0	0	0	0	0	0	0	0	0	0	0	0	0	0	0	0	0	0	0	0	0.0001	0	0	0	0
chr17	48022656	48019867	48020312	SNP_1908844_17		0	0	0	0	0	0	0	0	0	0	0	0	0	0	0.0001	0	0	0	0	0	0	0	0	0	0
chr17	48022671	48019882	48020327	SNP_1908845_17		0	0	0	0	0	0	0	0	0	0	0	0	0	0	0.0001	0	0	0	0	0	0	0	0	0	0
chr17	48066100	48063318	48063770	SNP_1908908_17		0	0	0	0	0	0	0	0	0	0	0	0	0	0	0.0357143	0	0	0	0	0	0	0	0	0	0
chr17	48066204	48063422	48063874	SNP_1908909_17		0	0	0	0	0	0	0	0	0	0	0	0	0	0	0.0001	0	0	0	0	0	0	0	0	0	0
chr17	48129926	48127137	48127584	SNP_1909046_17	LOC284080	0	0	0	0	0	0	0	0	0	0	0	0	0	0	1	0	0	0	0	0	0	0	0	0	0
chr17	48211533	48208745	48209189	SNP_1909070_17	PPP1R9B	0	0	0	0	0	0	0	0	0	0	0	0	0	0	0.287671	0	0	0	0	0	0	0	0	0	0
chr17	48212101	48209313	48209757	SNP_1909071_17	PPP1R9B	0	0	0	0	0	0	0	0	0	0	0	0	0	0	1	0	0	0	0	0	0	0	0	0	0
chr17	48238294	48235507	48235955	SNP_1909080_17		0	0	0	0	0	0	0	0	0	0	0	0	0	1	0	0	0	0	0	0	0	0	0	0	0
chr17	48588421	48585633	48586043	SNP_1909230_17	MYCBPAP	0	0	0	0	0	0	0	0	0	0	0	0	0	0	0	0.107143	0	0	0	0	0	0	0	0	0
chr17	48811603	48808807	48809206	SNP_1909363_17	LUC7L3	0	0	0	0	0	0	0	0	0	0	0	0	0	0	1	0	0	0	0	0	0	0	0	0	0
chr17	48824983	48822196	48822589	SNP_1909381_17	LUC7L3	0	0	0	0	0	0	0	0	0	0	0	0	0	0	0	0	0	0	0	0	0	0.0001	0	0	0
chr17	48830044	48827255	48827649	SNP_1909384_17	LUC7L3	1	0	0.0001	0	0	0	0.0001	0.666667	1	1	0.0001	0.0001	0	0.0001	0	0	1	0	0	0	0	0	0	0	0
chr17	48834023	48831237	48831631	SNP_1909386_17		0	0	0	0.0001	0	0	0	0	0	0	0	0	0	0	0	0	0	0	0	0	0	0	0	0	0
chr17	48834032	48831246	48831640	SNP_1909387_17		0	0	0	0.0001	0	0	0	0	0	0	0	0	0	0	0	0	0	0	0	0	0	0	0	0	0
chr17	48893001	48890207	48890603	SNP_1909394_17		0	0	0	0	0	0	0	0	0	0	0	0	0	0	0.0001	0	0	0	0	0	0	0	0	0	0
chr17	48939527	48936738	48937133	SNP_1909459_17		0	0	0	0	0	0	0	0	0	0	0	0	1	0	0	0	0	0	0	0	0	0	0	0	0
chr17	48940422	48937633	48938028	SNP_1909460_17	TOB1	0.0001	0	0.0001	0.348684	0.384977	0	0	0	1	0	0	1	1	0.539773	0.0001	0.997706	0.414309	0.658849	0	0	0.780326	0.662203	0.371981	0	0.0001
chr17	49094755	49091955	49092294	SNP_1909668_17	SPAG9	0	0	0	0	0	0	0	0	0	0	0	0	0	0.0001	0	0	0	0	0	0	0	0	0	0	0
chr17	49189064	49186224	49186597	SNP_1909763_17	SPAG9	0	0	0	0	0	0	0	0	0	0	0	0	0	0	0	0	0	1	0	0	0	0	0	0	0
chr17	49203141	49200292	49200672	SNP_1909772_17		0	0	0	0	0	0	0	0	0	0	0	0	0	0	0.0001	0	0	0	0	0	0	0	0	0	0
chr17	49231623	49228775	49229149	SNP_1909834_17	NME1-NME2	0	0	0	1	1	0	0	1	0.0001	0	1	0	0	0.348571	0.454545	0	1	1	0	0	0	0	0	0	0
chr17	49231627	49228779	49229153	SNP_1909835_17	NME1-NME2	0	0	0	1	1	0	0	1	0.0175439	0	1	0	0	0.248485	0.362069	0	1	1	0	0	0	0	0	0	0
chr17	49239518	49236670	49237044	SNP_1909851_17	NME1-NME2	0	0	0	0	0	0	0	0	0	0	0	1	0	0	0	0	0	0	0	0	0	0	0	0	0
chr17	49240037	49237189	49237562	SNP_1909853_17	NME1-NME2	0	0	0	0	0	0	0	0	0	0.988506	0	0	0	0	0	0	0	0	0	0	0	0	0	0	0
chr17	49245901	49243053	49243426	SNP_1909856_17	NME1-NME2	0	0	0	0	0	0	0	0	0	0	0	0	0	0	0	0	0	0.0001	0	0	0	0	0	0	0
chr17	49246726	49243878	49244251	SNP_1909857_17	NME1-NME2	0	0	0	0	0	0	0	0	0.0001	0	0	0	0	0	0	0	0	0.0153061	0	0	0	0	0	0	0
chr17	49255974	49253126	49253496	SNP_1909879_17	MBTD1	0	0	0	0	0	0	0	0	0	0	0	0	1	0	0.0001	0	0	0	0	0	0	0	0	0	0
chr17	49260678	49257830	49258198	SNP_1909884_17	MBTD1	0	0	0	0	0	0	0	1	0	0	0	0	0	0	0	0	0	0	0	0	0	0	0	0	0
chr17	49266246	49263397	49263768	SNP_1909891_17	MBTD1	0	0	0	0	0	0	0	0	0	0	0	0	0	0	0	0	0	0	0	0.00171233	0	0	0	0	0
chr17	49327585	49324723	49325108	SNP_1909989_17	MBTD1	0	0	0	0	0	0	0	0	0	0	0	0	0	0	0.0001	0	0	0	0	0	0	0	0	0	0
chr17	49332744	49329883	49330267	SNP_1909995_17	MBTD1	0	0	0	0	0	0	0	0	0	0	0	0	0	0	0.0001	0	0	0	0	0	0	0	0	0	0
chr17	49334706	49331845	49332229	SNP_1909999_17	MBTD1	0	0	0	0	0	0	0	0	0	0	0	1	0	0	0	0	0	0	0	0	0	0	0	0	0
chr17	49338257	49335394	49335780	SNP_1910004_17	UTP18	0	0	0.0434783	0	0	0	0.0001	0	0.0001	0	0	0	0	0	0	0	0	0	0	0	0	0	0	0	0
chr17	49350802	49347935	49348325	SNP_1910028_17	UTP18	0	0	1	0	0	0	0	0	1	0	0	0	0	0	0	0	0	0	0	0	0	0	0	0	0
chr17	49598735	49595882	49596270	SNP_1910218_17		0.142857	0	0	0	0	0	0	0	0	0	0	0	0	0	0	0	0	0	0	0	0	0	0	0	0
chr17	50357036	50354117	50354452	SNP_1910592_17		0	0	0	0	0	0	0	0	0	0	0	0	0	0	0.0001	0	0	0	0	0	0	0	0	0	0
chr17	50732273	50729367	50729641	SNP_1911038_17		0	0	0	0	0	0	0	0	0	0	0	0	0	0	1	0	0	0	0	0	0	0	0	0	0
chr17	50762956	50760062	50760322	SNP_1911123_17		0	0	0	0	0	0	0	0	0	0	0	0	0	0	1	0	0	0	0	0	0	0	0	0	0
chr17	50842283	50839389	50839616	SNP_1911344_17		0	0	0	0	0	0	0	0	0	0	0	0	0	0	0.0001	0	0	0	0	0	0	0	0	0	0
chr17	50892852	50889952	50890152	SNP_1911458_17		0	0	0	0	0	0	0	0	0	0	0	0	0	0	1	0	0	0	0	0	0	0	0	0	0
chr17	52728276	52725429	52725561	SNP_1912613_17		0	0	0	0	0	0	0	0	0	0	0	0	0	0	0.0001	0	0	0	0	0	0	0	0	0	0
chr17	52728301	52725454	52725586	SNP_1912614_17		0	0	0	0	0	0	0	0	0	0	0	0	0	0	0.0001	0	0	0	0	0	0	0	0	0	0
chr17	52818980	52816132	52816250	SNP_1912743_17		0	0	0	0	0	0	0	0	0	0	0	0	0	0	0.0001	0	0	0	0	0	0	0	0	0	0
chr17	52821860	52819011	52819128	SNP_1912745_17		0	0	0	0	0	0	0	0.0001	0	0	0	0	0	0	0	0	0	0	0	0	0	0	0	0	0
chr17	53029328	53026497	53026623	SNP_1912940_17	TOM1L1	0	0	0	0	0	0	0	0	0	0	0	0	0	0	0	0	0	0	0	0	0.0001	0	0	0	0
chr17	53034628	53031798	53031923	SNP_1912952_17	TOM1L1	0	0	0	0	0	0	1	0	0	0	1	0.0001	0	0	0	0	0	0	0	0	0	0	0	0	0
chr17	53034652	53031822	53031947	SNP_1912953_17	TOM1L1	0	0	0	0	0	0	1	0	0	0	1	0.0001	0	0	0	0	0	0	0	0	0	0	0	0	0
chr17	53038654	53035811	53035949	SNP_1912964_17	TOM1L1 COX11	0	0	0	0.0001	0	0	0	0	1	0	1	0.0001	0	0	0	0	0	0	0	0	0	0	0	0	0
chr17	53038745	53035902	53036040	SNP_1912965_17	TOM1L1 COX11	0	0	0	0	0	0	0	0	0	0	0	0.0001	0	0	0	0	0	0	0	0	0	0	0	0	0
chr17	53038783	53035940	53036078	SNP_1912966_17	TOM1L1 COX11	0	0	0	0	0	0	0	0	0	0	0	0.0001	0	0	0	0	0	0	0	0	0	0	0	0	0
chr17	53043117	53040266	53040410	SNP_1912973_17	COX11	0	0	0	0	0	0	0	0	0	0	0	0	0	0	0.0001	0	0	0	0	0	0	0	0	0	0
chr17	53061075	53058243	53058372	SNP_1913031_17	STXBP4	0	0	0	0	0	0	0	0	0	0	0	0	0	0	0.0001	0	0	0	0	0	0	0	0	0	0
chr17	53470462	53467621	53467762	SNP_1913322_17	MMD	0	0	0.0001	0	0	0	0	1	0	0	0	0.863636	0	0	0.0001	0	0	0.0001	0	0	0	0.0001	0	0	0
chr17	53635670	53632839	53632929	SNP_1913545_17		0	0	0	0	1	0	0	0	0	0	0	0	0	0	0	0	0	0	0	0	0	0	0	0	0
chr17	53684907	53682083	53682151	SNP_1913670_17		0	0	0	0	0	0	0	0.0001	0	0	0	0	0	0	0	0	0	0	0	0	0	0	0	0	0
chr17	54906137	54903195	54903336	SNP_1914108_17	C17orf67	0	0	0	0	0	0	0	1	0	0.0001	0	0	0	0	0	0	0	0	0	0	0	0	0	0.0001	0
chr17	54908131	54905189	54905330	SNP_1914110_17	C17orf67	0	0	0	0	0	0	0	0	0	0	0	0	1	0	0	0	0	0	0	0	0	0	0	0	0
chr17	54912339	54909395	54909538	SNP_1914116_17	DGKE	0	0	0	0	0	0	0	0	0	0	0	0	0	0.715789	0	0	0	0	0	0	0	0	0	0	0
chr17	54921494	54918552	54918695	SNP_1914128_17	DGKE	0	0	0	0	0	0	0	0	0	0	0	0	0	0.0001	0	0	0	0	0	0	0	0	0	0	0
chr17	54923619	54920675	54920820	SNP_1914135_17	DGKE	0	0	0	0	0	0	0	0	0	0	0	0	0	0	1	0	0	0	0	0	0	0	0	0	0
chr17	54934316	54931385	54931518	SNP_1914158_17	DGKE	0	0	0	0	0	0	0	0	0	0	0	0	0	0.0001	0	0	0	0	0	0	0	0	0	0	0
chr17	54934541	54931610	54931743	SNP_1914159_17	DGKE	0	0	0	0	0	0	0	0	0	0	0	0	0	0.0001	0	0	0	0	0	0	0	0	0	0	0
chr17	54941516	54938588	54938718	SNP_1914174_17	DGKE	0	0	0.0001	0	0	0	0	0	0	0	0	0	0	0	0	0	0	0	0	0	0	0	0	0	0
chr17	54942096	54939167	54939298	SNP_1914176_17	DGKE	0	0	0.0001	0	0	0	0	0	0	0	0	0	0	0	0	0	0	0	0	0	0	0	0.0001	0	0
chr17	54942723	54939794	54939925	SNP_1914177_17	DGKE	0	0	0.0001	0	0	0	0	0	0	0	0	0	0	0	0	0	0	0	0	0	0	0	0.000931099	0	0
chr17	54943982	54941053	54941184	SNP_1914178_17	DGKE	0	0	0.0001	0	0	0	0	0	0	0	0	0	0	0	0	0	0	0	0	0	0	0	0	0	0
chr17	54944086	54941157	54941288	SNP_1914179_17	DGKE	0	0	0.0001	0	0	0	0	0	0	0	0	0	0	0	0	0	0	0	0	0	0	0	0	0	0
chr17	54978794	54975883	54975999	SNP_1914208_17	TRIM25	0	0	0	0	0	0	0	0	0	0	0	1	0	0	0	0	0	0	0	0	0	0	0	0	0
chr17	55016154	55013244	55013360	SNP_1914228_17	COIL	0	0.0001	0.247706	0	0.0001	0	0	0	0	0	0	0	0.0001	0.981481	0	0	0	0	0	0	0	0	0	0	0.00110497
chr17	55028170	55025261	55025380	SNP_1914233_17	COIL	1	0	0	0.0909091	0	0	0.0001	0.640244	0	0	0	0.560976	0.523364	0.422535	0.150538	0	0	0.0001	0	0	1	0	0	0	0
chr17	55155799	55152848	55153013	SNP_1914346_17		0	0	0	0	0	0	0	0	0	0	0	0	0	0	0	0	0	0	0	0	1	0	0	0	0
chr17	55155962	55153013	55153176	SNP_1914348_17		0	0	0	0	0	0	0	0	0	0	0.0001	0	0	0	0	0	0	0	0	0	1	0	0	0	0
chr17	55156055	55153106	55153269	SNP_1914349_17		0	0	0	0	0	0	0	0	0	0	0	0	0	0	0	0	0	0	0	0	1	0	0	0	0
chr17	55183716	55180779	55180933	SNP_1914396_17	AKAP1	0	0	0	0	0	0	0	0	0	0	0	0	0	0	1	0	0	0	0	0	0	0	0	0	0
chr17	55183792	55180855	55181009	SNP_1914397_17	AKAP1	0	0	0	0	0	0	0	0	0	0	0	0	0	0	1	0	0	0	0	0	0	0	0	0	0
chr17	55183813	55180876	55181030	SNP_1914398_17	AKAP1	0	0	0	0	0	0	0	0	0	0	0	0.0001	0	0	1	0	0	0	0	0	0	0	0	0	0
chr17	55197802	55194866	55195017	SNP_1914413_17	AKAP1	0	0	0	0	0	0	0	0.0001	0	0	1	0.0105263	0	0.953271	0.33871	0	0	0	0	0	0	0	0	0	0
chr17	55466646	55463680	55463843	SNP_1914615_17	MSI2	0	0	0	0	0	0	0	0	0	0	0	0	0	0	0	0	0	0	0	0	1	0	0	0	0
chr17	55467111	55464145	55464308	SNP_1914616_17	MSI2	0	0	0	0	0	0	0	0	0	0	0	0	0	0	0	0	0	0	0	0	1	0	0	0	0
chr17	55487856	55484888	55485052	SNP_1914632_17	MSI2	0	0	0	0	0	0	0	0	0	0	0	0	1	0	0	0	0	0	0	0	0	0	0	0	0
chr17	55496093	55493126	55493281	SNP_1914657_17	MSI2	0	0	0	0	0	0	0	0	0	0	0	0	1	0	0	0	0	0	0	0	0	0	0	0	0
chr17	55503090	55500120	55500272	SNP_1914673_17	MSI2	0	0	0	0	0	0	0	0	0	0	0	0	0	1	0	0	0	0	0	0	0	0	0	0	0
chr17	55503422	55500452	55500604	SNP_1914674_17	MSI2	0	0	0	0	0	0	0	0	0	0	0	0	0	1	0	0	0	0	0	0	0	0	0	0	0
chr17	55505327	55502356	55502508	SNP_1914675_17	MSI2	0	0	0	0	0	0	0	0	0	0	0	0	0	1	0	0	0	0	0	0	0	0	0	0	0
chr17	55532688	55529717	55529871	SNP_1914698_17	MSI2	0	0	0	0	0	0	0	0	0	0	0	0	1	0	0	0	0	0	0	0	0	0	0	0	0
chr17	55537567	55534596	55534750	SNP_1914699_17	MSI2	0	0	0	0	0	0	0	0	0	0	0	0	0	0	0	0	0	1	0	0	0	0	0	0	0
chr17	55736904	55733956	55734118	SNP_1914784_17	MSI2	0	0	0	0	0	0	0	0	0	0	0	0	0	0	0	0	0	0	0	0	1	0	0	0	0
chr17	55758646	55755699	55755857	SNP_1914807_17		0	0	0	0	0	0	0	0.815534	0	0	0	0	0.0001	0	0	0	0	0.0001	0	0	0	0	0.00332779	0	0
chr17	55764560	55761610	55761774	SNP_1914812_17		0	0	0	0	0	0	0	0	0	0	0	0	0.0001	0	0	0	0	0	0	0	0	0	0	0	0
chr17	55916379	55913400	55913580	SNP_1914945_17	MRPS23	0	0	0	0	0	0	0	0	0	0	0	0	0	0	0	0	0	0	0	0	0	0	0.995495	0	0
chr17	55916571	55913592	55913772	SNP_1914946_17	MRPS23	0	0	0	0	0	0	0	0	0	0	0	0	0	0	0	0	0	0	0	0	0	0	1	0	0
chr17	55916641	55913662	55913842	SNP_1914947_17	MRPS23	0	0	0	0	0	0	0	0	0	0	0	0	0	0	0	0	0	0	0	0	0	0	1	0	0
chr17	56417287	56414324	56414511	SNP_1915158_17	BZRAP1-AS1	0	0	0	0	0	0	0	0	0	0	0.956522	0	0	0	0	0	0	0	0	0	0	0	0	0	0
chr17	56419026	56416054	56416250	SNP_1915162_17	BZRAP1-AS1	0	0	0	0.0001	0	0	0	0	0	0	0	0	0	0	0	0	0	0	0	0	0	0	0	0	0
chr17	56419228	56416256	56416452	SNP_1915163_17	BZRAP1-AS1	0	0	0	0.0001	0	0	0	0	0	0	0	0	0	0	0	0	0	0	0	0	0	0	0	0	0
chr17	56423201	56420225	56420429	SNP_1915169_17	BZRAP1-AS1 SUPT4H1	0	0	0	0	0	0	0	0	0	0	0	0.0001	0	0	1	0	0	0	0	0	0	0	0	0	0
chr17	56426027	56423054	56423258	SNP_1915171_17	BZRAP1-AS1 SUPT4H1	0	0	0	0	0	0	0	0	0	0	0	0	0	0	0.0001	0	0	0	0	0	0	0	0	0	0
chr17	56429094	56426133	56426325	SNP_1915178_17	BZRAP1-AS1 SUPT4H1	0	0	0	0	0	0	0	0	0	0	0	0.0001	0	0	0	0	0	0	0	0	0	0	0	0	0
chr17	56430750	56427789	56427980	SNP_1915179_17	BZRAP1-AS1	0	0	0	0	0	0	0	0	0	0	1	0	0	0	0	0	0	0	0	0	0	0	0	0.985507	0
chr17	56494343	56491369	56491566	SNP_1915234_17	RNF43	0	0	0	0	0	0	0	0	0	0	0	0	0	0.983051	0	0	0	0	0	0	0	0	0	0	0
chr17	56568680	56565702	56565908	SNP_1915299_17	MTMR4	0	0.0001	0	0	0	0	0.974359	0	0	0	0	0	0	0	0	0	0	0	0	0	0	0	0	0	0
chr17	56674474	56671440	56671701	SNP_1915378_17	TEX14	0	0	0	0	0	0	0	0	0	0	0	0	0	0	0.0001	0	0	0	0	0	0	0	0	0	0
chr17	56688789	56685755	56686017	SNP_1915393_17	TEX14	0	0	0	0	0	0	0	0	0	0	0	0	0	0	0	0	0.0001	0	0	0	0	0	0	0	0
chr17	56736490	56733450	56733714	SNP_1915440_17	TEX14	0	0	0	0	0	0	0.988372	0	0	0.0001	1	0	0.0001	0	0	0	0	0	0	0	0	0	0	0	0
chr17	56736547	56733507	56733771	SNP_1915441_17	TEX14	0	0	0	0	0	0	1	0	0	0.0001	1	0	0.0001	0	0	0	0	0	0	0	0	0	0	0	0
chr17	56736640	56733600	56733864	SNP_1915442_17	TEX14	0	0	0	0	0	0	1	0	0	0.0001	1	0	0	0	0	0	0	0	0	0	0	0	0	0	0
chr17	56769979	56766941	56767198	SNP_1915475_17	RAD51C	0	0	1	0.351351	0	0	0	0.0001	0.0001	0	0.43038	0.0001	0	0.0294118	0.670213	0	0	0	1	0	0	1	1	0	0
chr17	56771096	56768058	56768315	SNP_1915476_17	RAD51C	0	0	0	0	0	0	0	0	0	0	0.0001	0.447368	0	0	0	0	0	0	0	0	0	0	0	0	0
chr17	56781468	56778427	56778688	SNP_1915485_17	RAD51C	0	0	0.030303	0	0	0	0	0	0	0	0	0	0	0	0	0	0	0	0	0	0	0	0	0	0
chr17	56781499	56778458	56778719	SNP_1915486_17	RAD51C	0	0	0.0166667	0	0	0	0	0	0	0	0	0	0	0	0	0	0	0	0	0	0	0	0	0	0
chr17	56802458	56799418	56799675	SNP_1915509_17	RAD51C	0	0	0	0	0	0	0	0.0001	0	0	0	0	0	0	0	0	0	0	0	0	0	0	0	0	0
chr17	56802693	56799653	56799910	SNP_1915510_17	RAD51C	0	0	0	0	0	0	0	0.0001	0	0	0	0	0	0	0	0	0	0	0	0	0	0	0	0	0
chr17	57076104	57073023	57073297	SNP_1915688_17	TRIM37	0	0	0	0	0	0	0	0	0	0	0	0	0	1	0	0	1	0	0	0	0	0	0	1	0
chr17	57097047	57093986	57094244	SNP_1915701_17	TRIM37	0	0	0	1	0	0	0	0	0	0	0	0	0	0	0	0	0	0	0	0	0	0	0	0	0
chr17	57097064	57094003	57094261	SNP_1915702_17	TRIM37	0	0	0	1	0	0	0	0	0	0	0	0	0	0	0	0	0	0	0	0	0	0	0	0	0
chr17	57136938	57133876	57134135	SNP_1915733_17	TRIM37	0	0	0	0	0	0	0	0	0	0	0	0	0	0	0	0	0	0	0	0	1	0	0	0	0
chr17	57187795	57184733	57184988	SNP_1915772_17	BC017255 SKA2	0	0.0001	0.991304	0.366755	1	0.975309	0.663043	0.243077	0.39738	0	0.471698	0.943503	0.746795	0.684211	0.700637	0.661538	0.762712	0.386873	0.0001	0	0.553011	0	0.998007	0.685932	0
chr17	57194237	57191175	57191430	SNP_1915777_17	BC017255 SKA2	0	0	1	0	0	0	0	0	0	0	0	0	0	0	0	0	0	0.0001	0	0	0	0	0	0	0
chr17	57202879	57199817	57200074	SNP_1915783_17	SKA2	0	0	0	0	0	0	0	0	0	0	0	0	0	0	0.0001	0	0	0	0	0	0	0	0	0	0
chr17	57220124	57217051	57217322	SNP_1915799_17	SKA2	0	0	0	0	0	0	0	0	0	0	0	0	0	0	1	0	0	0	0	0	0	0	0	0	0
chr17	57274481	57271426	57271678	SNP_1915845_17	PRR11	0	0	0	0	0	0	0	0	0	0	0	0	0	0	1	0	0	0	0	0	0	0	0	0	0
chr17	57280100	57277045	57277297	SNP_1915848_17	PRR11	0	0	0	0	0	0	0	0	0	0	0	0	0	0	1	0	0	1	0	0	0	0	0	0	0
chr17	57280952	57277897	57278149	SNP_1915849_17	PRR11	0	0	0	1	0	0	0	0	0	0	0	0	0.0001	0	0.829268	1	0	0.315589	0	0	0.00362319	0	0	0	0.00362319
chr17	57281310	57278255	57278507	SNP_1915850_17	PRR11	0	0	0	0	0.928571	0	0	0	0.0001	0	0.851852	0	0.79562	0	1	0.634855	0	1	0	0	0	0	0.00123916	0	0
chr17	57281629	57278574	57278826	SNP_1915851_17	PRR11	0.0001	0	0	0	0	0	0	0	0.04	0	1	0.0001	0.704969	0	1	1	0	0.327815	0	0	0	0	0.0001	0	0
chr17	57281921	57278866	57279118	SNP_1915852_17	PRR11	0.00331126	0	0.0001	1	0	0	0	0	0.015873	0	1	0.0001	0.624161	0.447619	0.810526	1	0	0.362613	0	0	0	0	0	0	0.00217865
chr17	57563031	57559962	57560250	SNP_1916130_17		0	0	0	0	0	0	0	0	0	0	0	0	0	0	1	0	0	0	0	0	0	0	0	0	0
chr17	57605164	57602098	57602389	SNP_1916178_17		0	0	0	0	0	0	0	0	0	0	0	0	0	0	1	0	0	0	0	0	0	0	0	0	0
chr17	57695769	57692703	57692992	SNP_1916269_17		0	0	0	0	0	0	0	0	0	0	0	0	1	0	0	0	0	0	0	0	0	0	0	0	0
chr17	57695992	57692926	57693215	SNP_1916270_17		0	0	0	0	0	0	0	0	0	0	0	0	1	0	0	0	0	0	0	0	0	0	0	0	0
chr17	57696251	57693186	57693474	SNP_1916272_17		0	0	0	0	0	0	0	0	0	0	0	0	0.956522	0	0	0	0	0	0	0	0	0	0	0	0
chr17	57702746	57699681	57699969	SNP_1916282_17	CLTC	0	0	0	0	0	0	0	0	0	0	0	1	0.0001	0	0	0	0	0	0	0	0	0	0	0	0
chr17	57709814	57706750	57707039	SNP_1916289_17	CLTC	0	0	0	0	0	0	0	0	0	0	0	0	0.0416667	0	0	0	0	0	0	0	0	0	0	0	0
chr17	57741786	57738722	57739010	SNP_1916334_17	CLTC	0	0.00287356	0	0.984615	0	0	0	0	0	0	0	0	0	0.982143	0	0	0	0	0	0	0	0	0	0	0
chr17	57741811	57738747	57739035	SNP_1916335_17	CLTC	0	0.0001	0	1	0	0	0	0	0	0	0	0	0	0.982143	0	0	0	0	0	0	0	0	0	0	0
chr17	57744412	57741341	57741636	SNP_1916340_17	CLTC	0	0	0	0	0	0	0	0	0	0	0	0.0001	0	0	0	0	0	0	0	0	0	0	0	0	0
chr17	57744674	57741603	57741898	SNP_1916341_17	CLTC	0	0	0	0	0	0	0	0	0	0	0	0.0001	0	0	0	0	0	0	0	0	0	0	0	0	0
chr17	57747539	57744470	57744763	SNP_1916344_17	CLTC	0	0	0	0	0	0	0	0	0	0	0	0.0001	0	0	0	0	0	0	0	0	0	0	0	0	0
chr17	57762023	57758949	57759246	SNP_1916356_17	CLTC	0	0	0	0	0	0.0001	0	0	0	0	0	0	1	0	0	0	0	0	0	0	0	0	0	0	0
chr17	57767285	57764206	57764508	SNP_1916364_17	CLTC	0	0	0	0	0	0	0.0001	0	0	0	0	0	0	0	0	0	0	0	0	0	0	0	0	0	0
chr17	57767650	57764571	57764873	SNP_1916365_17	CLTC	0	0	0	0	0	0	0.0001	0	0	0	0	0	0	0	0	0	0	0	0	0	0	0	0	0	0
chr17	57772033	57768961	57769256	SNP_1916369_17	CLTC	0.984848	0.259681	0.383966	0.0198675	0.295238	0.609319	0.0001	0.589286	0.385214	0.0001	0.434783	1	0.996016	0.068	0.406504	0	0.0001	0.0001	0	0.998058	0	1	0.0001	0	0.0001
chr17	57776475	57773402	57773698	SNP_1916373_17	PTRH2	0	0	0	0	0	0	0	0	0	0	0.0001	0	0	0	0	0	0	0	0	0	0	0	0	0	0
chr17	57784486	57781411	57781709	SNP_1916386_17	PTRH2	0	0	0	0	0	0	0	0	0	0	0	0.0001	0.483871	0.0001	0	0	0	0	0	0	0	0	0	0	0
chr17	57806640	57803570	57803863	SNP_1916409_17	VMP1	0	0	0	0	0	0	0	0	0	0	0	0	0	0	0.0001	0	0	0	0	0	0	0	0	0	0
chr17	57824927	57821862	57822152	SNP_1916427_17	VMP1	0	0	0.0001	0	0	0	0	0	0	0	0	0	0	0	0	0	0	0	0	0	0	0	0	0	0
chr17	57866422	57863350	57863647	SNP_1916472_17	VMP1	0	0	0	0	0	0	0	0	0	0	0	0	0	0	0.0001	0	0	0	0	0	0	0	0	0	0
chr17	57895941	57892870	57893163	SNP_1916510_17	VMP1	0	0	0	0	0	0	0	0	0	0	0	0	0	0	0.0001	0	0	0	0	0	0	0	0	0	0
chr17	57896022	57892951	57893244	SNP_1916511_17	VMP1	0	0	0	0	0	0	0	0	0	0	0	0	0	0	0.0001	0	0	0	0	0	0	0	0	0	0
chr17	57915424	57912354	57912647	SNP_1916529_17	VMP1	0	0	0	0	0.546961	0	0	0.942857	0	0	0	0	0.444444	0	0.827586	0	0.0001	0	0	0	0	0.0001	1	0	0
chr17	57918908	57915838	57916131	SNP_1916530_17		0	0	0	0	0	0	0	0	0.0001	0	0	0	0	0	0	0	0	0	0	0	0	0	0	0	0
chr17	57919031	57915961	57916254	SNP_1916531_17		0	0	0	0	0	0	0	0	0.0001	0	0	0	0	0	0	0	0	0	0	0	0	0	0	0	0
chr17	57951973	57948903	57949187	SNP_1916565_17	TUBD1	0	0	0	0	0	0	0	0	0	0	0	0	1	0	0.0001	0	0	0	0	0	0	1	0.999179	0	0
chr17	57953082	57950012	57950296	SNP_1916566_17	TUBD1	0	0	0	0	0	0	0	0	0	0	0	0	0	0	0.0001	0	0	0	0	0	0	0	0	0	0
chr17	57958086	57955018	57955301	SNP_1916571_17	TUBD1	0	0	0	0	0	0	0	0	0	0	0	1	0	0	0	0	0	0	0	0	0	0	0	0	0
chr17	57958124	57955056	57955339	SNP_1916572_17	TUBD1	0	0	0	0	0	0	0	0	0	0	0	1	0	0	0	0	0	0	0	0	0	0	0	0	0
chr17	58024324	58021263	58021531	SNP_1916637_17	RPS6KB1	0	0	0	0	0	0	0.0001	0	0	0	0	1	0	0	0	0	0	0.97619	0	0	0	0	0	0	0
chr17	58030649	58027588	58027855	SNP_1916639_17	RNFT1	0	0	0	0	0	0	0	0	0	0	0	0	0	0	0.0001	0	0	0	0	0	0	0	0	0	0
chr17	58036737	58033676	58033943	SNP_1916644_17	RNFT1	0	0	0	0	0	0	0	0	0	0	0	0	1	0	0	0	0	0	0	0	0	0	0	0	0
chr17	58036845	58033784	58034051	SNP_1916645_17	RNFT1	0	0	0	0	0	0	0	0	0	0	0	0	1	0	0	0	0	0	0	0	0	0	0	0	0
chr17	58037374	58034313	58034580	SNP_1916646_17	RNFT1	0	0	0	0	0	0	0	0	0	0	0	0	0.989796	0	0	0	0	0	0	0	0	0	0	0	0
chr17	58037690	58034629	58034896	SNP_1916647_17	RNFT1	0	0	0	0	0	0	0	0	0	0	0	0	0.971429	0	0	0	0	0	0	0	0	0	0	0	0
chr17	58042126	58039062	58039332	SNP_1916651_17		0	0	0	0	0	0	0	0.0001	0	0	0	0	0	0	0	0	0	0	0	0	0	0	0	0	0
chr17	58134442	58131376	58131651	SNP_1916690_17	HEATR6	0	0	0	0	0	0	0	0	0	0	0.0001	0	0	0	0	0	0	0	0	0	0	0	0	0	0
chr17	59587013	59583949	59584264	SNP_1916925_17		0	0	0	0	0	0	0	0	0	0	0	0	0	0	0.0001	0	0	0	0	0	0	0	0	0	0
chr17	59667953	59664882	59665179	SNP_1917054_17	NACA2	1	1	0	1	0	0	0	1	1	0	0	0	0	1	0	1	0	1	1	1	1	0	0	0	0
chr17	59668021	59664950	59665247	SNP_1917055_17	NACA2	0	0	0	0	0	0	0	0.9	0	0	0	0	0	0	0	0	0	0	0	0	0	0	0	0	0
chr17	59706370	59703278	59703610	SNP_1917124_17		0	0	0	0	0	0	0	0	0	0	0	0	0	0	1	0	0	0	0	0	0	0	0	0	0
chr17	59778793	59775680	59776017	SNP_1917202_17	BRIP1	0	0	0	0	0	0	0	0	0	0	0	0	0	1	0	0	0	0	0	0	0	0	0	0	0
chr17	59785060	59781947	59782284	SNP_1917205_17	BRIP1	0	0	0	0	0	0	0	0	0	0	0	0	0	0	0	0	0	1	0	0	0	0	0	0	0
chr17	59785163	59782050	59782387	SNP_1917206_17	BRIP1	0	0	0	0	0	0	0	0	0	0	0	0	0	0	0	0	0	1	0	0	0	0	0	0	0
chr17	59799105	59795981	59796330	SNP_1917225_17	BRIP1	0	0	0	0	0	0	0	0.0909091	0	0	0	0	0	0.0001	0	0	0	0	0	0	0	0	0	0	0
chr17	59799648	59796523	59796872	SNP_1917226_17	BRIP1	0	0	0	0	0	0	0	0.0001	0	0	0	0	0	0	0	0	0	0	0	0	0	0	0	0	0
chr17	59800787	59797662	59798011	SNP_1917227_17	BRIP1	0	0	0	0	0	0	0	0.0001	0	0	0	0	0	0	0	0	0	0	0	0	0	0	0	0	0
chr17	59800827	59797702	59798051	SNP_1917228_17	BRIP1	0	0	0	0	0	0	0	0.0001	0	0	0	0	0	0	0	0	0	0	0	0	0	0	0	0	0
chr17	59801441	59798316	59798665	SNP_1917229_17	BRIP1	0	0	0	0	0	0	0	0.0001	0	0	0	0	0	0	0	0	0	0	0	0	0	0	0	0	0
chr17	59809637	59806516	59806857	SNP_1917243_17	BRIP1	0	0	0	0	0	0	0	0	0	0	0	0	0	1	0	0	0	0	0	0	0	0	0	0	0
chr17	59810206	59807085	59807426	SNP_1917244_17	BRIP1	0	0	0	0	0	0	0	0	0	0	0	0	0	1	0	0	0	0	0	0	0	0	0	0	0
chr17	59810431	59807310	59807651	SNP_1917245_17	BRIP1	0	0	0	0	0	0	0	0	0	0	0	0	0	1	0	0	0	0	0	0	0	0	0	0	0
chr17	59917604	59914497	59914810	SNP_1917365_17	BRIP1	0	0	0	0	0	0	0	0	0	0	0	0	0	0	1	0	0	0	0	0	0	0	0	0	0
chr17	59927559	59924452	59924761	SNP_1917372_17	BRIP1	0	0	0	0	0	0	0	0	0	0	0	0	0	0	1	0	0	0	0	0	0	0	0	0	0
chr17	59984052	59980951	59981255	SNP_1917393_17	INTS2	0	0	0	0	0	0	0	0	0	0	0	0	0	0	0.0001	0	0	0	0	0	0	0	0	0	0
chr17	60116746	60113651	60113951	SNP_1917417_17	MED13	0	0	0	0	0	0	0	0	0	0	0	0	0.0001	0	0	0	0	0	0	0	0	0	0	0	0
chr17	60161201	60158097	60158396	SNP_1917429_17		0	0	0	0	0	0	0	0	0	0	0	0	0	0	1	0	0	0	0	0	0	0	0	0	0
chr17	60546171	60543005	60543301	SNP_1917610_17		0	0	0	0	0	0	0	0	0	0	0	0	0	0	0	0	1	0	0	0	0	0	0	0	0
chr17	60786761	60783576	60783882	SNP_1917650_17	BC037347 MARCH10	0	0	0	0	0	0	0	0	0	0	0	0	0	0	0.0001	0	0	0	0	0	0	0	0	0	0
chr17	61577034	61573829	61574101	SNP_1917819_17		0	0	0	0	0	0	0	0	0	0	0	0	0	0	1	0	0	0	0	0	0	0	0	0	0
chr17	61637421	61634211	61634479	SNP_1917858_17	DCAF7	0	0	0	0	0	0	0	0	0	0	0	0	0.0001	0	0	0	0	0	0	0	0	0	0	0	0
chr17	61793818	61790614	61790875	SNP_1917884_17	STRADA	0	0	0	0	0	0	0	0	0	0	1	0	0	0	0	0	0	0	0	0	0	0	0	0	0
chr17	61798724	61795520	61795781	SNP_1917893_17	STRADA	0	0	0	0	0	0	0	0	0	0	0	0	0	0	1	0	0	0	0	0	0	0	0	0	0
chr17	61805747	61802544	61802805	SNP_1917902_17	STRADA	0	0	0	0	0	0	0	0	1	0	0	0.547945	0	0	0	0	0	0	0	0	0	0	0	0.0044843	0
chr17	61813906	61810701	61810964	SNP_1917911_17	STRADA	0	0	0	0	0	0	0	0	0	0	0	0	0	0	0.0001	0	0	0	0	0	0	0	0	0	0
chr17	61819960	61816774	61817018	SNP_1917917_17		0	0	0	0	0	0	0	0	0	0	0	0	0	0	0	0.0001	0	0	0	0	0	0	0	0	0
chr17	61823899	61820720	61820957	SNP_1917923_17	CCDC47	0	0	0	0.0001	0	0	1	0	0	0	0.0001	0	0	0.0001	1	0	0	0.994048	0	0	0.0001	0	0.005	0.00431034	0
chr17	61828349	61825169	61825407	SNP_1917929_17	CCDC47	0	0	0	0	0	0	0	1	0	0	0	0	0	0	0	0	0	0	0	0	0	0	0	0	0
chr17	61851366	61848204	61848427	SNP_1917959_17		0	0	0	0	0	0	0	0	0	0	0	0	0	0	0	0	1	0	0	0	0	0	0	0	0
chr17	61896004	61892813	61893062	SNP_1918002_17	DDX42	1	0	0	0	0	0	0	0	0	0	0	0	1	0	0	0	0	0	0	0	0	0	0	0	0
chr17	61896127	61892936	61893185	SNP_1918003_17	DDX42	1	0	0	0	0	0	0	0	0	0	0	0	1	0	0	0	0	0	0	0	0	0	0	0	0
chr17	61896455	61893264	61893513	SNP_1918004_17	DDX42	1	0	0	0	1	0	1	0	1	0	0	0	1	0	0	0	0.0001	0	0	0	0	0	0	0	0
chr17	61896487	61893296	61893545	SNP_1918005_17	DDX42	1	0	0	0	1	0	1	0	1	0	0	0	1	0	0	0	0.0001	0	0	0	0	0	0	0	0
chr17	61896814	61893635	61893872	SNP_1918007_17	FTSJ3	0	0	0.821053	0	0	0	0.04	0	1	0.0001	0	0.0001	0	0	0.578947	0	0	0	0.0001	0	0	0	0	0.0001	0.0001
chr17	61901197	61898037	61898254	SNP_1918011_17	FTSJ3	0	0	1	1	0	0	0	0	0	0	0.4375	1	0	0.0001	1	0	0	0	0	0	0	0	0	0	0.0001
chr17	61903445	61900285	61900502	SNP_1918017_17	FTSJ3	0	0	1	1	0	0	0	0	0	0	0.184874	1	0.0217391	0.0001	1	0	0	0	0	0	0	0	0	0	0
chr17	61908271	61905097	61905328	SNP_1918025_17	PSMC5	0.1133	0	1	0.480597	0.403941	0	0.280702	0.0001	0.434944	0	0.175896	0.752941	1	0.398561	0.762178	1	0	0.0001	0	0	0.478632	0	0	0.888889	0
chr17	61909485	61906311	61906542	SNP_1918026_17	SMARCD2	0	1	0	0	0	0	1	0	0	1	0	0	1	0	1	0	0	1	0	0	0	0	1	0	1
chr17	62206438	62203237	62203498	SNP_1918276_17	ERN1	0	0	0	0	0	0	0	1	0	0	1	0	0	0	0	0	0	0	0	0	0	0	0	0	0
chr17	62371243	62368049	62368304	SNP_1918315_17		0	0	0	0	0	0	0	0	0	0	0	0	0	0	0	0	0	1	0	0	0	0	0	0	0
chr17	62400000	62396816	62397060	SNP_1918357_17	PECAM1	0	0	0	0	0	0	0	0	0	0	1	0	0	0	0	0	0	0	0	0	0	0	0	0	0
chr17	62400575	62397392	62397635	SNP_1918359_17	PECAM1	0	0	0	0	0	0	0	0	0	0.00806452	1	0	0	0.0001	1	0	0	0	0	0	0	0	0	0	0
chr17	62400710	62397527	62397770	SNP_1918360_17	PECAM1	0	0	0	0	0	0	0	0	0	0.0001	1	0	0	0.0416667	1	0	0	0	0	0	0	0	0	0	0
chr17	62401118	62397935	62398178	SNP_1918361_17	PECAM1	0	0	0	0	0	0	0	0	0	0	1	0	0	0.0001	1	0	0	0	0	0	0	0	0	0	0
chr17	62502435	62499252	62499492	SNP_1918394_17	DDX5	0	0	0.0001	0.0001	0	0	0.0001	0	0	0	0.0001	0.0001	0	0	0	0.0001	0	0	0	0	0	0	0	0	0.0001
chr17	63064012	63060827	63061080	SNP_1918457_17		0	0	0	0	0	0	0	0	0	0	0	0	0	0	0.0001	0	0	0	0	0	0	0	0	0	0
chr17	63241982	63238807	63239086	SNP_1918625_17		0	0	0	0	0	0	0	0	0	0	0	0	0	0	0.0001	0	0	0	0	0	0	0	0	0	0
chr17	63242061	63238886	63239165	SNP_1918626_17		0	0	0	0	0	0	0	0	0	0	0	0	0	0	0.0001	0	0	0	0	0	0	0	0	0	0
chr17	63604179	63600992	63601252	SNP_1918935_17		0	0.9	0	0	0	0	0	0.857143	0	0	0	0	0	0	0.777778	0	0	0	1	0.706107	1	0	1	0	0
chr17	63686192	63683011	63683263	SNP_1919087_17	CEP112	0	0	0	0	0	0	0	0	0	0	0	0	0	0	1	0	0	0	0	0	0	0	0	0	0
chr17	64752891	64749690	64749930	SNP_1919636_17	PRKCA	0	0	0	0	0	0	0	0	0	0	0	0	0	0	1	0	0	0	0	0	0	0	0	0	0
chr17	64753222	64750021	64750261	SNP_1919637_17	PRKCA	0	0	0	0	0	0	0	0	0	0	0	0	0	0	1	0	0	0	0	0	0	0	0	0	0
chr17	64865721	64862522	64862772	SNP_1919801_17		0	0	0	0	0	0	0	0	0	0	0	0	0	0	0.0001	0	0	0	0	0	0	0	0	0	0
chr17	64892837	64889630	64889889	SNP_1919841_17		0	0	0	0	0	0	0	0	0	0	0	0	0	0	0.0001	0	0	0	0	0	0	0	0	0	0
chr17	64906483	64903266	64903535	SNP_1919862_17		0	0	0	0	0	0	0	0	0	0	0	0	0	0	0.0001	0	0	0	0	0	0	0	0	0	0
chr17	65334424	65331209	65331480	SNP_1920099_17		0	0	0	0.982759	0	0	0	0	0	0	0	0.0001	0	0	0	0.0001	0.997519	0	0	0	0	0.0001	0	0	0
chr17	65351295	65348080	65348353	SNP_1920114_17	PSMD12	0	1	0.0001	0	0	0	0	0	0	0	0	0	0	0	0	0	0	0	0	0	0	0	0	0	0
chr17	65508656	65505406	65505644	SNP_1920181_17	PITPNC1	0	0	0	0	0	0	0	0	0	0	0	0	1	0	0	0	0	0	0	0	0	0	0	0	0
chr17	65508813	65505563	65505801	SNP_1920182_17	PITPNC1	0	0	0	0	0	0	0	0	0	0	0	0	1	0	0	0	0	0	0	0	0	0	0	0	0
chr17	65509102	65505852	65506090	SNP_1920183_17	PITPNC1	0	0	0	0	0	0	0	0	0	0	0	0	1	0	0	0	0	0	0	0	0	0	0	0	0
chr17	65566559	65563297	65563536	SNP_1920190_17	PITPNC1	0	0	0	0	0	0	0	0	0	0	0	0	0	0	0	0	0	0	0	0	0	0	1	0	0
chr17	65569986	65566721	65566959	SNP_1920191_17	PITPNC1	0	0	0	0	0	0	0	0	0	0	0	0	0	0	0	0	0.0001	0	0	0	0	0	0	0	0
chr17	65575808	65572545	65572784	SNP_1920197_17	PITPNC1	0	0	0	1	0	0	0	1	0	0	0	0	0	0	0	0	0	1	0	0.0027933	0	0	0	0	0
chr17	65580271	65577008	65577246	SNP_1920200_17	PITPNC1	0	0	0	0	0	0	0	0	0	0	0	0	0	0	0	0	0	0	0	0	1	0	0	0	0
chr17	65581790	65578527	65578765	SNP_1920201_17	PITPNC1	0	0	0	0	0	0	0	0	0	0	0	0	0	0	0	0	0	0	0	0	1	0	0	0	0
chr17	65620683	65617421	65617659	SNP_1920224_17	PITPNC1	0	0	0	0	0	0	0	0	0	0	0	0	1	0	0	0	0	0	0	0	0	0	0	0	0
chr17	65620794	65617532	65617770	SNP_1920225_17	PITPNC1	0	0	0	0	0	0	0	0	0	0	0	0	1	0	0	0	0	0	0	0	0	0	0	0	0
chr17	65620862	65617600	65617838	SNP_1920226_17	PITPNC1	0	0	0	0	0	0	0	0	0	0	0	0	1	0	0	0	0	0	0	0	0	0	0	0	0
chr17	65620969	65617707	65617945	SNP_1920227_17	PITPNC1	0	0	0	0	0	0	0	0	0	0	0	0	1	0	0	0	0	0	0	0	0	0	0	0	0
chr17	65638272	65635012	65635252	SNP_1920246_17	PITPNC1	0	0	0	0.0001	0	0	0	0	0	0	0	0	0	0	0	0	0	0	0	0	0	0	0	0	0
chr17	65646862	65643602	65643842	SNP_1920253_17	PITPNC1	0	0	0	0	1	0	0	0	0	0	0	0	0	0	0	0	0	0	0	0	0	0	0	0	0
chr17	65670535	65667276	65667494	SNP_1920285_17	PITPNC1	0	0	0	0	0	0	0	0	0	0	0	0	1	0	0	0	0	0	0	0	0	0	0	0	0
chr17	65674906	65671648	65671865	SNP_1920291_17	PITPNC1	0	0	0	0	0	0	0	0	0	0	0	0	1	0	0	0	0	0	0	0	0	0	0	0	0
chr17	65675475	65672217	65672434	SNP_1920292_17	PITPNC1	0	0	0	0	0	0	0	0	0	0	0	0	1	0	0	0	0	0	0	0	0	0	0	0	0
chr17	65675790	65672532	65672749	SNP_1920293_17	PITPNC1	0	0	0	0	0	0	0	0	0	0	0	0	0.989796	0	0	0	0	0	0	0	0	0	0	0	0
chr17	65977682	65974371	65974599	SNP_1920326_17	BPTF	0	0	0	0	0	0	0	0	0.0001	0	0	0.0001	0	0	0.0425532	0	0	0	1	0	0	0	0	0	0
chr17	66219839	66216506	66216732	SNP_1920394_17		0	0	0	0	0	0	0	0	0	0	0	0	0	0	1	0	0	0	0	0	0	0	0	0	0
chr17	66219880	66216547	66216773	SNP_1920395_17		0	0	0	0	0	0	0	0	0	0	0	0	0	0	1	0	0	0	0	0	0	0	0	0	0
chr17	66219926	66216593	66216819	SNP_1920396_17		0	0	0	0	0	0	0	0	0	0	0	0	0	0	1	0	0	0	0	0	0	0	0	0	0
chr17	66222583	66219250	66219481	SNP_1920418_17		0	0	0	0	0	0	0	0	0	1	0	0	0	0	0	0	0	0	0	0	0	0	0	0	0
chr17	66229475	66226142	66226372	SNP_1920440_17		0	0	0	0	0	0	0	0	0	0	0	0	0	0	0.0001	0	0	0	0	0	0	0	0	0	0
chr17	66253095	66249762	66249999	SNP_1920470_17	AMZ2	0	0.0001	1	1	1	0	1	0.0001	0.0001	0	0.502128	0.34507	0.878788	0.285714	0.5	0	0	0.332061	0	0	0.518182	0	0.220096	0.0001	0
chr17	66376128	66372790	66373005	SNP_1920603_17	ARSG	0	0	0	0	0	0	0	0	0	0	0	0	0	0	0	0	0	0	0	0	0	0.0001	0	0	0
chr17	66376292	66372954	66373169	SNP_1920604_17	ARSG	0	0	0	0	0	0	0	0	0	0	0	0	0	0	0	0	0	0	0	0	0	0.0001	0	0	0
chr17	66376295	66372957	66373172	SNP_1920605_17	ARSG	0	0	0	0	0	0	0	0	0	0	0	0	0	0	0	0	0	0	0	0	0	0.0001	0	0	0
chr17	66415053	66411718	66411933	SNP_1920608_17	ARSG	0	0	0	0	0	0	0	0	0	0	0	0	0.0001	0	0	0	0	0	0	0	0	0	0	0	0
chr17	66418432	66415096	66415311	SNP_1920610_17	WIPI1	0	0	0	0	0	0	0.0001	0	0	0	0	0	0	0	0	0	0	0.0030349	0	0	0	1	0	0	0
chr17	66433930	66430592	66430807	SNP_1920618_17	WIPI1	0	0	0	0	0	0	0	0	0	0	0	0	0	0	0	0	0	1	0	0	0	0	0	0	0
chr17	66527802	66524430	66524644	SNP_1920701_17	PRKAR1A	0	0	1	0	1	0	0	0	0.0001	0.0001	0	0	0	0	0	0	0.0001	0	0	0	0	0	0	0	0
chr17	67074122	67070785	67070931	SNP_1921113_17		0	0	0	0	0	0	0	0	0	0	0	0.0001	0	0	0	0	0	1	0	0	0	0	0	0	0
chr17	67151207	67147865	67148013	SNP_1921179_17	ABCA10	0	0	0	0	0	0	0	0	0	0	0	0.675824	0	0	0	0	0	0	0	0	0	0	0	0	0
chr17	67243289	67239968	67240111	SNP_1921205_17	ABCA5	0	0	0	0	0	0.0001	0	0	0	0	0	0	0	0	0	0	0	0	0	0	0	0	0	0	0
chr17	67258921	67255599	67255746	SNP_1921215_17	ABCA5	0	0	0	0	0	0	0	0	0	0	0	0	0	0	0	0	0	0	0	0	0	0	0	1	0
chr17	67266182	67262848	67263007	SNP_1921226_17	ABCA5	0	0	0	0	0	0	0	0	0	0	0	0	0	0	0	0	0	0	0	0	0	0.0001	0	0	0
chr17	67267317	67263983	67264142	SNP_1921227_17	ABCA5	0	0	0	0	0	0	0	0	0	0	0	0	0	0	0	0	0	0	0	0	0	0.0001	0	0	0
chr17	67366423	67363083	67363250	SNP_1921281_17		0	0	0	1	0	0	0	0	0	0	0	0	0	0	0	0	0	0	0	0	0	0	0	0	0
chr17	67377092	67373752	67373917	SNP_1921291_17		0	0	0	0	0	0	0	0	0	0	0	0	0	0	1	0	0	0	0	0	0	0	0	0	0
chr17	68176215	68172834	68173020	SNP_1922026_17		0	0	0	0	0	0	0	0	0	0	0	1	0	0	0	0	0	0	0	0	0	0	0	0	0
chr17	68188144	68184764	68184946	SNP_1922047_17		0	0	0	0	0	0	0	0	0	0	0	0	0	0	0	0	0	0	0	0	1	0	0	0	0
chr17	68309320	68305844	68306121	SNP_1922224_17		0	0	0	0	0	0	0	0	0	0	0	0	0	0	0	0	0.995575	0	0	0	0	0	0	0	0
chr17	68532795	68529344	68529619	SNP_1922343_17		0	0	0	0	0	0	0	0	0	0	0	0	0	0	0.0001	0	0	0	0	0	0	0	0	0	0
chr17	69471773	69468211	69468508	SNP_1922930_17		0	0	0	0	0	1	0	0	0	0	0	0	0	0	0	0	0	0	0	0	0	0	0	0	0
chr17	69472114	69468552	69468849	SNP_1922931_17		0	0	0	0	0	0.0001	0	0	0	0	0	0	0	0	0	0	0	0	0	0	0	0	0	0	0
chr17	69649938	69646334	69646666	SNP_1923160_17		0	0	0	0	0	0	0	0	0	0	0	0	0	0	1	0	0	0	0	0	0	0	0	0	0
chr17	69650188	69646584	69646916	SNP_1923161_17		0	0	0	0	0	0	0	0	0	0	0	0	0	0	1	0	0	0	0	0	0	0	0	0	0
chr17	69838597	69834972	69835339	SNP_1923292_17		0	0	0	0	0	0	0	0	0	0	0	0	0	0	0.0001	0	0	0	0	0	0	0	0	0	0
chr17	69838618	69834993	69835360	SNP_1923293_17		0	0	0	0	0	0	0	0	0	0	0	0	0	0	0.0001	0	0	0	0	0	0	0	0	0	0
chr17	70027021	70023395	70023774	SNP_1923392_17	D43770	0	0	0	0	0	0	0	0	0	0	0	0	1	0	0	0	0	0	0	0	0	0	0	0	0
chr17	70029925	70026299	70026678	SNP_1923399_17	D43770	1	0	0	0	0	0	0	0	0	0	0	0	0	0	0	0	0	0	0	0	0	0	0	0	0
chr17	70030138	70026512	70026891	SNP_1923400_17	D43770	1	0	0	0	0	0	0	0	0	0	0	0	1	0	1	0	0	0	0	0	0	0	0	0	0
chr17	70030172	70026546	70026925	SNP_1923401_17	D43770	1	0	0	0	0	0	0	0	0	0	0	0	1	0	1	0	0	0	0	0	0	0	0	0	0
chr17	70328173	70324460	70324889	SNP_1923577_17		0	0	0	0	0	0	0	0	0	0	0	0	0	0	0	0	0	1	0	0	0	0	0	0	0
chr17	70380942	70377209	70377651	SNP_1923707_17		0	0	0	0	0	0	0	0	0	0	0	0	0	0	0.0001	0	0	0	0	0	0	0	0	0	0
chr17	70381268	70377535	70377977	SNP_1923708_17		0	0	0	0	0	0	0	0	0	0	0	0	0	0	0.125	0	0	0	0	0	0	0	0	0	0
chr17	70406570	70402833	70403272	SNP_1923748_17	LINC00673	0	0	0	0	0	0	0	0	0	0	0	0	0	0	0	0	0	0	0	0	0.0001	0	0	0	0
chr17	70642732	70638965	70639435	SNP_1923890_17	SLC39A11	0.0001	0	0.0001	0.981481	1	0	0	0	0	0	0	0.666667	1	0.495098	0	0	1	0	0	0	0	0	0.333635	0	0
chr17	70642742	70638975	70639445	SNP_1923891_17	SLC39A11	0.0001	0	0.0001	0.983333	1	0	0	0	0	0	0	0.676692	1	0.490991	0	0	1	0	0	0	0	0	0.324503	0	0
chr17	70642923	70639156	70639626	SNP_1923892_17	SLC39A11	0.0001	0	0.0434783	0.975	1	0	0	0	0	0	0	0.619565	1	0.525	0	0	1	0	0	0	0	0	0.342149	0	0
chr17	70665196	70661429	70661907	SNP_1923917_17	SLC39A11	0	0	0	0	0	0	0	0	0	0	0	0	1	0	0	0	0	0	0	0	0	0	0	0	0
chr17	70691211	70687450	70687912	SNP_1923946_17	SLC39A11	0	0	0	0	0	0	0	0	0	0	0	0	0	0	0	0	0	0	0	0	0	0	0	0.0277778	0
chr17	70806172	70802400	70802879	SNP_1924011_17	SLC39A11	0	0	0	0	0	0	0	0	0	0	0	0	0	0	0.0001	0	0	0	0	0	0	0	0	0	0
chr17	70817585	70813818	70814286	SNP_1924024_17	SLC39A11	0	0	0	0	0	0	0	0.0001	0	0	0	0	0.888889	0.0001	0	0	0	0	0	0	0	0	0	0	0
chr17	70832542	70828778	70829250	SNP_1924045_17	SLC39A11	0	0	0	0	0	0	0	0	0	0	0	0	0	0	0	0	0.0235294	0	0	0	0	0	0	0	0
chr17	70832917	70829153	70829625	SNP_1924046_17	SLC39A11	0	0	0	0	0	0	0	0	0	0	0	0	0	0	0	0	0.0001	0	0	0	0	0	0	0	0
chr17	71078624	71074920	71075405	SNP_1924130_17	SLC39A11	0	0	0	0	0	0	0	0	0	0	0	1	0	0	0	0	0	0	0	0	0	0	0	0	0
chr17	71133864	71130157	71130650	SNP_1924193_17		0	0	0	0	0	0	0	0	0	0	0	0	0	0	0.0001	0	0	0	0	0	0	0	0	0	0
chr17	71133896	71130192	71130682	SNP_1924194_17		0.0001	0	0	0	0	0	0	0	0	0	0	0	0	0	0.0001	0	0	0	0	0	0	0	0	0	0
chr17	71133973	71130269	71130759	SNP_1924195_17		0.0001	0	0	0	0	0	0	0	0	0	0	0	0	0	0.0001	0	0	0	0	0	0	0	0	0	0
chr17	71134134	71130430	71130920	SNP_1924196_17		0.0001	0	0	0	0	0	0	0	0	0	0	0	0	0	0.0001	0	0	0	0	0	0	0	0	0	0
chr17	71167521	71163818	71164305	SNP_1924284_17	SSTR2	0	0	0	0	0	0	0	0	0	0	0	0	0	0	0	0	0	0	1	0	0	0	0	0	0
chr17	71280722	71276977	71277444	SNP_1924322_17	CDC42EP4	0.0001	0	0	0	0	0	0	0	0	0	0	0	0	0	0	0	0	0	0	0	0	0	0	0	0
chr17	71845893	71842181	71842616	SNP_1924901_17		0	0	0	0.0001	0	0	0	0	0	0	0	0	0	0	0	0	0	0	0	0	0	0	0	0	0
chr17	71845980	71842268	71842703	SNP_1924902_17		0	0	0	0.0001	0	0	0	0	0	0	0	0	0	0	0	0	0	0	0	0	0	0	0	0	0
chr17	71983055	71979318	71979761	SNP_1925032_17		0	0	1	0	0	0	0	0	0	0	0	0	0	0	0	0	0	0	0	0	0	0	0	0	0
chr17	72048359	72044629	72045070	SNP_1925133_17		0	0	0	0	0	0	0	0	0	0	0	0	0	0	0	0	0	0	0.0001	0	0	0	0	0	0
chr17	72469966	72466216	72466671	SNP_1925661_17	CD300A	0	0	0	0	0	0	0	0	0	0	0.0001	0	0	0.181818	0	0	0	0.0001	0	0.0001	0	0	0	0	0
chr17	72480505	72476751	72477195	SNP_1925667_17	CD300A	0	0	0	0.0001	0	0	0	0.0001	0	0.0001	0.0001	0	0	0.0001	0	0	0	0.0001	0	0.0001	0	0	0	0	0
chr17	72488196	72484441	72484885	SNP_1925689_17		0	0	0	0	0	0	0	0	0	0	0	0	0	0	0.0001	0	0	0	0	0	0	0	0	0	0
chr17	72488374	72484619	72485063	SNP_1925690_17		0	0	0	0	0	0	0	0	0	0	0	0	0	0	1	0	0	0	0	0	0	0	0	0	0
chr17	72488377	72484622	72485066	SNP_1925691_17		0	0	0	0	0	0	0	0	0	0	0	0	0	0	1	0	0	0	0	0	0	0	0	0	0
chr17	72807176	72803396	72803848	SNP_1925752_17	TMEM104	0	0	0	0	0	0	0	0	0	0	0	0	0	0	0.0001	0	0	0	0	0	0	0	0	0	0
chr17	73288214	73284385	73284898	SNP_1925842_17		0	0	0	0	0	0	0	0.0001	0	0	0	0	0	0	0	0	0	0	0	0	0	0	0	0	0
chr17	73314167	73310345	73310865	SNP_1925853_17	GRB2	0	0	0	0.0952381	0	0	0	0.2	0.357143	0	0	0	0	0.875	0.0001	0.0001	0	0	0	0	0	0	0	0	0
chr17	73332794	73328973	73329504	SNP_1925857_17	GRB2	0	0	0	0	0	0	0	0	0	0	0	0	0	0	0	0	0	0	0	0	0.00378788	0	0	0	0
chr17	73334029	73330208	73330732	SNP_1925864_17	GRB2	0	0	0	0	0	0	0	0	0	0	0	0	0	0.967742	0	0	0	0	0	0	0	0	0	0	0
chr17	73342702	73338881	73339395	SNP_1925885_17	GRB2	0.0001	0	0	0	0	0	0	0	0	0	0	0	0	0	0	0	0	0	0	0	0	0	0	0	0
chr17	73345703	73341882	73342397	SNP_1925891_17	GRB2	0	0	0	0	0	0	0	0	0	0	0	0	0.0001	0	0	0	0	0	0	0	0	0	0	0	0
chr17	73347113	73343292	73343807	SNP_1925892_17	GRB2	0	0	0	0	0	0	0	0	0	0	0	0	0.0001	0	0	0	0	0	0	0	0	0	0	0	0
chr17	73389145	73385331	73385841	SNP_1925911_17	GRB2	0	0	0	0	0	0	0	0	0	0	0	0	0	0.0344828	0	0	0	1	0	0	0	0	0	0	0
chr17	73495692	73491831	73492360	SNP_1925950_17	KIAA0195	0	0	0	0	0	0	0	0	0	0	0	0	0	0.0227273	1	0	0	0	0	0	0	0	0	0	0
chr17	73544484	73540629	73541144	SNP_1926058_17	LLGL2	0	0	0	0	0	0	0	0	0	0	0	0	0	0	1	0	0	0	0	0	0	0	0	0	0
chr17	73702135	73698268	73698777	SNP_1926249_17	SAP30BP	0	0	0.0001	0	0	0.0001	1	0.43662	0.607843	0	0	0.413793	0	0	0.0001	0	0	0	0	0	1	0	0	0	0
chr17	73739375	73735519	73736025	SNP_1926289_17	ITGB4	0	0	0	0	0	0	0	0	0	0	0	0	0	0	1	0	0	0	0	0	0	0	0	0	0
chr17	73773000	73769149	73769660	SNP_1926307_17	H3F3B	0	0	0	0	0	0	0	0	0	0	0	1	0	1	0	0	0	0.995614	0	0	0	0.996815	0	0	0
chr17	73773651	73769800	73770311	SNP_1926308_17	H3F3B	0	0.521277	0.815498	0.477686	0.608456	0.791946	0.505282	0.15587	0.399657	1	0.424242	0.606436	1	0.41791	0.521008	0.992958	0.970874	0.38708	0.0001	0.992063	0.506944	0.805141	0	0.991837	0
chr17	74035543	74031659	74032183	SNP_1926359_17	SRP68	0	0	0	0.0001	0	0	0.0001	0	1	1	0	0	0.0001	0	1	0	0	0	0	0	0.00632911	0	0	0	0
chr17	74056413	74052529	74053057	SNP_1926393_17	SRP68	0	0	0	0.0001	0	0	0	0	0	0	0	0	0.0001	0	0	0	0	0	0	0	0	0	0	0	0
chr17	74077497	74073615	74074132	SNP_1926428_17	ZACN EXOC7	0	0	0	0	0	0	0	0	0	0	0	0	0.0001	0	0	0	0	0	0	0	0.0001	0	0	0	0
chr17	74139264	74135388	74135903	SNP_1926466_17	RNF157-AS1 RNF157	0	0	0	0	0	0	0	0	0	0	0	0	0	0.0001	0	0	0	0	0	0	0	0	0	0	0
chr17	74139694	74135818	74136333	SNP_1926467_17	RNF157-AS1 RNF157	0	0	0	0	0	0	0	0	0	0	0	0	0	0.0001	0	0	0	0	0	0	0	0	0	0	0
chr17	74267341	74263452	74263975	SNP_1926552_17	UBALD2	0	0.0001	0	0	0	0	0.612903	0.0001	0	0	0	0	0.611111	0	0.846154	0	0	0.0001	0	0	0	0	0	0	0
chr17	74293388	74289507	74290003	SNP_1926604_17	QRICH2	0	0	0	0	0	0	0	0	0	0	0	0	0	0	0.0001	0	0	0	0	0	0	0	0	0	0
chr17	74307737	74303857	74304347	SNP_1926623_17	PRPSAP1	0	0	0	0	0	0	0	0	0	0	0	0	0	0.988506	0	0	0	0	0	0	0	0	0	0	0
chr17	74309425	74305544	74306035	SNP_1926626_17	PRPSAP1	0	0	0	0	0	0	0	0	0	0	0	0	0.0001	0	0	0	0	0	0	0	0	0	0	0	0
chr17	74309474	74305593	74306084	SNP_1926627_17	PRPSAP1	0	0	0	0	0	0	0	0	0	0	0	0	0.0140845	0	0	0	0	0	0	0	0	0	0	0	0
chr17	74512684	74508806	74509297	SNP_1926784_17		0	0	0	0	0	0	0	0	0	0	0	0	0	0	1	0	0	0	0	0	0	0	0	0	0
chr17	74560379	74556497	74557006	SNP_1926870_17	SNHG16	0	0	0.454545	0.0001	1	0	0.742718	0.638831	0.78733	1	0.661538	0.0001	0	0.453846	0.550296	0	0.591567	0.498721	0	0	0.395548	0.732906	0.999273	0.00501253	0.988935
chr17	74651451	74647582	74648085	SNP_1927119_17		0	0	0	0	0	0	0	0	0	0	0	0	0	0	0.967742	0	0	0	0	0	0	0	0	0	0
chr17	74733403	74729546	74730053	SNP_1927237_17	SRSF2	0	0	0	0	0	0	0	0	0	0	0	0	0	1	0	0	0	0	0	0	0	0	0	0	0
chr17	74754818	74750954	74751450	SNP_1927242_17	MFSD11	0	0	0	0	0	0	0	0	0	0	0.0001	0	0	0.0001	0	0	0	0	0	0	0	0	0	0	0
chr17	74819775	74815928	74816434	SNP_1927277_17		0	0	0	0	0	0	0	0	0	0	0	0	0	0	1	0	0	0	0	0	0	0	0	0	0
chr17	75085260	75081383	75081859	SNP_1927637_17		0	0	0	0	0	0	0	0	0	0	0	0.0001	0	0	0	0	0	0	0	0	0	0	0	0	0
chr17	75085329	75081452	75081928	SNP_1927638_17		0	0	0	0	0	0	0	0	0	0	0	0.0001	0	0	0	0	0	0	0	0	0	0	0	0	0
chr17	75085434	75081557	75082033	SNP_1927639_17	SCARNA16	0	0	0	0	0.0001	0	0	0	0	0	0	0.0001	1	0	0	0	0	0	0	0	0	0	0	0	0
chr17	75085654	75081777	75082253	SNP_1927640_17		0	0	0	0	0	0	0	0	0	0	0	0.0001	0	0	0	0	0	0	0	0	0	0	0	0	0
chr17	75085869	75081992	75082468	SNP_1927641_17		0	0	0	0	0	0	0	0	0	0	0	0.0001	0	0	0	0	0	0	0	0	0	0	0	0	0
chr17	75086949	75083073	75083548	SNP_1927643_17		0	0	0	0	0	0	0	0	0	0	0	0	0	0	0.0001	0	0	0	0	0	0	0	0	0	0
chr17	75095242	75091365	75091841	SNP_1927651_17		0	0	0	0	0	0	0	0	0	1	0	0	0	0	0	0	0	0	0	0	0	0	0	0	0
chr17	75101724	75097846	75098322	SNP_1927664_17		0	0	0	0	0	0	0	0	0	0	0	0	1	0	0	0	0	0	0	0	0	0	0	0	0
chr17	75119776	75115899	75116375	SNP_1927682_17		0	0	0	0	0	0	0	0	0	0	0	0	0	0	1	0	0	0	0	0	0	0	0	0	0
chr17	75197660	75193764	75194244	SNP_1927709_17	SEC14L1	0	0	0	0	0	0	0	0	0	0	0	0	0	0	1	0	0	0	0	0	0	0	0	0	0
chr17	75335906	75332063	75332515	SNP_1927825_17	2018-09-09	0	0	0	0	0	0	0	0	0	0	0	0	0	0	0.2	0	0	0	0	0	0	0	0	0	0
chr17	75337967	75334125	75334576	SNP_1927830_17	2018-09-09	0	0	0	0	0	0	0	0	0	0.9875	0	0	0	0	0	0	0	0	0	0	0	0	0	0	0
chr17	75357776	75353928	75354396	SNP_1927871_17	2018-09-09	0	0	0	0	0	0	0.0001	0	0	0	0	0	0	0	0	0	0	0	0	0	0	0	0	0	0
chr17	75381393	75377553	75378019	SNP_1927911_17	2018-09-09	0	0	0	0	0	0	0	0	0	0	0	0	0	0	0	0	0	0	0	0.004329	0	0	0	0	0
chr17	75444347	75440511	75440983	SNP_1928015_17	2018-09-09	0	0	0	0	0	0	0	0	0	0	0	0	0	0	1	0	0	0	0	0	0	0	0	0	0
chr17	75444934	75441099	75441570	SNP_1928018_17	2018-09-09	0	0	0	0	0	0	0	0	0	0	0	0	0	0	0.375	0	0	0	0	0	0	0	0	0	0
chr17	75495397	75491508	75492030	SNP_1928171_17	2018-09-09	0	0	0	0	0	0	0	0	0	0	0	0	0	1	0	0	0	0	0	0	0	0	0	0	0.980769
chr17	75496460	75492571	75493093	SNP_1928172_17	2018-09-09	0	0	0	0	0	0	0.0001	0	0	0.00735294	0	0	0.0001	0.508475	0.0769231	0	0	0	0	0	0	0	0	0	0
chr17	75982181	75978156	75978709	SNP_1928624_17		0	0	0	0	0	0	0	0	0	0	0	0.0001	0	0	0	0	0	0	0	0	0	0	0	0	0
[truncated: 111 more rows]

## Sheet: PoolChrX
Table S4. List of Lynphobblast informative SNPs (iSNPs) assigned to ChrX from pool100
[truncated: 520 more rows]

[truncated: 3 more sheets: PoolAutosomes, PoolChr17, Legend]
